# Supplementary material for: Morphological and transcriptional insights into the role of histone phosphorylation-related genes in early development of the chicken duodenum
Source: Anim Biosci. 2025 Jun 10;38(11):2377–91. doi: 10.5713/ab.25.0108 (PMC12580959; doi:10.5713/ab.25.0108)
Supplement: Supplementary file 1 [file ab-25-0108-Supplementary-1.xlsx]

## Sheet: Sheet1
All transcripts found in the duodenum of broilers
ID	adj.P.Val	t	B	Gene symbol	logFC	PValue	Gene.Title
GgaAffx.5672.1.S1_at	0.681	-1.13328	-5.87412	ZZZ3	-0.345677	0.302885	Zinc finger ZZ-type containing 3
GgaAffx.24462.1.S1_at	0.09	6.00202	-0.303413	ZZEF1	1.45757	0.00119755	Zinc finger ZZ-type and EF-hand domain containing 1
GgaAffx.1012.1.S1_at	0.1525	4.20463	-2.03114	ZZEF1	1.0199	0.00646239	Zinc finger ZZ-type and EF-hand domain containing 1
Gga.19815.1.S1_at	0.2987	2.67393	-3.90562	ZZEF1	1.24474	0.0390642	Zinc finger ZZ-type and EF-hand domain containing 1
GgaAffx.21687.1.S1_at	0.6446	1.24634	-5.75077	ZYX	0.500945	0.261823	Zyxin
GgaAffx.20887.1.S1_at	0.7967	0.787535	-6.20089	ZYX	0.233951	0.462716	Zyxin
GgaAffx.20887.1.S1_s_at	0.872	0.528731	-6.38253	ZYX	0.125936	0.617105	Zyxin
GgaAffx.23282.1.S1_s_at	0.2689	2.88252	-3.63099	ZYG11B	0.994945	0.029944	Zyg-11 family member B, cell cycle regulator
Gga.16957.1.S1_at	0.2756	2.82661	-3.70417	ZYG11B	0.701318	0.0321368	Zyg-11 family member B, cell cycle regulator
Gga.11365.1.S1_at	0.2901	-2.72286	-3.84083	ZYG11B	-2.35778	0.036683	Zyg-11 family member B, cell cycle regulator
Gga.11365.1.A1_at	0.8594	0.572387	-6.35626	ZYG11B	0.5385	0.589091	Zyg-11 family member B, cell cycle regulator
Gga.19224.1.S1_at	0.8318	-0.668941	-6.2917	ZXDC	-0.3038	0.529899	ZXD family zinc finger C
Gga.2754.1.S1_at	0.4677	-1.85254	-5.00268	ZWILCH	-1.51454	0.116423	Zwilch kinetochore protein
Gga.10701.1.S1_at	0.9321	0.30245	-6.48744	ZWILCH	0.243972	0.773132	Zwilch kinetochore protein
Gga.4252.1.S2_at	0.3268	-2.49851	-4.13943	ZW10	-0.609337	0.0490671	Zw10 kinetochore protein
Gga.4252.1.S1_at	0.3852	-2.19701	-4.54413	ZW10	-0.643261	0.0731729	Zw10 kinetochore protein
GgaAffx.20461.1.S1_at	0.7427	0.952591	-6.05542	ZUFSP	0.218812	0.379751	Zinc finger with UFM1 specific peptidase domain
Gga.18299.1.S1_at	0.8132	-0.734632	-6.2429	ZUFSP	-0.507088	0.491914	Zinc finger with UFM1 specific peptidase domain
Gga.18299.1.A1_at	0.8765	0.514327	-6.39079	ZUFSP	0.616839	0.626511	Zinc finger with UFM1 specific peptidase domain
GgaAffx.26421.2.S1_s_at	0.4266	-2.01612	-4.78623	ZSWIM8	-0.902584	0.0933245	Zinc finger SWIM-type containing 8
Gga.17777.1.S1_s_at	0.5458	1.5748	-5.35949	ZSWIM8	0.885145	0.169409	Zinc finger SWIM-type containing 8
GgaAffx.3206.1.S1_s_at	0.7508	0.928257	-6.07816	ZSWIM8	1.44202	0.391207	Zinc finger SWIM-type containing 8
Gga.14698.1.S1_at	0.754	0.917436	-6.08813	ZSWIM8	0.73397	0.396388	Zinc finger SWIM-type containing 8
GgaAffx.26421.1.S1_at	0.8538	0.594643	-6.34216	ZSWIM8	0.183273	0.575103	Zinc finger SWIM-type containing 8
Gga.12656.1.S1_a_at	0.127	-4.65816	-1.54776	ZSWIM7	-1.18995	0.00405833	Zinc finger SWIM-type containing 7
GgaAffx.9351.1.S1_at	0.5511	1.55493	-5.38428	ZSWIM6	0.591289	0.173991	Zinc finger, SWIM-type containing 6
GgaAffx.9350.2.S1_s_at	0.8222	0.702545	-6.26721	ZSWIM6	0.37321	0.510231	Zinc finger, SWIM-type containing 6
GgaAffx.9350.1.S1_at	0.8901	0.46947	-6.41516	ZSWIM6	0.477973	0.656301	Zinc finger, SWIM-type containing 6
GgaAffx.9350.2.S1_at	0.9251	0.325996	-6.47906	ZSWIM6	0.679785	0.756161	Zinc finger, SWIM-type containing 6
GgaAffx.6436.1.S1_s_at	0.9059	-0.405657	-6.44627	ZSWIM5	-0.121273	0.699907	Zinc finger, SWIM-type containing 5
GgaAffx.4268.1.S1_at	0.8701	0.533974	-6.37948	ZSWIM3	0.582897	0.613701	Zinc finger SWIM-type containing 3
Gga.15358.1.S1_at	0.6256	-1.31293	-5.67507	ZRSR2	-1.2265	0.240006	Zinc finger (CCCH type), RNA-binding motif and serine/arginine rich 2
Gga.13876.1.S1_at	0.9507	-0.226196	-6.51039	ZRSR2	-0.28512	0.829008	Zinc finger (CCCH type), RNA-binding motif and serine/arginine rich 2
GgaAffx.7741.1.S1_at	0.4079	-2.09484	-4.68111	ZRANB3	-1.68086	0.0839307	Zinc finger RANBP2-type containing 3
GgaAffx.7741.1.S1_s_at	0.8318	-0.668288	-6.29216	ZRANB3	-0.327209	0.530286	Zinc finger RANBP2-type containing 3
GgaAffx.11712.1.S1_at	0.5238	-1.64697	-5.2685	ZRANB2	-0.543078	0.153722	Zinc finger RANBP2-type containing 2
Gga.5248.1.S1_s_at	0.6978	-1.08687	-5.92266	ZRANB2	-0.301422	0.321272	Zinc finger RANBP2-type containing 2
GgaAffx.20782.1.S1_s_at	0.8393	-0.6422	-6.31045	ZRANB2	-0.154912	0.545899	Zinc finger RANBP2-type containing 2
Gga.13465.1.S1_at	0.8414	-0.636411	-6.31442	ZRANB2	-0.504604	0.549403	Zinc finger RANBP2-type containing 2
GgaAffx.6104.1.S1_at	0.6714	1.16181	-5.84366	ZRANB1	0.300676	0.29203	Zinc finger RANBP2-type containing 1
GgaAffx.23024.1.S1_at	0.8869	0.481467	-6.40884	ZRANB1	0.133909	0.648262	Zinc finger RANBP2-type containing 1
Gga.5552.1.S1_at	0.9015	-0.42917	-6.4353	ZRANB1	-0.181366	0.683679	Zinc finger RANBP2-type containing 1
Gga.1739.1.S1_s_at	0.7759	0.851927	-6.14664	ZPR1	0.4308	0.42888	ZPR1 zinc finger
GgaAffx.24657.1.S1_at	0.1209	4.83288	-1.37049	ZPLD1	2.8171	0.00341864	Zona pellucida-like domain containing 1
Gga.18708.1.S1_at	0.1791	3.77944	-2.51538	ZPLD1	1.66136	0.0102753	Zona pellucida-like domain containing 1
Gga.18708.1.A1_at	0.7789	0.841215	-6.1559	ZPLD1	0.996268	0.434379	Zona pellucida-like domain containing 1
Gga.13949.1.S1_at	0.8322	0.667291	-6.29287	ZPLD1	0.960788	0.530877	Zona pellucida-like domain containing 1
Gga.14389.1.S1_at	0.5774	1.46206	-5.49846	ZPBP2	0.90906	0.197016	Zona pellucida binding protein 2
Gga.13499.1.S1_at	0.8909	-0.466555	-6.41667	ZPBP	-0.619041	0.658262	Zona pellucida binding protein
GgaAffx.24965.1.S1_at	0.7869	-0.818206	-6.17547	ZPAX	-0.741277	0.446365	Zona pellucida protein
GgaAffx.10538.1.S1_s_at	0.7932	-0.797408	-6.19279	ZPAX	-0.662664	0.457406	Zona pellucida protein
Gga.12592.1.S1_s_at	0.8498	0.605722	-6.33496	ZPAX	0.39544	0.568215	Zona pellucida protein
Gga.403.1.S1_at	0.387	2.18755	-4.55683	ZP4	0.701225	0.0741059	Zona pellucida glycoprotein 4
GgaAffx.1126.1.S1_at	0.9796	0.103754	-6.53355	ZP3L2	0.0660065	0.920949	Zona pellucida sperm-binding protein 3-like
GgaAffx.1011.1.S1_at	0.8635	0.557762	-6.36527	ZP3L1	0.584175	0.598392	Zona pellucida sperm-binding protein 3-like
Gga.7210.1.S1_at	0.9982	0.007611	-6.53971	ZP3	0.0106452	0.994189	Zona pellucida sperm-binding protein 3
GgaAffx.1615.1.S1_at	0.3602	2.32223	-4.37592	ZP2	1.34873	0.0619177	Zona pellucida glycoprotein 2 (sperm receptor)
Gga.5714.1.S1_at	0.5328	1.61922	-5.30366	ZP2	0.900795	0.159581	Zona pellucida glycoprotein 2 (sperm receptor)
Gga.224.1.S1_at	0.8131	0.735347	-6.24235	ZP1	0.6222	0.491511	Zona pellucida glycoprotein 1
Gga.17261.1.S1_at	0.5203	-1.65736	-5.25529	ZNRF3	-0.441185	0.151583	Zinc and ring finger 3
GgaAffx.3627.1.S1_at	0.9891	0.0564947	-6.53791	ZNRF3	0.0162373	0.956892	Zinc and ring finger 3
GgaAffx.20209.1.S1_at	0.3525	2.37036	-4.31127	ZNRF2	0.768328	0.0580891	Zinc and ring finger 2
Gga.11848.1.A1_at	0.429	2.00281	-4.80394	ZNRF2	3.52255	0.0950155	Zinc and ring finger 2
Gga.13366.1.S1_s_at	0.441	1.95188	-4.87161	ZNRF2	0.711174	0.101784	Zinc and ring finger 2
Gga.11848.1.S1_at	0.678	1.14249	-5.86434	ZNRF2	0.283787	0.299345	Zinc and ring finger 2
Gga.1186.2.S1_a_at	0.6127	1.34997	-5.63207	ZNRF1	0.30398	0.228594	Zinc and ring finger 1, E3 ubiquitin protein ligase
Gga.5908.1.S1_at	0.4903	-1.76843	-5.11247	ZNHIT6	-0.497906	0.130457	Zinc finger HIT-type containing 6
GgaAffx.20250.1.S1_at	0.5269	-1.63841	-5.27938	ZNHIT6	-1.13151	0.155507	Zinc finger HIT-type containing 6
Gga.3050.1.S1_a_at	0.2365	-3.14339	-3.29449	ZNHIT3	-0.796089	0.0216616	Zinc finger, HIT-type containing 3
Gga.9210.1.S1_at	0.2974	-2.68104	-3.8962	ZNHIT3	-1.25656	0.0387083	Zinc finger, HIT-type containing 3
GgaAffx.26344.3.S1_s_at	0.062	8.22591	1.2538	ZNFX1	3.02269	0.00023712	Zinc finger, NFX1-type containing 1
GgaAffx.26344.1.S1_at	0.0728	7.52717	0.821099	ZNFX1	2.57651	0.00037748	Zinc finger, NFX1-type containing 1
GgaAffx.23541.1.S1_at	0.674	1.15458	-5.85142	ZNF839	0.376031	0.29475	Zinc finger protein 839
Gga.8077.1.S1_at	0.7038	-1.06563	-5.94444	ZNF839	-0.969348	0.329995	Zinc finger protein 839
GgaAffx.7221.1.S1_at	0.8339	-0.65984	-6.29815	ZNF839	-0.413492	0.53531	Zinc finger protein 839
GgaAffx.4626.1.S1_at	0.8821	0.498714	-6.3995	ZNF831	0.480291	0.636795	Zinc finger protein 831
Gga.9843.2.S1_a_at	0.99	-0.0512357	-6.53823	ZNF830	-0.0228738	0.960901	Zinc finger protein 830
GgaAffx.6271.1.S1_at	0.3425	2.41131	-4.25629	ZNF827	0.823947	0.0550285	Zinc finger protein 827
Gga.17249.1.S1_at	0.7604	0.897015	-6.10672	ZNF827	0.267198	0.406308	Zinc finger protein 827
GgaAffx.21081.1.S1_s_at	0.3539	-2.35797	-4.32791	ZNF821	-0.633486	0.0590502	Zinc finger protein 821
Gga.13167.1.S1_a_at	0.9132	-0.376719	-6.45897	ZNF821	-0.102915	0.720122	Zinc finger protein 821
Gga.4928.1.S1_at	0.959	0.19222	-6.51852	ZNF821	0.113369	0.854291	Zinc finger protein 821
GgaAffx.25321.1.S1_x_at	0.9322	0.302285	-6.4875	ZNF805///ZNF493///ZNF33A///ZNF565///LOC429942///LOC429920///LOC425286	0.149638	0.773251	Zinc finger protein 805///zinc finger protein 493///zinc finger protein 33A///zinc finger protein 565///uncharacterized LOC429942///uncharacterized LOC429920///uncharacterized LOC425286
GgaAffx.8616.1.S1_x_at	0.4378	-1.96421	-4.85525	ZNF805///ZNF493///LOC776801///ZNF33A///LOC430285///ZNF565///LOC429942///LOC429920///ZNF555	-2.19437	0.100102	Zinc finger protein 805///zinc finger protein 493///zinc finger protein 624-like///zinc finger protein 33A///uncharacterized LOC430285///zinc finger protein 565///uncharacterized LOC429942///uncharacterized LOC429920///zinc finger protein 555
GgaAffx.25695.11.S1_at	0.7926	-0.800247	-6.19045	ZNF805///LOC777425///LOC777339///LOC776961///ZNF493///ZNF33A///LOC776768///LOC776488///LOC772180///ZNF565///LOC429942///LOC429920///LOC426474///LOC425286	-0.609657	0.455887	Zinc finger protein 805///uncharacterized LOC777425///uncharacterized LOC777339///uncharacterized LOC776961///zinc finger protein 493///zinc finger protein 33A///uncharacterized LOC776768///uncharacterized LOC776488///uncharacterized LOC772180///zinc finger protein 565///uncharacterized LOC429942///uncharacterized LOC429920///uncharacterized LOC426474///uncharacterized LOC425286
GgaAffx.8156.1.A1_at	0.8688	-0.537609	-6.37734	ZNF805	-0.288565	0.611347	Zinc finger protein 805
GgaAffx.22764.1.S1_at	0.9207	-0.345717	-6.47158	ZNF804B	-0.304202	0.742062	Zinc finger protein 804B
Gga.10288.1.A1_at	0.9436	-0.255137	-6.50244	ZNF804B	-0.590506	0.807649	Zinc finger protein 804B
Gga.10288.1.S1_s_at	0.9678	-0.155312	-6.52587	ZNF804B	-0.11357	0.881974	Zinc finger protein 804B
Gga.19623.1.S1_s_at	0.7175	1.02642	-5.9839	ZNF804A	0.640793	0.346617	Zinc finger protein 804A
GgaAffx.5482.1.S1_at	0.5504	-1.55774	-5.38078	ZNF800	-1.09939	0.173335	Zinc finger protein 800
GgaAffx.5482.2.S1_s_at	0.665	-1.18156	-5.8223	ZNF800	-0.989172	0.284715	Zinc finger protein 800
GgaAffx.5482.2.S1_at	0.781	-0.835103	-6.16114	ZNF800	-1.02547	0.437539	Zinc finger protein 800
GgaAffx.23045.2.S1_s_at	0.9128	-0.378881	-6.45805	ZNF770	-0.175129	0.718603	Zinc finger protein 770
Gga.2677.1.S1_at	0.9936	-0.035475	-6.53902	ZNF770	-0.0235116	0.972921	Zinc finger protein 770
Gga.2350.1.S1_s_at	0.7619	-0.893063	-6.11028	ZNF767	-0.413784	0.408249	Zinc finger family member 767
GgaAffx.12973.1.S1_at	0.9802	0.10082	-6.53389	ZNF767	0.0455196	0.923175	Zinc finger family member 767
GgaAffx.20676.1.S1_s_at	0.9889	-0.0586492	-6.53776	ZNF767	-0.051579	0.95525	Zinc finger family member 767
Gga.17251.1.S1_at	0.6315	1.29071	-5.70057	ZNF76	0.581615	0.2471	Zinc finger protein 76
Gga.19359.1.A1_at	0.8687	0.538514	-6.37681	ZNF76	0.505737	0.610762	Zinc finger protein 76
Gga.17251.1.A1_at	0.9191	-0.352899	-6.46875	ZNF76	-0.190587	0.736954	Zinc finger protein 76
GgaAffx.25555.1.S1_at	0.9579	0.198195	-6.51718	ZNF76	0.0640766	0.84983	Zinc finger protein 76
GgaAffx.20353.1.S1_at	0.9897	0.0532165	-6.53811	ZNF740	0.073758	0.959391	Zinc finger protein 740
Gga.8900.1.S1_x_at	0.8165	0.724593	-6.2506	ZNF711	0.24726	0.497596	Zinc finger protein 711
Gga.9952.1.S1_at	0.9717	-0.139048	-6.52862	ZNF711	-0.0633892	0.894235	Zinc finger protein 711
Gga.8900.1.S1_a_at	0.9788	-0.109234	-6.53287	ZNF711	-0.045455	0.916792	Zinc finger protein 711
Gga.8900.2.S1_a_at	0.9939	-0.0334556	-6.5391	ZNF711	-0.0147985	0.974462	Zinc finger protein 711
GgaAffx.26486.1.S1_x_at	0.5143	-1.68192	-5.22395	ZNF71	-1.26074	0.146639	Zinc finger protein 71
Gga.7746.1.S1_at	0.6794	-1.1369	-5.87028	ZNF71	-0.833602	0.301489	Zinc finger protein 71
GgaAffx.26486.1.S1_at	0.9016	0.428573	-6.43558	ZNF71	0.163019	0.684089	Zinc finger protein 71
Gga.1074.1.S1_s_at	0.2558	2.97828	-3.50648	ZNF706	0.785133	0.0265573	Zinc finger protein 706
Gga.14369.1.S1_at	0.4145	2.06739	-4.71781	ZNF706	0.651489	0.0870907	Zinc finger protein 706
GgaAffx.20735.1.S1_s_at	0.4562	1.89597	-4.94554	ZNF706	0.475008	0.109778	Zinc finger protein 706
GgaAffx.11462.1.S1_at	0.885	0.487907	-6.40539	ZNF706	0.142902	0.643967	Zinc finger protein 706
Gga.19326.1.S1_at	0.2993	-2.66866	-3.91262	ZNF704	-0.802694	0.0393306	Zinc finger protein 704
GgaAffx.10042.2.S1_at	0.4025	2.11812	-4.64994	ZNF704	1.97769	0.0813434	Zinc finger protein 704
GgaAffx.10042.1.S1_at	0.8457	-0.621111	-6.32477	ZNF704	-0.204315	0.558732	Zinc finger protein 704
GgaAffx.10042.3.S1_s_at	0.9377	0.28026	-6.49479	ZNF704	0.132003	0.789254	Zinc finger protein 704
Gga.9920.1.S1_at	0.9415	-0.264943	-6.49953	ZNF692	-0.217333	0.800453	Zinc finger protein 692
Gga.19184.1.S1_at	0.9557	-0.205655	-6.51546	ZNF692	-0.0639894	0.844269	Zinc finger protein 692
GgaAffx.11161.1.S1_at	0.6624	-1.19001	-5.81309	ZNF687	-1.63375	0.281633	Zinc finger protein 687
Gga.9961.1.S1_at	0.4527	1.9084	-4.92914	ZNF652	0.455749	0.107948	Zinc finger protein 652
GgaAffx.858.1.S1_s_at	0.4802	1.80364	-5.06666	ZNF652	0.551824	0.124388	Zinc finger protein 652
Gga.9961.2.S1_s_at	0.9117	-0.385559	-6.45518	ZNF652	-0.536646	0.713919	Zinc finger protein 652
Gga.16390.1.S1_s_at	0.6857	1.12127	-5.88681	ZNF644	0.303761	0.307557	Zinc finger protein 644
Gga.6323.1.S1_at	0.8409	-0.637631	-6.31359	ZNF644	-0.201178	0.548664	Zinc finger protein 644
Gga.17062.1.S1_s_at	0.9387	0.276058	-6.49611	ZNF644	0.070886	0.792321	Zinc finger protein 644
GgaAffx.26741.1.S1_s_at	0.9764	0.120171	-6.53143	ZNF644	0.0305186	0.908506	Zinc finger protein 644
GgaAffx.12649.1.S1_s_at	0.999	0.0038171	-6.53974	ZNF644	0.0010947	0.997086	Zinc finger protein 644
Gga.14322.1.S1_at	0.1037	-5.31905	-0.902365	ZNF639	-2.08505	0.00216635	Zinc finger protein 639
GgaAffx.12071.1.S1_s_at	0.567	-1.49934	-5.45297	ZNF639	-0.572426	0.187446	Zinc finger protein 639
Gga.8024.1.S1_at	0.8779	-0.510697	-6.39283	ZNF639	-0.322	0.628894	Zinc finger protein 639
Gga.328.1.A1_at	0.5233	-1.64866	-5.26636	ZNF638	-1.44055	0.153373	Zinc finger protein 638
GgaAffx.106.1.S1_at	0.589	-1.4278	-5.53982	ZNF638	-1.62184	0.206209	Zinc finger protein 638
Gga.328.1.S1_at	0.9306	0.30654	-6.48603	ZNF638	0.129684	0.770174	Zinc finger protein 638
Gga.3853.1.S2_at	0.6054	-1.37132	-5.60701	ZNF622	-0.365758	0.222241	Zinc finger protein 622
Gga.3853.1.S1_at	0.9229	-0.335258	-6.4756	ZNF622	-0.12538	0.749526	Zinc finger protein 622
GgaAffx.5580.1.S1_s_at	0.2826	-2.78044	-3.76486	ZNF618	-1.24916	0.0340798	Zinc finger protein 618
GgaAffx.22713.1.S1_s_at	0.7966	0.787762	-6.20071	ZNF618	0.483047	0.462593	Zinc finger protein 618
Gga.3420.1.S1_at	0.8587	-0.577346	-6.35316	ZNF609	-0.208469	0.585957	Zinc finger protein 609
GgaAffx.25463.1.S1_at	0.9375	0.281827	-6.49428	ZNF609	0.0879968	0.788112	Zinc finger protein 609
Gga.17081.1.S1_at	0.2876	-2.74106	-3.81677	ZNF608	-1.57598	0.0358374	Zinc finger protein 608
Gga.13819.1.S1_at	0.8539	-0.594419	-6.3423	ZNF608	-0.249155	0.575242	Zinc finger protein 608
GgaAffx.3124.1.S1_at	0.959	-0.193069	-6.51833	ZNF608	-0.166385	0.853657	Zinc finger protein 608
GgaAffx.25695.2.S1_s_at	0.9822	-0.0908919	-6.53499	ZNF599///LOC426235	-0.0365801	0.930715	Zinc finger protein 599///zinc finger protein 551-like
Gga.13397.1.S1_s_at	0.6089	1.36159	-5.61846	ZNF598	0.412914	0.225116	Zinc finger protein 598
Gga.13397.1.S1_at	0.674	1.15437	-5.85165	ZNF598	1.70923	0.29483	Zinc finger protein 598
Gga.12664.1.S1_at	0.8715	0.529713	-6.38196	ZNF598	0.173456	0.616467	Zinc finger protein 598
Gga.4525.1.S1_s_at	0.6811	1.13265	-5.87479	ZNF593	0.285697	0.303128	Zinc finger protein 593
Gga.4525.2.S1_at	0.9557	-0.206424	-6.51528	ZNF593	-0.241233	0.843696	Zinc finger protein 593
GgaAffx.336.1.S1_at	0.9919	-0.0439371	-6.53863	ZNF593	-0.0202003	0.966466	Zinc finger protein 593
GgaAffx.21182.1.S1_at	0.1885	3.64707	-2.67225	ZNF592	0.90782	0.0119384	Zinc finger protein 592
Gga.16456.1.S1_s_at	0.2979	2.67801	-3.90021	ZNF592	0.854193	0.0388594	Zinc finger protein 592
Gga.8348.1.S1_s_at	0.4957	1.74652	-5.14085	ZNF592	0.523611	0.134381	Zinc finger protein 592
GgaAffx.20389.1.S1_at	0.6421	1.25399	-5.74219	ZNF592	0.321624	0.25923	Zinc finger protein 592
GgaAffx.25503.1.S1_at	0.6979	1.08464	-5.92496	ZNF592	0.420875	0.32218	Zinc finger protein 592
GgaAffx.22547.3.S1_at	0.9507	-0.225675	-6.51052	ZNF568///GZF1	-0.175233	0.829395	Zinc finger protein 568///GDNF-inducible zinc finger protein 1
Gga.16143.1.S1_at	0.6273	-1.30536	-5.68378	ZNF568	-1.99723	0.242401	Zinc finger protein 568
GgaAffx.3045.8.S1_s_at	0.921	0.343375	-6.47249	ZNF567	0.286278	0.743731	Zinc finger protein 567
Gga.11734.1.S1_at	0.6688	1.16912	-5.83577	ZNF555	0.285941	0.289303	Zinc finger protein 555
GgaAffx.21098.1.S1_s_at	0.8053	0.758669	-6.22411	ZNF555	0.331404	0.478492	Zinc finger protein 555
GgaAffx.2787.1.S1_at	0.8884	-0.477588	-6.4109	ZNF536	-0.286011	0.650855	Zinc finger protein 536
GgaAffx.21043.1.S1_at	0.888	0.479209	-6.41004	ZNF532	0.347189	0.64977	Zinc finger protein 532
Gga.2328.1.S1_at	0.4135	-2.07033	-4.71388	ZNF521	-1.7592	0.0867459	Zinc finger protein 521
GgaAffx.24613.1.S1_at	0.5152	-1.67894	-5.22776	ZNF521	-0.535928	0.147231	Zinc finger protein 521
Gga.14058.1.S1_at	0.6811	-1.13268	-5.87475	ZNF521	-1.34422	0.303115	Zinc finger protein 521
GgaAffx.24552.1.A1_at	0.1615	-4.03481	-2.22092	ZNF518B	-1.84096	0.0077518	Zinc finger protein 518B
GgaAffx.24552.1.S1_at	0.4086	-2.0909	-4.68638	ZNF518B	-1.47396	0.0843772	Zinc finger protein 518B
Gga.11102.1.S1_s_at	0.7601	-0.897916	-6.1059	ZNF518B	-0.622106	0.405866	Zinc finger protein 518B
Gga.19765.1.A1_at	0.6122	1.35093	-5.63094	ZNF518A	1.05472	0.228304	Zinc finger protein 518A
GgaAffx.4356.1.S1_at	0.755	-0.911319	-6.09373	ZNF518A	-0.362776	0.399339	Zinc finger protein 518A
Gga.19765.1.S1_at	0.7889	-0.811209	-6.18133	ZNF518A	-0.553707	0.450058	Zinc finger protein 518A
GgaAffx.4356.1.A1_at	0.9387	-0.275859	-6.49618	ZNF518A	-0.342638	0.792466	Zinc finger protein 518A
GgaAffx.598.1.S1_at	0.9453	-0.248476	-6.50435	ZNF517	-0.22117	0.812549	Zinc finger protein 517
Gga.9967.1.S1_at	0.3973	-2.14301	-4.61659	ZNF516	-0.653658	0.0786684	Zinc finger protein 516
GgaAffx.8702.1.S1_at	0.4292	-2.00025	-4.80735	ZNF516	-0.586161	0.0953445	Zinc finger protein 516
GgaAffx.10562.1.S1_at	0.8884	0.477907	-6.41073	ZNF513	0.117777	0.650641	Zinc finger protein 513
Gga.13141.1.S1_s_at	0.432	1.98794	-4.82373	ZNF512B///UCKL1	0.506444	0.0969429	Zinc finger protein 512B///uridine-cytidine kinase 1-like 1
Gga.13141.3.S1_s_at	0.6646	1.18322	-5.8205	ZNF512B///UCKL1	0.504983	0.284107	Zinc finger protein 512B///uridine-cytidine kinase 1-like 1
GgaAffx.3758.1.S1_at	0.7376	-0.967429	-6.04134	ZNF512B	-0.571979	0.372897	Zinc finger protein 512B
GgaAffx.10558.1.S1_s_at	0.6876	-1.11551	-5.89286	ZNF512	-0.379271	0.309819	Zinc finger protein 512
GgaAffx.20932.1.S1_s_at	0.7398	0.960906	-6.04755	ZNF511	1.16915	0.375898	Zinc finger protein 511
Gga.5737.1.S1_a_at	0.7839	0.825896	-6.16897	ZNF511	0.344645	0.442332	Zinc finger protein 511
GgaAffx.26239.1.S1_at	0.7061	-1.05944	-5.95074	ZNF507	-0.736501	0.332577	Zinc finger protein 507
Gga.10571.1.S1_s_at	0.8632	0.559117	-6.36444	ZNF507	0.33764	0.597527	Zinc finger protein 507
Gga.17354.1.S1_at	0.1618	-4.02932	-2.22713	ZNF503	-1.65821	0.00779808	Zinc finger protein 503
GgaAffx.26379.1.S1_at	0.2845	-2.7664	-3.78334	ZNF503	-1.25879	0.0346953	Zinc finger protein 503
GgaAffx.8200.1.A1_at	0.1931	3.59219	-2.73813	ZNF502	2.36155	0.0127148	Zinc finger protein 502
GgaAffx.20305.1.S1_at	0.6686	-1.17059	-5.83419	ZNF502	-0.649028	0.288759	Zinc finger protein 502
GgaAffx.8200.1.S1_at	0.7872	-0.817186	-6.17633	ZNF502	-0.196796	0.446902	Zinc finger protein 502
Gga.14105.1.S1_at	0.8016	-0.772123	-6.21337	ZNF502	-0.321625	0.471092	Zinc finger protein 502
Gga.15130.1.S1_at	0.7073	-1.0551	-5.95514	ZNF488	-1.11617	0.334396	Zinc finger protein 488
Gga.2749.1.S1_at	0.2705	-2.87017	-3.64713	ZNF462	-0.750466	0.0304141	Zinc finger protein 462
Gga.12673.1.S1_at	0.4016	2.12357	-4.64264	ZNF462	0.70167	0.0807495	Zinc finger protein 462
Gga.10310.1.S1_at	0.6588	-1.20123	-5.80082	ZNF462	-0.954714	0.277587	Zinc finger protein 462
GgaAffx.24704.1.S1_at	0.9164	-0.365035	-6.46384	ZNF462	-0.443684	0.728358	Zinc finger protein 462
Gga.19349.1.S1_at	0.3687	-2.27965	-4.43313	ZNF451	-0.520112	0.0655258	Zinc finger protein 451
Gga.12493.1.S1_s_at	0.7224	-1.01269	-5.99748	ZNF451	-0.255105	0.352597	Zinc finger protein 451
GgaAffx.10405.1.S1_at	0.7666	-0.879697	-6.12224	ZNF451	-0.251738	0.414868	Zinc finger protein 451
Gga.12493.2.S1_s_at	0.8964	-0.447729	-6.42623	ZNF451	-0.20105	0.671001	Zinc finger protein 451
Gga.14819.1.S1_at	0.3851	-2.19739	-4.54363	ZNF438	-1.76465	0.073136	Zinc finger protein 438
GgaAffx.4549.1.S1_at	0.9815	0.0959706	-6.53444	ZNF438	0.0312672	0.926857	Zinc finger protein 438
GgaAffx.26045.1.S1_at	0.2241	-3.26389	-3.14215	ZNF423	-1.38662	0.0187171	Zinc finger protein 423
Gga.10020.1.S1_s_at	0.3229	-2.52385	-4.10553	ZNF423	-0.738755	0.0474665	Zinc finger protein 423
Gga.13933.1.S1_at	0.8607	0.567748	-6.35914	ZNF423	0.869019	0.592031	Zinc finger protein 423
Gga.6798.1.S1_at	0.7694	-0.871475	-6.12953	ZNF414	-0.433755	0.418981	Zinc finger protein 414
GgaAffx.6410.1.S1_at	0.982	0.0915997	-6.53491	ZNF410	0.0306292	0.930177	Zinc finger protein 410
GgaAffx.13059.1.S1_at	0.9973	0.0146651	-6.53962	ZNF410	0.0045366	0.988803	Zinc finger protein 410
GgaAffx.8709.1.S1_at	0.5167	1.6734	-5.23484	ZNF407	0.762575	0.148337	Zinc finger protein 407
Gga.19239.1.S1_at	0.829	-0.679943	-6.28379	ZNF407	-0.257014	0.523406	Zinc finger protein 407
GgaAffx.26325.10.S1_s_at	0.4999	-1.73153	-5.16021	ZNF398///ZNF767	-0.967491	0.137132	Zinc finger protein 398///zinc finger family member 767
Gga.7563.1.S1_at	0.3614	-2.31666	-4.38339	ZNF398	-0.630187	0.062377	Zinc finger protein 398
Gga.7563.2.S1_s_at	0.4694	-1.84673	-5.0103	ZNF398	-2.01279	0.117342	Zinc finger protein 398
Gga.7563.2.S1_a_at	0.549	-1.5633	-5.37385	ZNF398	-1.56424	0.172047	Zinc finger protein 398
Gga.7563.2.S1_x_at	0.8481	0.613217	-6.33003	ZNF398	0.409925	0.563584	Zinc finger protein 398
GgaAffx.10641.1.S1_at	0.7558	-0.909392	-6.09549	ZNF395	-0.643163	0.400273	Zinc finger protein 395
Gga.14231.1.S1_at	0.5856	-1.43821	-5.5273	ZNF385D	-0.687565	0.203374	Zinc finger protein 385D
GgaAffx.23517.1.S1_s_at	0.7346	0.977606	-6.0316	ZNF385D	0.873333	0.368252	Zinc finger protein 385D
GgaAffx.25845.3.S1_s_at	0.8585	-0.57897	-6.35214	ZNF385C	-0.703915	0.584932	Zinc finger protein 385C
Gga.13959.1.S1_at	0.9544	-0.214821	-6.51325	ZNF385B	-0.124073	0.837449	Zinc finger protein 385B
Gga.10845.1.S1_at	0.9546	-0.211355	-6.5141	ZNF385B	-0.171558	0.840026	Zinc finger protein 385B
GgaAffx.5694.1.S1_at	0.9727	0.134674	-6.52931	ZNF385B	0.20468	0.897538	Zinc finger protein 385B
GgaAffx.9181.4.S1_s_at	0.6297	1.296	-5.69451	ZNF384	0.823194	0.245393	Zinc finger protein 384
GgaAffx.9181.1.S1_at	0.9448	-0.250853	-6.50368	ZNF384	-0.160536	0.810799	Zinc finger protein 384
Gga.13047.1.S1_s_at	0.9757	0.122855	-6.53106	ZNF384	0.0388117	0.906475	Zinc finger protein 384
GgaAffx.11660.1.S1_s_at	0.9888	-0.0590452	-6.53774	ZNF384	-0.040884	0.954949	Zinc finger protein 384
GgaAffx.9181.1.S1_s_at	0.9979	-0.0094548	-6.53969	ZNF384	-0.0089504	0.992781	Zinc finger protein 384
GgaAffx.9528.1.S1_at	0.6778	-1.14344	-5.86332	ZNF366	-0.610066	0.298979	Zinc finger protein 366
GgaAffx.1890.1.S1_at	0.8651	0.550966	-6.36939	ZNF365	0.48065	0.602743	Zinc finger protein 365
GgaAffx.1889.1.S1_at	0.7439	0.949303	-6.05851	ZNF346	0.667921	0.381283	Zinc finger protein 346
Gga.9009.1.S1_at	0.9538	-0.216256	-6.5129	ZNF346	-0.0835516	0.836383	Zinc finger protein 346
GgaAffx.12335.1.S1_at	0.5425	1.58574	-5.3458	ZNF341	0.354459	0.166936	Zinc finger protein 341
GgaAffx.1891.1.S1_s_at	0.7403	0.959229	-6.04914	ZNF341	0.300923	0.376673	Zinc finger protein 341
Gga.19998.1.S1_at	0.6204	1.33059	-5.65465	ZNF335	1.29457	0.234503	Zinc finger protein 335
Gga.2047.1.S1_a_at	0.9037	0.417807	-6.44067	ZNF335	0.108311	0.691499	Zinc finger protein 335
Gga.12364.1.S1_at	0.2433	-3.08985	-3.36284	ZNF330	-0.828727	0.023131	Zinc finger protein 330
GgaAffx.3810.1.S1_s_at	0.9136	-0.375787	-6.45936	ZNF326	-0.132538	0.720778	Zinc finger protein 326
Gga.10846.1.S1_at	0.9207	0.345924	-6.4715	ZNF326	0.135056	0.741914	Zinc finger protein 326
GgaAffx.20848.1.S1_s_at	0.1237	4.74995	-1.45402	ZNF319	2.28605	0.0037067	Zinc finger protein 319
GgaAffx.642.1.S1_at	0.2813	2.78824	-3.75459	ZNF319	2.52681	0.0337428	Zinc finger protein 319
Gga.14810.1.S1_at	0.7355	0.974661	-6.03443	ZNF319	0.337295	0.369591	Zinc finger protein 319
GgaAffx.6596.2.S1_s_at	0.3057	2.62759	-3.96717	ZNF318	1.90717	0.0414737	Zinc finger protein 318
Gga.15822.1.S1_at	0.8856	0.48601	-6.40641	ZNF318	0.15115	0.645231	Zinc finger protein 318
GgaAffx.9022.1.S1_at	0.4496	1.91954	-4.91442	ZNF302	0.72599	0.106333	Zinc finger protein 302
Gga.3191.2.S1_a_at	0.6933	1.10008	-5.90898	ZNF302	0.481839	0.315948	Zinc finger protein 302
GgaAffx.25695.6.S1_s_at	0.787	0.818019	-6.17563	ZNF302	0.789569	0.446463	Zinc finger protein 302
Gga.13473.1.S1_x_at	0.8171	0.721998	-6.25258	ZNF302	0.208456	0.499072	Zinc finger protein 302
Gga.17312.1.S1_at	0.5667	-1.50129	-5.45057	ZNF292	-0.340154	0.186957	Zinc finger protein 292
GgaAffx.24780.1.S1_s_at	0.9446	0.251928	-6.50337	ZNF292	0.0910627	0.810008	Zinc finger protein 292
GgaAffx.10070.1.S1_s_at	0.9627	0.17633	-6.52187	ZNF292	0.0673767	0.866184	Zinc finger protein 292
Gga.2552.1.S1_at	0.6965	-1.09062	-5.91878	ZNF280D	-0.369324	0.319752	Zinc finger protein 280D
Gga.14258.1.S1_at	0.9811	0.0974671	-6.53427	ZNF280D	0.0293663	0.92572	Zinc finger protein 280D
Gga.9733.2.S1_a_at	0.4245	-2.02574	-4.7734	ZNF277	-0.680157	0.0921202	Zinc finger protein 277
Gga.13674.1.A1_at	0.8937	0.457953	-6.42108	ZNF276	0.357946	0.664067	Zinc finger protein 276
Gga.12384.2.S1_s_at	0.9605	-0.185181	-6.52004	ZNF276	-0.105723	0.859554	Zinc finger protein 276
Gga.12384.1.S1_s_at	0.9858	-0.0734708	-6.53664	ZNF276	-0.0172274	0.943963	Zinc finger protein 276
Gga.13674.1.S1_at	0.9872	-0.0650246	-6.53731	ZNF276	-0.0413677	0.950394	Zinc finger protein 276
GgaAffx.8698.2.S1_s_at	0.4535	1.90599	-4.93232	ZNF236	2.10385	0.1083	Zinc finger protein 236
GgaAffx.24242.1.S1_at	0.5228	-1.65058	-5.26392	ZNF236	-0.684279	0.152975	Zinc finger protein 236
GgaAffx.24242.2.S1_s_at	0.6686	-1.17063	-5.83414	ZNF236	-0.522884	0.288742	Zinc finger protein 236
GgaAffx.8698.5.S1_s_at	0.8223	0.70221	-6.26746	ZNF236	0.617065	0.510425	Zinc finger protein 236
Gga.14008.1.S1_at	0.9267	-0.320589	-6.48104	ZNF236	-0.130388	0.760045	Zinc finger protein 236
Gga.14894.1.S1_s_at	0.962	0.179035	-6.52132	ZNF236	0.0941047	0.864156	Zinc finger protein 236
Gga.14894.1.S1_at	0.9748	0.125629	-6.53066	ZNF236	0.0491118	0.904376	Zinc finger protein 236
GgaAffx.8698.4.S1_s_at	0.9894	-0.054668	-6.53802	ZNF236	-0.0309729	0.958284	Zinc finger protein 236
GgaAffx.8698.3.S1_s_at	0.995	-0.0283045	-6.53928	ZNF236	-0.0371993	0.978392	Zinc finger protein 236
GgaAffx.22363.1.S1_at	0.794	0.795734	-6.19417	ZNF217	0.210208	0.458303	Zinc finger protein 217
Gga.16536.1.S1_at	0.8471	0.615262	-6.32867	ZNF217	0.185064	0.562325	Zinc finger protein 217
Gga.16914.1.S1_at	0.3167	-2.56125	-4.05558	ZNF212	-0.590191	0.0452058	Zinc finger protein 212
Gga.3690.1.S1_at	0.3991	-2.13357	-4.62924	ZNF207	-0.550179	0.0796718	Zinc finger protein 207
GgaAffx.25868.1.S1_s_at	0.4999	-1.7318	-5.15987	ZNF207	-0.467875	0.137083	Zinc finger protein 207
Gga.3690.1.A1_at	0.8018	-0.771715	-6.2137	ZNF207	-0.497729	0.471316	Zinc finger protein 207
Gga.12115.1.S1_s_at	0.8865	-0.482902	-6.40807	ZNF207	-0.158218	0.647303	Zinc finger protein 207
Gga.14924.1.S1_s_at	0.9524	0.220466	-6.51185	ZNF207	0.0600757	0.833257	Zinc finger protein 207
Gga.10966.1.S1_s_at	0.8234	0.698968	-6.26987	ZNF148	0.182294	0.512301	Zinc finger protein 148
GgaAffx.23763.1.S1_at	0.8234	0.698871	-6.26994	ZNF148	0.251883	0.512357	Zinc finger protein 148
Gga.9822.1.S1_at	0.978	-0.112576	-6.53245	ZNF148	-0.0465557	0.914259	Zinc finger protein 148
Gga.19513.1.S1_s_at	0.7577	0.903392	-6.10095	ZNF143	0.250175	0.40319	Zinc finger protein 143
GgaAffx.26607.5.S1_s_at	0.86	-0.570434	-6.35748	ZNF143	-0.17211	0.590328	Zinc finger protein 143
GgaAffx.7239.1.S1_s_at	0.6811	1.13202	-5.87546	ZNF142	1.13682	0.303372	Zinc finger protein 142
GgaAffx.9439.1.S1_at	0.5343	-1.61422	-5.30997	ZNF131	-0.487006	0.160658	Zinc finger protein 131
Gga.13213.1.S1_s_at	0.6224	-1.32324	-5.66317	ZNF106	-0.5461	0.236781	Zinc finger protein 106
Gga.10591.1.S1_at	0.6715	1.16162	-5.84386	ZNF106	0.680932	0.292103	Zinc finger protein 106
GgaAffx.22791.1.S1_s_at	0.7116	1.04224	-5.9681	ZNF106	0.287985	0.339831	Zinc finger protein 106
Gga.15881.1.S1_at	0.7269	-1.00165	-6.00831	ZNF106	-0.45445	0.357462	Zinc finger protein 106
Gga.10591.1.S1_s_at	0.8886	-0.476276	-6.41159	ZNF106	-0.491793	0.651734	Zinc finger protein 106
Gga.1362.1.S1_at	0.6029	-1.38024	-5.59649	ZMYND8	-0.39562	0.219636	Zinc finger MYND-type containing 8
GgaAffx.26243.2.S1_s_at	0.6896	-1.10952	-5.89913	ZMYND8	-0.475763	0.312184	Zinc finger MYND-type containing 8
Gga.10104.1.S1_s_at	0.7363	0.97224	-6.03675	ZMYND8	0.263514	0.370695	Zinc finger MYND-type containing 8
Gga.1362.2.S1_a_at	0.8668	-0.544105	-6.37349	ZMYND8	-0.215731	0.607154	Zinc finger MYND-type containing 8
Gga.5669.1.S1_at	0.3329	-2.46735	-4.18115	ZMYND19	-0.728358	0.0511141	Zinc finger MYND-type containing 19
Gga.5669.1.S2_at	0.9505	-0.226805	-6.51023	ZMYND19	-0.338697	0.828557	Zinc finger MYND-type containing 19
Gga.10470.1.S1_at	0.9736	-0.130219	-6.52998	ZMYND19	-0.100496	0.900905	Zinc finger MYND-type containing 19
GgaAffx.3029.1.S1_at	0.165	3.98868	-2.27331	ZMYND12	2.96516	0.00815067	Zinc finger, MYND-type containing 12
Gga.10993.1.A1_at	0.7391	0.963112	-6.04545	ZMYND12	1.23797	0.374881	Zinc finger, MYND-type containing 12
Gga.10993.1.S1_at	0.8801	0.504281	-6.39642	ZMYND12	0.257837	0.633118	Zinc finger, MYND-type containing 12
GgaAffx.26349.1.S1_at	0.9991	-0.0034593	-6.53974	ZMYND12	-0.0046558	0.997359	Zinc finger, MYND-type containing 12
GgaAffx.21984.1.S1_at	0.4718	1.83516	-5.02546	ZMYND11	0.461596	0.119194	Zinc finger MYND-type containing 11
Gga.11911.2.S1_a_at	0.871	0.531956	-6.38066	ZMYND11	0.239283	0.61501	Zinc finger MYND-type containing 11
Gga.10687.1.S1_at	0.8985	0.440138	-6.42998	ZMYND11	0.11726	0.676172	Zinc finger MYND-type containing 11
Gga.1692.1.S1_at	0.9387	-0.276938	-6.49584	ZMYND11	-0.122932	0.791679	Zinc finger MYND-type containing 11
GgaAffx.25394.1.S1_at	0.426	2.01944	-4.7818	ZMYND10	1.61249	0.0929075	Zinc finger, MYND-type containing 10
Gga.12254.1.S1_a_at	0.5671	-1.49885	-5.45357	ZMYND10	-0.355881	0.187569	Zinc finger, MYND-type containing 10
GgaAffx.1476.1.S1_at	0.5969	1.39928	-5.57391	ZMYND10	1.18819	0.214166	Zinc finger, MYND-type containing 10
GgaAffx.1460.1.S1_at	0.6856	-1.12148	-5.88658	ZMYND10	-0.629442	0.307473	Zinc finger, MYND-type containing 10
GgaAffx.1443.1.S1_at	0.7526	0.923198	-6.08283	ZMYND10	1.15853	0.393623	Zinc finger, MYND-type containing 10
GgaAffx.20575.1.S1_at	0.6858	1.12046	-5.88765	ZMYM6NB	0.650201	0.307871	ZMYM6 neighbor
Gga.7054.1.S1_at	0.9136	0.375687	-6.4594	ZMYM3	0.144198	0.720848	Zinc finger, MYM-type 3
Gga.10962.1.S1_at	0.1708	3.89778	-2.37757	ZMYM2	1.51068	0.00900607	Zinc finger, MYM-type 2
GgaAffx.25179.1.S1_at	0.2195	3.30675	-3.08846	ZMYM2	1.30941	0.0177787	Zinc finger, MYM-type 2
Gga.15295.1.S1_at	0.3639	-2.30626	-4.39737	ZMYM2	-0.659661	0.0632459	Zinc finger, MYM-type 2
GgaAffx.12090.1.S1_s_at	0.403	-2.11441	-4.65491	ZMYM2	-0.556101	0.0817502	Zinc finger, MYM-type 2
GgaAffx.25178.1.S1_at	0.9294	0.311312	-6.48436	ZMYM2	0.105905	0.766728	Zinc finger, MYM-type 2
GgaAffx.10983.1.S1_at	0.9564	0.202929	-6.51609	ZMYM2	0.0476216	0.846299	Zinc finger, MYM-type 2
Gga.16950.1.S1_s_at	0.9973	-0.0147606	-6.53962	ZMYM2	-0.0035454	0.98873	Zinc finger, MYM-type 2
GgaAffx.561.1.S1_at	0.8568	0.585428	-6.34806	ZMPSTE24	0.160413	0.58087	Zinc metallopeptidase STE24
GgaAffx.8693.1.S1_at	0.7774	0.84784	-6.15018	ZMIZ2	0.739689	0.430972	Zinc finger, MIZ-type containing 2
Gga.19209.1.S1_at	0.2135	-3.37515	-3.00336	ZMIZ1	-0.951807	0.0163874	Zinc finger, MIZ-type containing 1
GgaAffx.21583.1.S1_at	0.7043	-1.06455	-5.94554	ZMIZ1	-0.280299	0.330444	Zinc finger, MIZ-type containing 1
Gga.18037.1.S1_at	0.4954	1.748	-5.13894	ZMAT5	0.721198	0.134113	Zinc finger matrin-type 5
Gga.18037.1.A1_at	0.5725	1.47933	-5.47745	ZMAT5	1.52299	0.192527	Zinc finger matrin-type 5
Gga.10562.1.S1_at	0.655	-1.21232	-5.78861	ZMAT5	-1.2835	0.273635	Zinc finger matrin-type 5
Gga.12213.1.S1_s_at	0.8651	-0.550851	-6.36946	ZMAT5	-0.222862	0.602816	Zinc finger matrin-type 5
GgaAffx.2166.2.S1_s_at	0.9686	0.152005	-6.52645	ZMAT4	0.130576	0.884465	Zinc finger, matrin-type 4
GgaAffx.2166.1.S1_at	0.9773	0.116136	-6.53198	ZMAT4	0.148727	0.911562	Zinc finger, matrin-type 4
GgaAffx.12931.1.S1_s_at	0.7521	-0.925378	-6.08082	ZMAT2	-0.248415	0.39258	Zinc finger matrin-type 2
Gga.7028.1.S1_at	0.9165	-0.364882	-6.4639	ZMAT2	-0.117871	0.728466	Zinc finger matrin-type 2
Gga.12879.1.S1_at	0.588	-1.43009	-5.53707	ZKSCAN7	-0.773797	0.205584	Zinc finger with KRAB and SCAN domains 7
Gga.153.2.S1_a_at	0.8202	0.710256	-6.26145	ZIC4///ZIC1	0.802903	0.505788	Zic family member 4///Zic family member 1
Gga.17808.1.S1_at	0.9021	-0.424959	-6.43731	ZIC4	-0.525119	0.686572	Zic family member 4
Gga.17808.1.A1_at	0.9685	-0.152584	-6.52635	ZIC4	-0.264078	0.884028	Zic family member 4
GgaAffx.4042.1.S1_at	0.7148	1.03461	-5.97574	ZIC3	0.749318	0.343087	Zic family member 3
GgaAffx.10804.1.S1_at	0.2993	2.66799	-3.9135	ZIC2	2.3231	0.0393645	Zic family member 2
Gga.207.1.S1_at	0.8807	0.501565	-6.39793	ZIC2	0.476641	0.634911	Zic family member 2
Gga.153.1.S2_at	0.8032	0.768288	-6.21645	ZIC1	1.05561	0.473193	Zic family member 1
Gga.153.1.S1_at	0.9461	-0.246119	-6.50502	ZIC1	-0.182092	0.814286	Zic family member 1
Gga.11194.1.S1_s_at	0.8745	-0.520321	-6.38738	ZHX3	-0.604721	0.622587	Zinc fingers and homeoboxes 3
GgaAffx.25973.1.S1_at	0.9228	-0.336145	-6.47527	ZHX3	-0.595294	0.748891	Zinc fingers and homeoboxes 3
Gga.12639.1.S1_at	0.5364	1.60785	-5.318	ZHX2	0.377324	0.162043	Zinc fingers and homeoboxes 2
GgaAffx.24949.1.S1_at	0.7461	0.943096	-6.06434	ZHX2	1.28687	0.38419	Zinc fingers and homeoboxes 2
Gga.20010.2.S1_s_at	0.855	0.590806	-6.34462	ZHX2	0.846396	0.5775	Zinc fingers and homeoboxes 2
GgaAffx.24949.1.A1_at	0.9483	0.235638	-6.5079	ZHX2	0.436897	0.822021	Zinc fingers and homeoboxes 2
Gga.20010.1.S1_s_at	0.9489	0.233415	-6.50849	ZHX2	0.270938	0.823664	Zinc fingers and homeoboxes 2
Gga.11033.1.S1_s_at	0.6783	1.14009	-5.86689	ZHX1	0.611828	0.300261	Zinc fingers and homeoboxes 1
GgaAffx.24946.1.S1_s_at	0.8043	0.762744	-6.22087	ZHX1	0.301013	0.476242	Zinc fingers and homeoboxes 1
GgaAffx.24946.2.S1_at	0.9092	0.393182	-6.45185	ZHX1	0.190437	0.70859	Zinc fingers and homeoboxes 1
Gga.11976.2.S1_a_at	0.928	0.316645	-6.48247	ZHX1	0.111526	0.762884	Zinc fingers and homeoboxes 1
Gga.19591.1.S1_at	0.1159	-4.97448	-1.23038	ZGRF1	-1.31562	0.00298391	Zinc finger GRF-type containing 1
GgaAffx.23264.1.S1_at	0.6464	1.24031	-5.75753	ZFYVE9	0.308421	0.263885	Zinc finger, FYVE domain containing 9
GgaAffx.6713.1.S1_at	0.804	0.764866	-6.21918	ZFYVE9	0.24834	0.475074	Zinc finger, FYVE domain containing 9
GgaAffx.10003.1.S1_s_at	0.4972	1.74056	-5.14856	ZFYVE28	1.1045	0.135469	Zinc finger, FYVE domain containing 28
GgaAffx.20656.1.S1_at	0.9745	-0.127187	-6.53043	ZFYVE28	-0.107256	0.903198	Zinc finger, FYVE domain containing 28
GgaAffx.12001.1.S1_at	0.7368	0.969707	-6.03917	ZFYVE27	0.4311	0.371852	Zinc finger FYVE-type containing 27
GgaAffx.4700.1.S1_s_at	0.987	-0.067897	-6.53709	ZFYVE27	-0.0191828	0.948206	Zinc finger FYVE-type containing 27
GgaAffx.22956.1.S1_at	0.1237	4.75033	-1.45363	ZFYVE26	1.17021	0.00370531	Zinc finger, FYVE domain containing 26
GgaAffx.5997.1.S1_s_at	0.2595	2.95251	-3.53987	ZFYVE26	2.32756	0.0274255	Zinc finger, FYVE domain containing 26
GgaAffx.20522.1.S1_s_at	0.4598	1.88108	-4.96516	ZFYVE26	0.579367	0.112012	Zinc finger, FYVE domain containing 26
GgaAffx.5997.1.S1_at	0.7862	0.819621	-6.17428	ZFYVE26	1.15649	0.445621	Zinc finger, FYVE domain containing 26
GgaAffx.5999.2.S1_s_at	0.8666	0.545303	-6.37278	ZFYVE26	0.447794	0.606382	Zinc finger, FYVE domain containing 26
GgaAffx.5999.1.S1_s_at	0.9515	-0.222688	-6.51129	ZFYVE26	-0.225259	0.831609	Zinc finger, FYVE domain containing 26
Gga.9497.1.S1_at	0.6092	1.36017	-5.62012	ZFYVE21	0.382948	0.225537	Zinc finger FYVE-type containing 21
Gga.13410.1.S1_at	0.1252	-4.70628	-1.49844	ZFYVE19	-1.13107	0.00386945	Zinc finger, FYVE domain containing 19
Gga.4614.1.S1_at	0.6534	-1.21973	-5.78043	ZFYVE19	-0.342974	0.271025	Zinc finger, FYVE domain containing 19
Gga.10894.1.S1_s_at	0.1987	3.53403	-2.80847	ZFYVE16	1.01118	0.0135997	Zinc finger, FYVE domain containing 16
Gga.7123.1.S1_at	0.7216	1.01429	-5.9959	ZFYVE16	0.299033	0.351892	Zinc finger, FYVE domain containing 16
Gga.2384.1.S1_at	0.3663	2.29273	-4.41555	ZFYVE1	0.687874	0.0643945	Zinc finger, FYVE domain containing 1
GgaAffx.5888.1.S1_at	0.4026	2.11599	-4.65279	ZFYVE1	0.681159	0.0815764	Zinc finger, FYVE domain containing 1
Gga.5018.1.A1_s_at	0.7522	-0.925135	-6.08104	ZFX	-0.337382	0.392696	Zinc finger protein, X-linked
Gga.2383.1.S1_at	0.9579	-0.198356	-6.51715	ZFX	-0.0535364	0.84971	Zinc finger protein, X-linked
Gga.15339.1.S1_s_at	0.5907	-1.42059	-5.54847	ZFR	-0.597696	0.208196	Zinc finger RNA binding protein
GgaAffx.25782.2.S1_s_at	0.8638	-0.554412	-6.3673	ZFR	-0.236873	0.600534	Zinc finger RNA binding protein
Gga.5823.1.S1_at	0.9041	-0.414791	-6.44207	ZFR	-0.159017	0.693581	Zinc finger RNA binding protein
GgaAffx.25782.1.S1_s_at	0.9147	0.371075	-6.46134	ZFR	0.0972712	0.724095	Zinc finger RNA binding protein
GgaAffx.10256.1.S1_at	0.4797	-1.80576	-5.06389	ZFPM2	-2.46078	0.124032	Zinc finger protein, FOG family member 2
GgaAffx.10256.2.S1_at	0.6241	-1.31845	-5.6687	ZFPM2	-1.96516	0.238274	Zinc finger protein, FOG family member 2
GgaAffx.10256.2.S1_s_at	0.7368	0.969533	-6.03934	ZFPM2	0.605973	0.371932	Zinc finger protein, FOG family member 2
GgaAffx.3805.1.S1_at	0.4269	2.01464	-4.7882	ZFPM1	0.991414	0.093511	Zinc finger protein, FOG family member 1
Gga.19814.1.A1_at	0.7886	-0.812879	-6.17994	ZFPM1	-1.13933	0.449175	Zinc finger protein, FOG family member 1
Gga.19814.1.S1_at	0.9925	0.0419345	-6.53873	ZFPM1	0.0295426	0.967993	Zinc finger protein, FOG family member 1
Gga.13579.1.S1_at	0.9624	-0.177758	-6.52158	ZFP92	-0.0412631	0.865113	Zinc finger protein 92 homolog (mouse)
Gga.13579.1.S1_s_at	0.9864	-0.0712689	-6.53682	ZFP92	-0.0220901	0.945639	Zinc finger protein 92 homolog (mouse)
Gga.9258.1.S1_at	0.6613	-1.19359	-5.80919	ZFP91	-0.452024	0.280337	ZFP91 zinc finger protein
GgaAffx.22200.1.S1_at	0.8458	0.619779	-6.32566	ZFP91	0.245166	0.559549	ZFP91 zinc finger protein
GgaAffx.12441.1.S1_s_at	0.2583	-2.96081	-3.52911	ZFP64	-0.712382	0.0271426	ZFP64 zinc finger protein
Gga.6226.2.S1_s_at	0.8882	-0.478225	-6.41056	ZFP64	-0.129712	0.650429	ZFP64 zinc finger protein
Gga.2306.1.S1_at	0.917	0.361809	-6.46516	ZFP36L2	0.138801	0.730639	ZFP36 ring finger protein-like 2
Gga.11604.2.S1_a_at	0.8931	0.460641	-6.41971	ZFP36L1	0.181666	0.66225	Zinc finger protein 36, C3H type-like 1
Gga.11604.1.S1_x_at	0.9557	-0.207802	-6.51495	ZFP36L1	-0.103852	0.84267	Zinc finger protein 36, C3H type-like 1
GgaAffx.11141.1.S1_at	0.9612	0.182138	-6.52068	ZFP36L1	0.117735	0.861832	Zinc finger protein 36, C3H type-like 1
Gga.17712.1.A1_at	0.1352	-4.49087	-1.72212	ZFHX4	-1.89054	0.00480165	Zinc finger homeobox 4
GgaAffx.9993.1.S1_at	0.2975	-2.6807	-3.89664	ZFHX4	-0.962002	0.038725	Zinc finger homeobox 4
Gga.4624.1.S1_at	0.4121	-2.0755	-4.70697	ZFHX4	-1.96686	0.0861447	Zinc finger homeobox 4
GgaAffx.20363.1.S1_s_at	0.5965	1.40069	-5.57223	ZFHX4	1.67041	0.213765	Zinc finger homeobox 4
GgaAffx.9990.1.S1_at	0.8889	-0.474543	-6.4125	ZFHX4	-0.557053	0.652895	Zinc finger homeobox 4
Gga.17712.1.S1_at	0.9021	0.424297	-6.43762	ZFHX4	0.531758	0.687027	Zinc finger homeobox 4
Gga.397.1.S1_at	0.9557	0.206211	-6.51533	ZFHX3	0.287735	0.843854	Zinc finger homeobox 3
GgaAffx.447.1.S1_at	0.9587	-0.194186	-6.51808	ZFHX3	-0.112374	0.852823	Zinc finger homeobox 3
GgaAffx.448.1.S1_at	0.987	0.0675293	-6.53712	ZFHX3	0.0729993	0.948486	Zinc finger homeobox 3
Gga.9536.1.S1_s_at	0.4999	1.73165	-5.16006	ZFC3H1	0.498525	0.137111	Zinc finger C3H1-type containing
Gga.17024.1.S1_at	0.5556	1.53675	-5.40686	ZFC3H1	0.486205	0.178288	Zinc finger C3H1-type containing
Gga.17393.1.S1_at	0.7814	0.833258	-6.16271	ZFC3H1	0.191785	0.438497	Zinc finger C3H1-type containing
GgaAffx.23153.1.S1_s_at	0.8315	0.670578	-6.29053	ZFC3H1	0.183649	0.52893	Zinc finger C3H1-type containing
GgaAffx.10358.2.S1_s_at	0.9421	0.261454	-6.50058	ZFAT	0.0853115	0.803011	Zinc finger and AT-hook domain containing
GgaAffx.20663.1.S1_at	0.9505	-0.22712	-6.51015	ZFAT	-0.0828322	0.828324	Zinc finger and AT-hook domain containing
Gga.5567.1.S1_at	0.561	1.51993	-5.42765	ZFAND6	0.385263	0.182352	Zinc finger, AN1-type domain 6
GgaAffx.4053.1.S1_at	0.6114	1.35273	-5.62884	ZFAND6	1.0034	0.227763	Zinc finger, AN1-type domain 6
GgaAffx.4053.2.S1_at	0.8656	0.54809	-6.37111	ZFAND6	0.791939	0.60459	Zinc finger, AN1-type domain 6
GgaAffx.4053.3.S1_at	0.9979	-0.0110217	-6.53967	ZFAND6	-0.0105217	0.991585	Zinc finger, AN1-type domain 6
GgaAffx.24618.1.S1_s_at	0.4563	-1.89552	-4.94613	ZFAND5	-0.478536	0.109845	Zinc finger, AN1-type domain 5
GgaAffx.12473.1.S1_s_at	0.7777	-0.846046	-6.15174	ZFAND5	-0.340057	0.431892	Zinc finger, AN1-type domain 5
Gga.11716.2.S1_at	0.7953	-0.790354	-6.19859	ZFAND5	-0.953399	0.461195	Zinc finger, AN1-type domain 5
GgaAffx.24618.1.S1_at	0.7984	0.782796	-6.20475	ZFAND5	1.1853	0.46528	Zinc finger, AN1-type domain 5
GgaAffx.12473.1.S1_at	0.8486	-0.60931	-6.33261	ZFAND5	-0.31001	0.565995	Zinc finger, AN1-type domain 5
GgaAffx.26653.1.S1_at	0.4595	-1.88319	-4.96239	ZFAND4	-0.469724	0.111693	Zinc finger AN1-type containing 4
Gga.19440.1.S1_at	0.9127	0.380082	-6.45754	ZFAND4	0.161102	0.71776	Zinc finger AN1-type containing 4
GgaAffx.6375.1.S1_at	0.5184	1.66368	-5.24724	ZFAND3	0.677665	0.150295	Zinc finger AN1-type containing 3
Gga.7283.1.S1_at	0.9709	0.143279	-6.52793	ZFAND3	0.0351405	0.891042	Zinc finger AN1-type containing 3
Gga.8202.2.S1_a_at	0.4835	-1.7916	-5.08234	ZFAND2A	-0.918786	0.126431	Zinc finger, AN1-type domain 2A
Gga.12048.1.S1_a_at	0.6671	-1.1746	-5.82985	ZFAND1	-0.354712	0.287273	Zinc finger AN1-type containing 1
GgaAffx.26277.1.S1_at	0.5783	1.46003	-5.50092	ZER1	1.27698	0.197548	Zyg-11 related, cell cycle regulator
Gga.9135.1.S1_at	0.919	0.354181	-6.46824	ZER1	0.0848439	0.736044	Zyg-11 related, cell cycle regulator
Gga.12166.1.S1_at	0.168	-3.93119	-2.33908	ZEB2	-1.11615	0.00868041	Zinc finger E-box binding homeobox 2
Gga.12195.1.S1_at	0.3666	-2.288	-4.42191	ZEB2	-1.92498	0.0648015	Zinc finger E-box binding homeobox 2
GgaAffx.23912.2.S1_s_at	0.5226	-1.6512	-5.26313	ZEB2	-0.4982	0.152847	Zinc finger E-box binding homeobox 2
Gga.12166.2.S1_at	0.5487	1.56394	-5.37305	ZEB2	1.85615	0.171898	Zinc finger E-box binding homeobox 2
Gga.15292.1.S1_at	0.6012	-1.38487	-5.59101	ZEB2	-1.89867	0.218295	Zinc finger E-box binding homeobox 2
Gga.3548.1.S1_at	0.379	-2.22432	-4.50746	ZEB1	-0.633275	0.0705478	Zinc finger E-box binding homeobox 1
GgaAffx.20792.1.S1_s_at	0.569	-1.49257	-5.46127	ZEB1	-0.745839	0.189152	Zinc finger E-box binding homeobox 1
Gga.18053.1.S1_at	0.9316	-0.30398	-6.48692	ZEB1	-0.344236	0.772025	Zinc finger E-box binding homeobox 1
Gga.18053.1.A1_at	0.9707	-0.14415	-6.52779	ZEB1	-0.0440461	0.890385	Zinc finger E-box binding homeobox 1
Gga.5978.2.S1_s_at	0.3638	2.30755	-4.39563	ZDHHC9	0.642934	0.063137	Zinc finger DHHC-type containing 9
Gga.5978.1.S1_at	0.9439	0.25412	-6.50274	ZDHHC9	0.0784029	0.808397	Zinc finger DHHC-type containing 9
Gga.16825.1.S1_at	0.1902	-3.63193	-2.69037	ZDHHC8	-0.954919	0.0121471	Zinc finger, DHHC-type containing 8
Gga.16148.1.S1_at	0.5048	-1.7137	-5.18318	ZDHHC8	-0.891474	0.140478	Zinc finger, DHHC-type containing 8
Gga.12173.1.S1_s_at	0.9325	-0.30085	-6.48799	ZDHHC8	-0.317937	0.774291	Zinc finger, DHHC-type containing 8
GgaAffx.26573.1.S1_at	0.7771	0.849133	-6.14907	ZDHHC7	0.191353	0.430309	Zinc finger, DHHC-type containing 7
Gga.9534.1.S1_at	0.8855	-0.486237	-6.40629	ZDHHC6	-0.117158	0.645079	Zinc finger DHHC-type containing 6
GgaAffx.22227.1.S1_s_at	0.3722	2.25993	-4.45962	ZDHHC5	0.685164	0.0672713	Zinc finger, DHHC-type containing 5
Gga.11007.1.S1_at	0.5585	-1.52814	-5.4175	ZDHHC5	-1.37956	0.180356	Zinc finger, DHHC-type containing 5
Gga.12505.1.S1_at	0.9376	0.281214	-6.49448	ZDHHC4	0.116305	0.788559	Zinc finger, DHHC-type containing 4
GgaAffx.21148.1.S1_at	0.8046	-0.76133	-6.222	ZDHHC3	-0.248928	0.477022	Zinc finger, DHHC-type containing 3
Gga.19955.1.S1_at	0.8418	-0.633596	-6.31634	ZDHHC3	-0.282307	0.551112	Zinc finger, DHHC-type containing 3
GgaAffx.7558.1.S1_at	0.8468	-0.616837	-6.32763	ZDHHC3	-1.01471	0.561356	Zinc finger, DHHC-type containing 3
GgaAffx.21508.1.S1_at	0.945	0.250198	-6.50386	ZDHHC3	0.0627678	0.811281	Zinc finger, DHHC-type containing 3
GgaAffx.7558.2.S1_s_at	0.959	0.193012	-6.51834	ZDHHC3	0.0691168	0.853699	Zinc finger, DHHC-type containing 3
Gga.16201.1.S1_at	0.3724	2.25863	-4.46137	ZDHHC23	0.616892	0.0673884	Zinc finger DHHC-type containing 23
Gga.19030.2.A1_a_at	0.6289	1.29849	-5.69167	ZDHHC23	0.644439	0.244595	Zinc finger DHHC-type containing 23
Gga.19030.2.S1_at	0.9176	0.359093	-6.46626	ZDHHC23	0.339977	0.732561	Zinc finger DHHC-type containing 23
Gga.18136.1.S1_at	0.5546	1.54014	-5.40266	ZDHHC21	0.430012	0.177479	Zinc finger DHHC-type containing 21
GgaAffx.3415.1.S1_at	0.5908	1.41977	-5.54945	ZDHHC21	0.522126	0.208423	Zinc finger DHHC-type containing 21
GgaAffx.3414.1.S1_at	0.7095	1.04883	-5.96147	ZDHHC21	0.384053	0.337036	Zinc finger DHHC-type containing 21
Gga.17531.1.S1_at	0.6473	1.23673	-5.76153	ZDHHC20	0.481673	0.265115	Zinc finger, DHHC-type containing 20
Gga.13179.1.S1_at	0.7552	0.91076	-6.09424	ZDHHC20	0.403984	0.39961	Zinc finger, DHHC-type containing 20
Gga.12507.1.S1_s_at	0.8485	0.610881	-6.33157	ZDHHC20	0.184074	0.565025	Zinc finger, DHHC-type containing 20
Gga.11198.1.S1_at	0.5949	-1.40701	-5.5647	ZDHHC2	-0.421092	0.211983	Zinc finger, DHHC-type containing 2
GgaAffx.13094.1.S1_at	0.4947	1.75207	-5.13367	ZDHHC18	0.872964	0.133376	Zinc finger, DHHC-type containing 18
Gga.1010.1.S1_at	0.8443	-0.624856	-6.32226	ZDHHC18	-0.276891	0.55644	Zinc finger, DHHC-type containing 18
GgaAffx.12866.1.S1_s_at	0.4715	-1.83592	-5.02447	ZDHHC17	-0.424593	0.119071	Zinc finger, DHHC-type containing 17
GgaAffx.6467.1.S1_s_at	0.9576	-0.199278	-6.51694	ZDHHC17	-0.0575781	0.849022	Zinc finger, DHHC-type containing 17
GgaAffx.4737.2.S1_s_at	0.7502	0.930809	-6.07579	ZDHHC16	0.400937	0.389993	Zinc finger DHHC-type containing 16
GgaAffx.4737.3.S1_s_at	0.8996	0.437291	-6.43138	ZDHHC16	0.812627	0.678117	Zinc finger DHHC-type containing 16
GgaAffx.4737.1.S1_at	0.953	0.218297	-6.51239	ZDHHC16	0.250469	0.834867	Zinc finger DHHC-type containing 16
GgaAffx.4867.1.S1_at	0.2726	2.85354	-3.66887	ZDHHC15	1.19141	0.0310594	Zinc finger, DHHC-type containing 15
GgaAffx.4867.2.S1_s_at	0.8039	0.765647	-6.21856	ZDHHC15	0.25565	0.474644	Zinc finger, DHHC-type containing 15
GgaAffx.21352.1.S1_at	0.8168	0.724004	-6.25105	ZDHHC14	0.171731	0.49793	Zinc finger, DHHC-type containing 14
GgaAffx.8722.1.S1_s_at	0.8511	0.602303	-6.3372	ZDHHC14	0.183508	0.570335	Zinc finger, DHHC-type containing 14
GgaAffx.21352.1.S1_s_at	0.8978	0.443243	-6.42846	ZDHHC14	0.1162	0.674055	Zinc finger, DHHC-type containing 14
GgaAffx.8722.1.S1_at	0.9403	-0.269664	-6.4981	ZDHHC14	-0.232433	0.796995	Zinc finger, DHHC-type containing 14
Gga.1588.1.S1_at	0.9805	0.0997353	-6.53402	ZDHHC14	0.0658367	0.923998	Zinc finger, DHHC-type containing 14
GgaAffx.2527.3.S1_at	0.5731	1.47789	-5.4792	ZDHHC13	1.28944	0.192897	Zinc finger DHHC-type containing 13
GgaAffx.2527.2.S1_s_at	0.7559	-0.908989	-6.09586	ZDHHC13	-0.295513	0.400468	Zinc finger DHHC-type containing 13
GgaAffx.2527.4.S1_at	0.917	-0.361972	-6.4651	ZDHHC13	-0.313189	0.730524	Zinc finger DHHC-type containing 13
GgaAffx.26282.1.S1_at	0.7807	0.836039	-6.16034	ZDHHC12	0.197813	0.437054	Zinc finger DHHC-type containing 12
Gga.10925.1.S1_at	0.9161	-0.365866	-6.4635	ZDHHC12	-0.291926	0.727771	Zinc finger DHHC-type containing 12
Gga.10664.1.S1_at	0.9377	-0.280353	-6.49476	ZDBF2	-0.0771498	0.789187	Zinc finger, DBF-type containing 2
Gga.14838.1.S1_at	0.4018	-2.12275	-4.64373	ZCRB1	-0.735529	0.0808383	Zinc finger CCHC-type and RNA binding motif containing 1
Gga.4802.1.S1_at	0.853	-0.597201	-6.34051	ZCRB1	-0.264561	0.573508	Zinc finger CCHC-type and RNA binding motif containing 1
Gga.13135.1.S1_at	0.9041	0.413792	-6.44254	ZCRB1	0.198187	0.694272	Zinc finger CCHC-type and RNA binding motif containing 1
Gga.13135.2.S1_a_at	0.9484	0.235387	-6.50796	ZCRB1	0.056091	0.822206	Zinc finger CCHC-type and RNA binding motif containing 1
Gga.17463.1.S1_at	0.8979	0.442221	-6.42896	ZCCHC9	0.178357	0.674751	Zinc finger, CCHC domain containing 9
GgaAffx.2773.1.S1_at	0.7759	-0.851649	-6.14688	ZCCHC8	-0.306403	0.429022	Zinc finger CCHC-type containing 8
Gga.19822.1.S1_at	0.5249	1.6442	-5.27203	ZCCHC7	1.21381	0.154298	Zinc finger, CCHC domain containing 7
GgaAffx.21299.1.S1_at	0.8033	0.767886	-6.21677	ZCCHC7	0.198582	0.473414	Zinc finger, CCHC domain containing 7
Gga.13352.1.A1_at	0.8171	0.722535	-6.25217	ZCCHC7	0.517087	0.498766	Zinc finger, CCHC domain containing 7
Gga.17350.1.S1_at	0.9624	-0.17801	-6.52153	ZCCHC7	-0.0815429	0.864924	Zinc finger, CCHC domain containing 7
Gga.13352.1.S1_s_at	0.9646	-0.168186	-6.52348	ZCCHC7	-0.041092	0.872295	Zinc finger, CCHC domain containing 7
Gga.13352.1.S1_at	0.9865	-0.0702699	-6.5369	ZCCHC7	-0.0251936	0.946399	Zinc finger, CCHC domain containing 7
Gga.11959.1.S1_at	0.7214	-1.01483	-5.99537	ZCCHC4	-1.10185	0.351656	Zinc finger CCHC-type containing 4
Gga.2747.2.S1_s_at	0.838	-0.645879	-6.30791	ZCCHC4	-0.49646	0.54368	Zinc finger CCHC-type containing 4
GgaAffx.2986.1.S1_at	0.1667	-3.95964	-2.30646	ZCCHC24	-0.939109	0.00841354	Zinc finger CCHC-type containing 24
Gga.5959.1.S1_at	0.2458	-3.06582	-3.39364	ZCCHC24	-0.740096	0.0238257	Zinc finger CCHC-type containing 24
Gga.1569.1.S1_at	0.3066	-2.62282	-3.97352	ZCCHC24	-0.982655	0.0417307	Zinc finger CCHC-type containing 24
Gga.12519.1.S1_at	0.2373	3.13786	-3.30154	ZCCHC2	0.737424	0.0218087	Zinc finger CCHC-type containing 2
GgaAffx.24031.1.S1_at	0.8264	-0.689965	-6.2765	ZCCHC2	-0.555659	0.517536	Zinc finger CCHC-type containing 2
Gga.18932.1.S1_at	0.8637	0.555803	-6.36646	ZCCHC2	0.195208	0.599644	Zinc finger CCHC-type containing 2
Gga.9804.1.S1_a_at	0.6922	-1.10216	-5.90681	ZCCHC17	-0.303025	0.315115	Zinc finger CCHC-type containing 17
Gga.12399.1.S1_s_at	0.5156	1.67815	-5.22877	ZCCHC14	0.807688	0.147389	Zinc finger, CCHC domain containing 14
GgaAffx.26595.1.S1_s_at	0.5501	-1.55936	-5.37877	ZCCHC14	-1.24714	0.17296	Zinc finger, CCHC domain containing 14
GgaAffx.23276.1.S1_at	0.1904	3.62907	-2.69381	ZCCHC11	0.902412	0.0121872	Zinc finger, CCHC domain containing 11
Gga.17600.1.S1_s_at	0.3007	2.65882	-3.92568	ZCCHC11	0.975294	0.0398329	Zinc finger, CCHC domain containing 11
GgaAffx.23276.2.S1_s_at	0.3104	2.6001	-4.00378	ZCCHC11	0.854146	0.0429787	Zinc finger, CCHC domain containing 11
Gga.13400.1.S1_at	0.8243	0.695527	-6.27241	ZCCHC11	1.66344	0.514297	Zinc finger, CCHC domain containing 11
Gga.9811.2.S1_a_at	0.8894	-0.472598	-6.41352	ZCCHC10	-0.121582	0.654199	Zinc finger CCHC-type containing 10
Gga.9811.1.S1_at	0.9331	-0.298771	-6.4887	ZCCHC10	-0.293246	0.775797	Zinc finger CCHC-type containing 10
GgaAffx.20157.1.S1_at	0.4695	-1.8462	-5.01099	ZC4H2	-0.412971	0.117426	Zinc finger C4H2-type containing
GgaAffx.26293.1.S1_at	0.9919	-0.0444133	-6.53861	ZC4H2	-0.0158397	0.966103	Zinc finger C4H2-type containing
Gga.8187.1.S1_at	0.3333	-2.46586	-4.18315	ZC3HC1	-1.49399	0.0512144	Zinc finger C3HC-type containing 1
Gga.17993.1.S1_at	0.0867	6.23406	-0.11437	ZC3HAV1	1.57877	0.00099055	Zinc finger CCCH-type, antiviral 1
GgaAffx.20602.1.S1_at	0.0962	5.76335	-0.505313	ZC3HAV1	1.81901	0.00146439	Zinc finger CCCH-type, antiviral 1
GgaAffx.11358.1.S1_s_at	0.1893	3.64144	-2.67899	ZC3HAV1	1.5983	0.0120156	Zinc finger CCCH-type, antiviral 1
GgaAffx.7596.1.S1_s_at	0.6766	-1.14648	-5.86008	ZC3H7B	-0.80513	0.297821	Zinc finger CCCH-type containing 7B
GgaAffx.23710.1.S1_at	0.7847	0.823874	-6.17069	ZC3H7B	0.368313	0.44339	Zinc finger CCCH-type containing 7B
Gga.11299.1.S1_s_at	0.9191	0.352696	-6.46883	ZC3H7B	0.434435	0.737098	Zinc finger CCCH-type containing 7B
GgaAffx.1984.1.S1_s_at	0.6885	1.11253	-5.89599	ZC3H7A	0.284214	0.310995	Zinc finger CCCH-type containing 7A
Gga.11131.1.S1_s_at	0.9132	0.377203	-6.45876	ZC3H7A	0.167265	0.719782	Zinc finger CCCH-type containing 7A
Gga.11770.1.S1_at	0.9478	0.239409	-6.50687	ZC3H7A	0.389831	0.819235	Zinc finger CCCH-type containing 7A
GgaAffx.20495.1.S1_s_at	0.8666	-0.545276	-6.3728	ZC3H6	-0.191307	0.6064	Zinc finger CCCH-type containing 6
GgaAffx.5221.3.S1_s_at	0.984	0.0822433	-6.53585	ZC3H6	0.0276498	0.937289	Zinc finger CCCH-type containing 6
GgaAffx.11148.1.S1_at	0.993	-0.0379674	-6.53891	ZC3H3	-0.0114946	0.971019	Zinc finger CCCH-type containing 3
GgaAffx.26755.1.S1_at	0.6345	-1.27911	-5.71378	ZC3H18	-0.343972	0.250876	Zinc finger CCCH-type containing 18
GgaAffx.3813.1.S1_at	0.9021	0.423581	-6.43796	ZC3H18	0.188841	0.68752	Zinc finger CCCH-type containing 18
Gga.7600.1.S1_at	0.949	0.232877	-6.50863	ZC3H18	0.0692055	0.824062	Zinc finger CCCH-type containing 18
GgaAffx.12159.1.S1_s_at	0.9663	-0.16238	-6.52458	ZC3H15	-0.0443765	0.876657	Zinc finger CCCH-type containing 15
GgaAffx.6720.5.S1_s_at	0.9317	-0.303537	-6.48707	ZC3H14	-0.1272	0.772346	Zinc finger CCCH-type containing 14
GgaAffx.6720.3.S1_s_at	0.9838	-0.083476	-6.53573	ZC3H14	-0.0198833	0.936351	Zinc finger CCCH-type containing 14
GgaAffx.25143.1.S1_s_at	0.8909	-0.466335	-6.41678	ZC3H13	-0.119229	0.65841	Zinc finger CCCH-type containing 13
GgaAffx.20311.1.S1_s_at	0.9128	-0.379646	-6.45772	ZC3H13	-0.140373	0.718066	Zinc finger CCCH-type containing 13
Gga.5796.1.S1_at	0.9138	0.373877	-6.46017	ZC3H13	0.247497	0.722122	Zinc finger CCCH-type containing 13
Gga.5796.2.S1_s_at	0.9765	-0.119635	-6.53151	ZC3H13	-0.0375798	0.908912	Zinc finger CCCH-type containing 13
GgaAffx.21416.1.S1_at	0.0919	5.93081	-0.362847	ZC3H12D	1.68349	0.0012708	Zinc finger CCCH-type containing 12D
GgaAffx.23875.1.S1_at	0.1013	5.39856	-0.829217	ZC3H12D	2.57596	0.00201629	Zinc finger CCCH-type containing 12D
Gga.14086.1.S1_at	0.9565	0.202507	-6.51619	ZC3H12D	0.292024	0.846614	Zinc finger CCCH-type containing 12D
GgaAffx.25184.1.S1_at	0.4553	-1.89881	-4.94179	ZC3H12C	-1.62715	0.109356	Zinc finger CCCH-type containing 12C
Gga.11857.1.S1_s_at	0.9891	0.055666	-6.53796	ZC3H12C	0.0946407	0.957524	Zinc finger CCCH-type containing 12C
GgaAffx.2925.1.S1_at	0.9855	0.0758328	-6.53643	ZC3H12B	0.0265387	0.942165	Zinc finger CCCH-type containing 12B
GgaAffx.1342.1.S1_at	0.081	6.8411	0.348444	ZC3H12A	1.86231	0.00061825	Zinc finger CCCH-type containing 12A
Gga.15845.1.S1_at	0.5306	1.62616	-5.29489	ZC3H11A	1.0203	0.158095	Zinc finger CCCH-type containing 11A
GgaAffx.21503.1.S1_s_at	0.6667	1.17578	-5.82857	ZC3H11A	0.320618	0.286839	Zinc finger CCCH-type containing 11A
Gga.4720.1.S1_at	0.8975	0.444858	-6.42766	ZC3H11A	0.222725	0.672955	Zinc finger CCCH-type containing 11A
GgaAffx.12546.1.S1_at	0.9579	0.197764	-6.51728	ZC3H11A	0.0674926	0.850151	Zinc finger CCCH-type containing 11A
GgaAffx.6493.1.S1_at	0.7869	0.818561	-6.17517	ZC2HC1C	0.496282	0.446179	Zinc finger C2HC-type containing 1C
Gga.16618.1.S1_at	0.9318	0.303046	-6.48724	ZC2HC1B	0.428355	0.772701	Zinc finger C2HC-type containing 1B
GgaAffx.10031.1.S1_at	0.5579	1.52976	-5.41551	ZC2HC1A	1.85772	0.179967	Zinc finger, C2HC-type containing 1A
Gga.11904.1.S1_a_at	0.5869	1.43372	-5.53271	ZBTB8OS	0.403201	0.204593	Zinc finger and BTB domain containing 8 opposite strand
Gga.9985.1.S1_at	0.5571	-1.53227	-5.4124	ZBTB8A	-0.759295	0.179361	Zinc finger and BTB domain containing 8A
GgaAffx.25852.1.S1_at	0.706	1.0596	-5.95058	ZBTB8A	0.966912	0.33251	Zinc finger and BTB domain containing 8A
GgaAffx.9319.1.S1_s_at	0.4182	-2.05345	-4.73643	ZBTB7C	-1.44074	0.0887421	Zinc finger and BTB domain containing 7C
Gga.15104.1.S1_at	0.5122	-1.68863	-5.21537	ZBTB7C	-0.671196	0.145318	Zinc finger and BTB domain containing 7C
Gga.222.1.S1_at	0.8285	-0.682021	-6.28229	ZBTB7A	-0.444719	0.522185	Zinc finger and BTB domain containing 7A
Gga.17177.1.S1_at	0.9663	0.162272	-6.5246	ZBTB6	0.160009	0.876738	Zinc finger and BTB domain containing 6
GgaAffx.3355.2.A1_at	0.8278	0.685257	-6.27993	ZBTB5	0.720446	0.520288	Zinc finger and BTB domain containing 5
GgaAffx.3355.2.S1_at	0.9648	0.16777	-6.52356	ZBTB5	0.196706	0.872607	Zinc finger and BTB domain containing 5
GgaAffx.12590.1.S1_at	0.6922	-1.10215	-5.90682	ZBTB49	-0.638764	0.315116	Zinc finger and BTB domain containing 49
Gga.15002.1.A1_at	0.939	-0.274197	-6.4967	ZBTB49	-0.638821	0.793681	Zinc finger and BTB domain containing 49
Gga.15002.1.S1_s_at	0.9484	0.235262	-6.508	ZBTB49	0.0550693	0.822299	Zinc finger and BTB domain containing 49
Gga.15909.1.S1_at	0.9249	0.326886	-6.47874	ZBTB48	0.0959808	0.755522	Zinc finger and BTB domain containing 48
Gga.13168.1.S1_at	0.893	-0.461382	-6.41933	ZBTB47	-0.113907	0.66175	Zinc finger and BTB domain containing 47
GgaAffx.3301.1.S1_at	0.921	0.343315	-6.47251	ZBTB47	0.181006	0.743773	Zinc finger and BTB domain containing 47
GgaAffx.3777.1.S1_s_at	0.2263	3.23718	-3.17574	ZBTB46	1.63458	0.0193295	Zinc finger and BTB domain containing 46
GgaAffx.26725.1.S1_at	0.8395	0.641748	-6.31076	ZBTB46	0.326658	0.546172	Zinc finger and BTB domain containing 46
GgaAffx.3385.1.S1_at	0.9796	0.104728	-6.53343	ZBTB45	0.0607694	0.920209	Zinc finger and BTB domain containing 45
GgaAffx.889.1.S1_at	0.9095	-0.392522	-6.45214	ZBTB44	-0.497957	0.70905	Zinc finger and BTB domain containing 44
Gga.8854.1.S1_at	0.785	0.823036	-6.17139	ZBTB43	0.208231	0.443829	Zinc finger and BTB domain containing 43
Gga.10624.1.S1_s_at	0.6664	1.17725	-5.82698	ZBTB41	0.525973	0.286297	Zinc finger and BTB domain containing 41
Gga.10624.1.A1_at	0.9282	-0.3151	-6.48302	ZBTB41	-0.399524	0.763996	Zinc finger and BTB domain containing 41
GgaAffx.25447.1.S1_at	0.9567	0.201732	-6.51637	ZBTB41	0.0807182	0.847192	Zinc finger and BTB domain containing 41
Gga.11211.1.S1_s_at	0.8745	-0.52054	-6.38725	ZBTB40	-0.499691	0.622444	Zinc finger and BTB domain containing 40
GgaAffx.1841.1.S1_at	0.5292	1.63267	-5.28664	ZBTB38	0.594908	0.156714	Zinc finger and BTB domain containing 38
Gga.10812.1.S1_at	0.9962	0.0223452	-6.53946	ZBTB38	0.0076107	0.982941	Zinc finger and BTB domain containing 38
GgaAffx.2841.1.S1_at	0.3865	2.19016	-4.55333	ZBTB37	2.364	0.0738477	Zinc finger and BTB domain containing 37
GgaAffx.2841.2.S1_at	0.6166	-1.34061	-5.64299	ZBTB37	-1.84849	0.231429	Zinc finger and BTB domain containing 37
GgaAffx.2841.2.S1_s_at	0.9006	0.433507	-6.43321	ZBTB37	0.659912	0.680706	Zinc finger and BTB domain containing 37
GgaAffx.20816.1.S1_at	0.9021	-0.426426	-6.43661	ZBTB37	-0.20496	0.685563	Zinc finger and BTB domain containing 37
GgaAffx.22572.1.S1_s_at	0.7783	-0.844169	-6.15335	ZBTB34	-0.282782	0.432857	Zinc finger and BTB domain containing 34
Gga.9556.1.S1_at	0.7797	-0.838823	-6.15795	ZBTB34	-0.281796	0.435614	Zinc finger and BTB domain containing 34
GgaAffx.5423.1.S1_at	0.9979	-0.0109238	-6.53968	ZBTB33	-0.0031588	0.99166	Zinc finger and BTB domain containing 33
Gga.15228.1.S1_at	0.9415	-0.265878	-6.49925	ZBTB26	-0.0833545	0.799767	Zinc finger and BTB domain containing 26
GgaAffx.20327.1.S1_s_at	0.281	-2.79149	-3.7503	ZBTB25	-1.6688	0.0336033	Zinc finger and BTB domain containing 25
GgaAffx.23634.1.S1_s_at	0.3729	-2.25694	-4.46365	ZBTB25	-0.662806	0.0675408	Zinc finger and BTB domain containing 25
Gga.12542.1.S1_at	0.6892	1.11128	-5.89729	ZBTB25	0.753379	0.311487	Zinc finger and BTB domain containing 25
Gga.9651.1.S1_at	0.8416	-0.634872	-6.31547	ZBTB25	-0.401176	0.550337	Zinc finger and BTB domain containing 25
GgaAffx.20327.1.S1_at	0.948	-0.23813	-6.50722	ZBTB25	-0.287651	0.820179	Zinc finger and BTB domain containing 25
GgaAffx.9699.4.S1_at	0.5192	1.65985	-5.25212	ZBTB24	2.19663	0.151074	Zinc finger and BTB domain containing 24
GgaAffx.9699.4.S1_s_at	0.8962	-0.450316	-6.42494	ZBTB24	-0.161896	0.669243	Zinc finger and BTB domain containing 24
GgaAffx.9699.2.S1_s_at	0.9955	0.0255626	-6.53937	ZBTB24	0.0197403	0.980485	Zinc finger and BTB domain containing 24
GgaAffx.24867.2.S1_s_at	0.3027	2.64454	-3.94464	ZBTB21	1.93075	0.0405744	Zinc finger and BTB domain containing 21
GgaAffx.10295.1.S1_at	0.6452	1.2441	-5.75329	ZBTB21	0.358733	0.262589	Zinc finger and BTB domain containing 21
GgaAffx.10296.1.S1_at	0.6643	1.1842	-5.81942	ZBTB21	0.537523	0.283747	Zinc finger and BTB domain containing 21
GgaAffx.9588.1.S1_s_at	0.4455	-1.93558	-4.8932	ZBTB20	-0.510877	0.104052	Zinc finger and BTB domain containing 20
GgaAffx.9588.1.S1_at	0.5709	-1.48496	-5.47058	ZBTB20	-0.381229	0.191085	Zinc finger and BTB domain containing 20
GgaAffx.8204.2.S1_s_at	0.8299	0.675107	-6.28728	ZBTB2	0.180151	0.526253	Zinc finger and BTB domain containing 2
GgaAffx.12748.1.S1_s_at	0.8416	0.634546	-6.31569	ZBTB2	0.168581	0.550535	Zinc finger and BTB domain containing 2
GgaAffx.6764.1.S1_at	0.4799	1.80439	-5.06568	ZBTB18	0.471104	0.124261	Zinc finger and BTB domain containing 18
Gga.16772.1.S1_at	0.4825	1.795	-5.07792	ZBTB18	1.47573	0.125851	Zinc finger and BTB domain containing 18
Gga.12865.1.S1_s_at	0.8789	0.507784	-6.39447	ZBTB17	0.142907	0.63081	Zinc finger and BTB domain containing 17
Gga.881.1.S1_at	0.9301	0.308712	-6.48527	ZBTB17	0.108542	0.768604	Zinc finger and BTB domain containing 17
Gga.5101.1.S1_at	0.2689	-2.88514	-3.62757	ZBTB16	-2.49875	0.0298452	Zinc finger and BTB domain containing 16
Gga.2147.1.S1_at	0.9976	-0.0132786	-6.53964	ZBTB14	-0.006308	0.989862	Zinc finger and BTB domain containing 14
Gga.18305.1.S1_s_at	0.6659	1.17863	-5.82548	ZBTB11	0.814228	0.285791	Zinc finger and BTB domain containing 11
Gga.15712.1.S1_at	0.8731	0.525465	-6.38442	ZBTB11	0.224409	0.61923	Zinc finger and BTB domain containing 11
GgaAffx.24655.1.S1_at	0.8736	-0.523803	-6.38538	ZBTB11	-0.170228	0.620314	Zinc finger and BTB domain containing 11
GgaAffx.24762.2.S1_s_at	0.3124	-2.58814	-4.01971	ZBTB10	-1.00766	0.0436512	Zinc finger and BTB domain containing 10
Gga.15193.1.S1_s_at	0.4964	-1.7437	-5.14449	ZBTB10	-0.924567	0.134894	Zinc finger and BTB domain containing 10
Gga.13225.1.S1_at	0.9177	-0.358461	-6.46652	ZBTB10	-0.197329	0.733009	Zinc finger and BTB domain containing 10
GgaAffx.12074.1.S1_at	0.3356	-2.45379	-4.19932	ZBTB1	-0.586075	0.0520336	Zinc finger and BTB domain containing 1
Gga.19015.1.S1_at	0.577	-1.46414	-5.49594	ZBTB1	-0.864527	0.196469	Zinc finger and BTB domain containing 1
Gga.13985.1.S1_at	0.6256	1.31256	-5.67549	ZBED4	0.73977	0.240124	Zinc finger, BED-type containing 4
GgaAffx.22623.1.A1_at	0.8422	0.631632	-6.31768	ZBED4	0.762945	0.552307	Zinc finger, BED-type containing 4
GgaAffx.22623.1.S1_at	0.9476	0.240564	-6.50656	ZBED4	0.0579615	0.818383	Zinc finger, BED-type containing 4
Gga.13380.1.S1_at	0.8708	0.532546	-6.38031	ZBED1	0.208751	0.614627	Zinc finger, BED-type containing 1
GgaAffx.10932.1.S1_at	0.8516	-0.601243	-6.33789	ZAR1L	-0.826249	0.570994	Zygote arrest 1-like
GgaAffx.968.3.S1_s_at	0.7199	1.01961	-5.99065	ZAP70	0.633155	0.349572	Zeta-chain (TCR) associated protein kinase 70kDa
Gga.11492.1.S1_at	0.2319	-3.18416	-3.24272	ZAK	-0.899811	0.0206118	Sterile alpha motif and leucine zipper containing kinase AZK
GgaAffx.22893.1.S1_s_at	0.284	2.77177	-3.77627	ZAK	2.32406	0.0344585	Sterile alpha motif and leucine zipper containing kinase AZK
GgaAffx.22893.1.S1_at	0.6727	1.15783	-5.84794	ZAK	0.943863	0.293526	Sterile alpha motif and leucine zipper containing kinase AZK
GgaAffx.5885.1.A1_at	0.9795	0.105566	-6.53333	ZAK	0.052112	0.919574	Sterile alpha motif and leucine zipper containing kinase AZK
GgaAffx.20926.1.S1_s_at	0.8171	0.721889	-6.25266	ZADH2	0.281345	0.499134	Zinc binding alcohol dehydrogenase domain containing 2
Gga.4773.1.S1_at	0.8099	0.74567	-6.23433	YY1	0.202005	0.485718	YY1 transcription factor
Gga.4773.2.S1_s_at	0.8864	0.483356	-6.40783	YY1	0.206091	0.647	YY1 transcription factor
GgaAffx.11452.1.S1_s_at	0.9799	0.102333	-6.53371	YY1	0.0317029	0.922027	YY1 transcription factor
Gga.4784.1.S1_s_at	0.6273	-1.30511	-5.68406	YWHAZ	-0.336267	0.242481	Tyrosine 3-monooxygenase/tryptophan 5-monooxygenase activation protein, zeta
Gga.14108.1.A1_at	0.8054	-0.758062	-6.22459	YWHAZ	-2.13463	0.478828	Tyrosine 3-monooxygenase/tryptophan 5-monooxygenase activation protein, zeta
Gga.14108.1.S1_at	0.8596	0.571479	-6.35683	YWHAZ	0.206325	0.589666	Tyrosine 3-monooxygenase/tryptophan 5-monooxygenase activation protein, zeta
Gga.8471.1.S1_at	0.226	-3.24032	-3.17178	YWHAQ	-0.842953	0.0192563	Tyrosine 3-monooxygenase/tryptophan 5-monooxygenase activation protein, theta
GgaAffx.11682.1.S1_s_at	0.8127	-0.737059	-6.24103	YWHAQ	-0.255075	0.490547	Tyrosine 3-monooxygenase/tryptophan 5-monooxygenase activation protein, theta
Gga.8471.2.S1_at	0.9618	0.180225	-6.52108	YWHAQ	0.203035	0.863265	Tyrosine 3-monooxygenase/tryptophan 5-monooxygenase activation protein, theta
GgaAffx.12195.1.S1_s_at	0.686	-1.11987	-5.88828	YWHAH	-0.275157	0.308104	Tyrosine 3-monooxygenase/tryptophan 5-monooxygenase activation protein, eta
Gga.9354.1.S1_at	0.793	0.798389	-6.19198	YWHAG	0.203278	0.456881	Tyrosine 3-monooxygenase/tryptophan 5-monooxygenase activation protein, gamma
GgaAffx.11407.1.S1_s_at	0.3864	-2.19081	-4.55246	YWHAE	-0.497488	0.0737829	Tyrosine 3-monooxygenase/tryptophan 5-monooxygenase activation protein epsilon
Gga.4816.1.S1_s_at	0.6717	-1.16064	-5.84491	YWHAB	-0.346835	0.292467	Tyrosine 3-monooxygenase/tryptophan 5-monooxygenase activation protein, beta
Gga.4816.1.A1_at	0.9962	-0.0217131	-6.53947	YWHAB	-0.0229385	0.983423	Tyrosine 3-monooxygenase/tryptophan 5-monooxygenase activation protein, beta
GgaAffx.11816.1.S1_at	0.8452	-0.622652	-6.32374	YTHDF3	-0.199228	0.557788	YTH domain family, member 3
GgaAffx.623.1.S1_at	0.8432	-0.627961	-6.32017	YTHDF2	-0.180079	0.554543	YTH domain family, member 2
Gga.3052.1.S1_s_at	0.6893	-1.11096	-5.89763	YTHDF1	-0.264539	0.311614	YTH domain family, member 1
Gga.10432.1.S1_s_at	0.7782	-0.8448	-6.15281	YTHDF1	-0.579117	0.432533	YTH domain family, member 1
Gga.1345.2.S1_at	0.6023	1.38204	-5.59436	YTHDC2	0.535441	0.219113	YTH domain containing 2
GgaAffx.121.1.S1_at	0.7351	0.97607	-6.03308	YTHDC2	0.318628	0.36895	YTH domain containing 2
GgaAffx.21466.1.S1_at	0.7705	-0.868919	-6.13178	YTHDC2	-0.280902	0.420265	YTH domain containing 2
GgaAffx.21466.1.S1_s_at	0.9578	-0.1987	-6.51707	YTHDC2	-0.0669236	0.849453	YTH domain containing 2
Gga.1345.2.A1_at	0.9839	0.083144	-6.53576	YTHDC2	0.0760711	0.936604	YTH domain containing 2
Gga.17816.1.S1_at	0.9879	-0.0631803	-6.53744	YTHDC2	-0.0214607	0.951798	YTH domain containing 2
GgaAffx.23669.1.S1_at	0.6344	1.27998	-5.71279	YTHDC1	0.818743	0.25059	YTH domain containing 1
Gga.8763.1.S1_at	0.8054	-0.757999	-6.22464	YTHDC1	-0.194633	0.478863	YTH domain containing 1
Gga.16568.1.S1_s_at	0.8452	-0.622532	-6.32382	YTHDC1	-0.26986	0.557862	YTH domain containing 1
Gga.16032.1.A1_at	0.8498	0.605202	-6.3353	YTHDC1	0.490807	0.568537	YTH domain containing 1
Gga.8763.2.S1_at	0.8734	-0.524698	-6.38486	YTHDC1	-0.631098	0.619731	YTH domain containing 1
GgaAffx.23669.2.S1_s_at	0.9234	-0.333238	-6.47637	YTHDC1	-0.0810051	0.750971	YTH domain containing 1
Gga.697.1.S1_at	0.9991	-0.0036281	-6.53974	YRK	-0.0032473	0.99723	Proto-oncogene tyrosine-protein kinase Yrk
Gga.8412.2.S1_a_at	0.3285	-2.49134	-4.14902	YRDC	-0.586322	0.0495302	YrdC domain containing (E. Coli)
Gga.3392.1.S1_s_at	0.2853	2.75681	-3.79599	YPEL5	0.630984	0.0351228	Yippee like 5
Gga.16886.1.S1_at	0.3245	2.51061	-4.12324	YPEL4	2.03526	0.0482958	Yippee-like 4 (Drosophila)
GgaAffx.13080.1.S1_at	0.096	5.78245	-0.488863	YPEL2	1.35218	0.00144066	Yippee-like 2 (Drosophila)
GgaAffx.20565.1.S1_s_at	0.1727	3.86504	-2.41546	YPEL2	1.32773	0.00933861	Yippee-like 2 (Drosophila)
Gga.17034.1.S1_s_at	0.2141	3.36959	-3.01025	YPEL2	1.18857	0.0164959	Yippee-like 2 (Drosophila)
Gga.18141.1.S1_at	0.5618	-1.51831	-5.42965	YPEL2	-0.833591	0.182748	Yippee-like 2 (Drosophila)
GgaAffx.21537.1.S1_s_at	0.9136	-0.375545	-6.45946	YPEL2	-0.510647	0.720948	Yippee-like 2 (Drosophila)
Gga.16859.1.S1_at	0.9797	0.103633	-6.53356	YPEL2	0.0942547	0.921041	Yippee-like 2 (Drosophila)
GgaAffx.21354.1.S1_at	0.269	2.88151	-3.63231	YPEL1	0.75075	0.0299821	Yippee-like 1 (Drosophila)
GgaAffx.717.1.S1_at	0.5369	-1.60591	-5.32044	YOD1	-0.593021	0.162465	YOD1 deubiquitinase
GgaAffx.21721.1.S1_s_at	0.7659	-0.882645	-6.11961	YOD1	-0.321319	0.413402	YOD1 deubiquitinase
Gga.9399.1.S1_at	0.936	-0.28857	-6.4921	YOD1	-0.120211	0.783202	YOD1 deubiquitinase
Gga.8899.1.S1_s_at	0.9564	0.203738	-6.51591	YME1L1	0.0585647	0.845697	YME1 like 1 ATPase
Gga.17228.1.S1_at	0.7157	-1.03292	-5.97743	YLPM1	-1.08856	0.343816	YLP motif containing 1
GgaAffx.23187.1.S1_s_at	0.8127	-0.737401	-6.24076	YLPM1	-0.239867	0.490354	YLP motif containing 1
Gga.17228.1.S1_a_at	0.9564	-0.203322	-6.516	YLPM1	-0.056125	0.846007	YLP motif containing 1
Gga.9635.2.S1_x_at	0.7383	0.965183	-6.04348	Y-LEC1	0.990761	0.373928	C-type lectin
Gga.5028.1.S1_at	0.6686	1.17046	-5.83433	YLB3	1.25517	0.288807	Major histocompatibility complex class II beta chain YLB3, (similar to HLA class II, D beta chain)
Gga.5028.1.A1_at	0.7275	1.00015	-6.00977	YLB3	1.0032	0.358129	Major histocompatibility complex class II beta chain YLB3, (similar to HLA class II, D beta chain)
GgaAffx.8342.1.S1_at	0.5764	-1.46723	-5.49219	YKT6	-1.41378	0.195662	YKT6 v-SNARE homolog (S. Cerevisiae)
Gga.11379.1.S1_at	0.9127	0.379864	-6.45763	YIPF7	0.224919	0.717913	Yip1 domain family, member 7
GgaAffx.26253.1.S1_s_at	0.8593	0.574409	-6.355	YIPF6	0.144216	0.587811	Yip1 domain family member 6
Gga.3223.1.S1_at	0.8593	0.573721	-6.35543	YIPF6	0.178607	0.588247	Yip1 domain family member 6
GgaAffx.26253.2.S1_at	0.8913	0.465887	-6.41702	YIPF6	0.283554	0.658712	Yip1 domain family member 6
Gga.9646.1.S1_at	0.4369	-1.96753	-4.85084	YIPF5	-1.1932	0.0996531	Yip1 domain family, member 5
Gga.9646.2.S1_a_at	0.7529	0.921789	-6.08413	YIPF5	0.226503	0.394297	Yip1 domain family, member 5
GgaAffx.6666.1.S1_s_at	0.6047	1.37344	-5.60451	YIPF4	0.370156	0.221618	Yip1 domain family member 4
GgaAffx.12600.1.S1_at	0.917	0.361614	-6.46524	YIPF4	0.129896	0.730776	Yip1 domain family member 4
Gga.5769.1.S1_at	0.9263	-0.321732	-6.48063	YIPF3	-0.0756816	0.759223	Yip1 domain family member 3
Gga.8306.1.S1_a_at	0.9489	0.233637	-6.50843	YIPF1	0.0603068	0.8235	Yip1 domain family member 1
Gga.9239.1.S1_x_at	0.099	5.48561	-0.750188	YF5	1.75438	0.0018655	MHC class I antigen YF5
Gga.1891.1.S1_at	0.3782	2.22827	-4.50215	YES1	0.742264	0.070176	V-yes-1 Yamaguchi sarcoma viral oncogene homolog 1
Gga.1891.1.S2_at	0.9963	-0.0214364	-6.53948	YES1	-0.0190674	0.983634	V-yes-1 Yamaguchi sarcoma viral oncogene homolog 1
Gga.18946.1.S1_at	0.5176	1.66849	-5.24111	YEATS4	1.46348	0.149323	YEATS domain containing 4
GgaAffx.23086.1.S1_s_at	0.5645	-1.50989	-5.44001	YEATS4	-0.524314	0.184819	YEATS domain containing 4
GgaAffx.23086.1.S1_at	0.5651	-1.50856	-5.44165	YEATS4	-0.826002	0.185148	YEATS domain containing 4
GgaAffx.25446.3.S1_s_at	0.4088	-2.08969	-4.68799	YEATS2	-0.846924	0.0845138	YEATS domain containing 2
GgaAffx.25446.1.S1_s_at	0.6955	-1.09304	-5.91628	YEATS2	-0.34597	0.318776	YEATS domain containing 2
Gga.14524.1.S1_at	0.8133	0.734531	-6.24298	YEATS2	0.717705	0.491971	YEATS domain containing 2
GgaAffx.24174.1.S1_at	0.6109	-1.35396	-5.62741	YDJC	-0.675752	0.227395	YdjC homolog (bacterial)
Gga.3671.1.S1_at	0.2077	-3.43461	-2.92996	YBX3	-1.0032	0.0152757	Y box binding protein 3
GgaAffx.21460.1.S1_at	0.4535	-1.90583	-4.93252	YBX1	-0.895173	0.108323	Y box binding protein 1
Gga.4145.1.S1_a_at	0.508	-1.70255	-5.19751	YBX1	-0.592167	0.14261	Y box binding protein 1
Gga.4145.3.A1_at	0.925	0.326331	-6.47894	YBX1	0.226687	0.755921	Y box binding protein 1
Gga.4145.3.S1_at	0.9478	-0.239354	-6.50689	YBX1	-0.0961168	0.819276	Y box binding protein 1
GgaAffx.24044.3.S1_s_at	0.8629	-0.560571	-6.36356	YARS2	-0.176466	0.596599	Tyrosyl-tRNA synthetase 2
Gga.4637.2.A1_at	0.6101	-1.35733	-5.62345	YARS	-1.34559	0.226384	Tyrosyl-tRNA synthetase
Gga.4637.2.S1_s_at	0.716	-1.03165	-5.97869	YARS	-0.284645	0.344358	Tyrosyl-tRNA synthetase
Gga.4637.1.S1_s_at	0.928	-0.316794	-6.48241	YARS	-0.0728323	0.762777	Tyrosyl-tRNA synthetase
Gga.19642.1.S1_at	0.4851	-1.78575	-5.08996	YAP1	-0.627085	0.127435	Yes-associated protein 1
Gga.3093.1.S1_at	0.6246	-1.31591	-5.67163	YAP1	-0.618355	0.239069	Yes-associated protein 1
Gga.1754.1.S1_at	0.631	-1.29174	-5.69939	YAF2	-1.91	0.246767	YY1 associated factor 2
GgaAffx.12262.1.S1_at	0.8092	-0.74744	-6.23295	YAF2	-0.206403	0.48473	YY1 associated factor 2
Gga.1754.1.S1_s_at	0.8636	-0.556156	-6.36625	YAF2	-0.156416	0.599418	YY1 associated factor 2
Gga.12201.1.S1_at	0.6483	1.23359	-5.76503	YAE1D1	0.793562	0.266199	Yae1 domain containing 1
Gga.12828.1.A1_at	0.7759	0.851591	-6.14693	YAE1D1	0.446369	0.429052	Yae1 domain containing 1
Gga.12201.2.S1_a_at	0.804	-0.764305	-6.21963	YAE1D1	-0.19105	0.475382	Yae1 domain containing 1
Gga.12828.1.S1_at	0.8153	0.729194	-6.24709	YAE1D1	1.13279	0.494986	Yae1 domain containing 1
Gga.13164.1.S1_at	0.8901	-0.468991	-6.41541	YAE1D1	-0.11652	0.656623	Yae1 domain containing 1
GgaAffx.21803.1.S1_at	0.706	1.05981	-5.95036	XYLT2	0.542645	0.332423	Xylosyltransferase II
GgaAffx.4792.1.S1_s_at	0.9015	0.429614	-6.43508	XYLT2	0.44242	0.683374	Xylosyltransferase II
GgaAffx.4203.2.S1_s_at	0.5861	1.43679	-5.52901	XYLT1	0.819631	0.20376	Xylosyltransferase I
GgaAffx.4203.1.S1_s_at	0.7981	-0.783603	-6.20409	XYLT1	-0.272864	0.464843	Xylosyltransferase I
GgaAffx.21749.1.S1_at	0.8886	0.47577	-6.41186	XYLT1	0.140524	0.652073	Xylosyltransferase I
Gga.10481.1.S1_at	0.5948	1.40718	-5.56449	XYLB	0.52898	0.211934	Xylulokinase homolog (H. Influenzae)
Gga.8421.1.S1_a_at	0.3895	-2.17583	-4.57256	XXYLT1	-0.515308	0.0752791	Xyloside xylosyltransferase 1
GgaAffx.4405.1.S1_at	0.8632	-0.559193	-6.3644	XXYLT1	-0.172204	0.597478	Xyloside xylosyltransferase 1
Gga.5023.1.A1_at	0.322	-2.53091	-4.09609	XXbac-BPG246D15.9	-1.54526	0.0470305	ATP binding cassette subfamily B member 5
Gga.17984.1.S1_at	0.6006	1.38801	-5.58729	XXbac-BPG246D15.9	0.460099	0.217388	ATP binding cassette subfamily B member 5
GgaAffx.6894.1.S1_s_at	0.6622	1.19091	-5.81211	XXbac-BPG246D15.9	0.632466	0.281307	ATP binding cassette subfamily B member 5
Gga.5023.1.S1_at	0.9891	-0.0565909	-6.5379	XXbac-BPG246D15.9	-0.0388727	0.956819	ATP binding cassette subfamily B member 5
GgaAffx.12843.1.S1_at	0.6514	-1.22612	-5.77333	XRN2	-0.298652	0.268788	5'-3' exoribonuclease 2
GgaAffx.1767.4.S1_s_at	0.2777	2.81404	-3.72067	XRN1	1.19579	0.0326536	5'-3' exoribonuclease 1
Gga.18567.1.S1_at	0.3882	2.18352	-4.56225	XRN1	0.964236	0.0745078	5'-3' exoribonuclease 1
GgaAffx.21201.1.S1_at	0.4543	1.90258	-4.93681	XRN1	0.51129	0.1088	5'-3' exoribonuclease 1
GgaAffx.1767.2.S1_s_at	0.695	1.0948	-5.91446	XRN1	0.392723	0.318067	5'-3' exoribonuclease 1
Gga.18567.1.A1_at	0.7365	0.97108	-6.03786	XRN1	1.45771	0.371225	5'-3' exoribonuclease 1
Gga.2738.1.S1_at	0.9622	-0.178543	-6.52142	XRCC6	-0.0666571	0.864525	X-ray repair complementing defective repair in Chinese hamster cells 6
GgaAffx.23575.1.S1_at	0.4887	-1.77332	-5.10611	XRCC5	-0.598892	0.129597	X-ray repair complementing defective repair in Chinese hamster cells 5
Gga.3214.1.S1_at	0.5664	-1.50202	-5.44969	XRCC5	-0.521779	0.186777	X-ray repair complementing defective repair in Chinese hamster cells 5
Gga.11729.1.S1_s_at	0.6079	-1.36429	-5.61529	XRCC5	-0.523338	0.224315	X-ray repair complementing defective repair in Chinese hamster cells 5
Gga.10940.1.S1_at	0.4323	-1.9861	-4.82617	XRCC4	-0.775523	0.0971837	X-ray repair complementing defective repair in Chinese hamster cells 4
GgaAffx.24733.1.S1_s_at	0.6465	-1.23924	-5.75873	XRCC4	-0.312881	0.264253	X-ray repair complementing defective repair in Chinese hamster cells 4
GgaAffx.24733.1.S1_at	0.9021	-0.423198	-6.43814	XRCC4	-0.180364	0.687783	X-ray repair complementing defective repair in Chinese hamster cells 4
Gga.3684.1.S1_s_at	0.6838	-1.12584	-5.88199	XRCC3	-0.259311	0.305773	X-ray repair complementing defective repair in Chinese hamster cells 3
GgaAffx.11661.1.S1_at	0.9375	-0.281684	-6.49433	XRCC3	-0.107152	0.788216	X-ray repair complementing defective repair in Chinese hamster cells 3
Gga.12290.1.S1_at	0.8441	0.62546	-6.32185	XRCC2	0.209386	0.55607	X-ray repair complementing defective repair in Chinese hamster cells 2
Gga.11639.2.S1_a_at	0.6417	-1.2551	-5.74094	XPR1	-1.05942	0.258856	Xenotropic and polytropic retrovirus receptor 1
GgaAffx.26046.1.S1_at	0.9648	0.167792	-6.52356	XPR1	0.0408467	0.87259	Xenotropic and polytropic retrovirus receptor 1
GgaAffx.26048.1.S1_at	0.9678	0.154957	-6.52593	XPR1	0.040991	0.882241	Xenotropic and polytropic retrovirus receptor 1
GgaAffx.6166.1.S1_at	0.655	-1.21241	-5.78851	XPOT	-0.451217	0.273603	Exportin for tRNA
Gga.4167.1.S1_x_at	0.5172	-1.67148	-5.23729	XPO7	-0.651192	0.148721	Exportin 7
GgaAffx.11757.1.S1_at	0.56	-1.52325	-5.42355	XPO7	-0.411181	0.181543	Exportin 7
Gga.4167.1.S1_s_at	0.6212	-1.32744	-5.65829	XPO7	-0.629961	0.235475	Exportin 7
Gga.18966.1.S1_s_at	0.6692	-1.16756	-5.83746	XPO7	-0.29538	0.289882	Exportin 7
GgaAffx.1779.1.S1_at	0.8309	-0.672566	-6.2891	XPO6	-0.81753	0.527753	Exportin 6
Gga.11905.1.S1_s_at	0.8457	0.621246	-6.32468	XPO6	0.34167	0.55865	Exportin 6
Gga.7860.1.S1_at	0.9128	0.379584	-6.45775	XPO6	0.0941206	0.718109	Exportin 6
GgaAffx.25593.1.S1_s_at	0.9223	0.338535	-6.47436	XPO6	0.0829621	0.747184	Exportin 6
Gga.11905.1.S1_at	0.9489	-0.233501	-6.50847	XPO6	-0.156494	0.823601	Exportin 6
GgaAffx.1781.1.S1_at	0.9708	0.143668	-6.52787	XPO6	0.0916641	0.890749	Exportin 6
Gga.16432.1.S1_at	0.1259	-4.6767	-1.52871	XPO5	-1.21669	0.00398435	Exportin 5
Gga.14883.1.S1_at	0.2408	-3.11293	-3.33333	XPO5	-1.14633	0.0224844	Exportin 5
GgaAffx.23205.1.S1_s_at	0.2654	-2.91142	-3.5933	XPO5	-0.861238	0.0288747	Exportin 5
Gga.10322.1.S1_s_at	0.403	-2.11425	-4.65512	XPO5	-1.11751	0.0817675	Exportin 5
Gga.11222.1.S1_at	0.4503	-1.9173	-4.91737	XPO5	-0.951391	0.106655	Exportin 5
Gga.14734.1.S1_at	0.5505	-1.55751	-5.38107	XPO5	-0.811615	0.17339	Exportin 5
GgaAffx.11418.1.S1_at	0.5086	-1.70031	-5.20039	XPO4	-0.471255	0.143043	Exportin 4
Gga.13846.1.S1_s_at	0.9027	-0.421244	-6.43906	XPO4	-0.133762	0.689129	Exportin 4
GgaAffx.10980.1.S1_s_at	0.9898	-0.0519816	-6.53819	XPO4	-0.0158067	0.960332	Exportin 4
GgaAffx.12779.1.S1_at	0.5976	-1.39663	-5.57705	XPO1	-0.360574	0.214919	Exportin 1
Gga.15738.1.S1_s_at	0.601	-1.38585	-5.58985	XPO1	-0.532277	0.21801	Exportin 1
GgaAffx.26195.1.S1_s_at	0.6463	-1.2406	-5.7572	XPO1	-0.32576	0.263785	Exportin 1
Gga.9031.1.S1_at	0.674	-1.15378	-5.85228	XPO1	-0.517812	0.295053	Exportin 1
Gga.11722.1.S1_at	0.2218	-3.27925	-3.12288	XPNPEP3	-0.897537	0.0183747	X-prolyl aminopeptidase (aminopeptidase P) 3, putative
GgaAffx.2462.1.S1_at	0.7814	0.833067	-6.16287	XPNPEP2	0.293537	0.438596	X-prolyl aminopeptidase (aminopeptidase P) 2, membrane-bound
GgaAffx.5375.1.S1_s_at	0.7903	0.806581	-6.18519	XPNPEP1	0.233386	0.452512	X-prolyl aminopeptidase (aminopeptidase P) 1, soluble
Gga.13897.1.S1_at	0.2994	2.6668	-3.91508	XPC	2.21878	0.0394248	Xeroderma pigmentosum, complementation group C
Gga.13897.1.S1_x_at	0.6309	1.29187	-5.69924	XPC	0.920284	0.246724	Xeroderma pigmentosum, complementation group C
GgaAffx.3971.1.S1_at	0.6578	-1.20404	-5.79773	XPC	-0.741685	0.27658	Xeroderma pigmentosum, complementation group C
GgaAffx.21910.1.S1_at	0.9879	0.0627868	-6.53747	XPC	0.0198655	0.952098	Xeroderma pigmentosum, complementation group C
Gga.3310.1.S1_at	0.9872	-0.0651182	-6.5373	XPA	-0.0166069	0.950322	Xeroderma pigmentosum, complementation group A
GgaAffx.4123.1.S1_at	0.8455	-0.621885	-6.32425	XKRX	-0.237321	0.558258	XK, Kell blood group complex subunit-related, X-linked
Gga.6971.1.S1_at	0.4788	1.80976	-5.05868	XKR8	0.73116	0.123363	XK related 8
Gga.6971.2.S1_at	0.5732	1.47743	-5.47977	XKR8	0.460775	0.193017	XK related 8
Gga.6971.1.S1_s_at	0.8275	0.686581	-6.27897	XKR8	0.316604	0.519513	XK related 8
Gga.6971.2.A1_at	0.937	-0.285527	-6.49309	XKR8	-0.22672	0.785417	XK related 8
GgaAffx.4014.1.S1_at	0.6374	1.26909	-5.72515	XKR7	0.644985	0.254179	XK related 7
GgaAffx.25022.1.S1_at	0.4512	-1.91326	-4.92271	XKR6	-0.564201	0.10724	XK related 6
Gga.18496.1.S1_at	0.9963	-0.0209636	-6.53949	XKR6	-0.0144773	0.983995	XK related 6
Gga.10487.1.S1_at	0.8141	0.732267	-6.24472	XKR5	0.53164	0.493248	XK, Kell blood group complex subunit-related family, member 5
GgaAffx.9767.1.S1_at	0.4226	-2.03573	-4.76009	XKR4	-0.595694	0.090888	XK, Kell blood group complex subunit-related family, member 4
GgaAffx.10394.1.S1_at	0.8086	0.749094	-6.23165	XK	0.575994	0.483808	X-linked Kx blood group
Gga.4958.1.S1_at	0.3097	2.60393	-3.99867	XIRP1	1.76537	0.0427655	Xin actin-binding repeat containing 1
Gga.104.1.S1_at	0.3859	2.19313	-4.54935	XIAP	0.598304	0.0735545	X-linked inhibitor of apoptosis
Gga.10971.1.A1_at	0.8111	0.741404	-6.23766	XG	1.23442	0.488106	Xg blood group
Gga.2494.1.S1_at	0.0823	6.56917	0.146607	XDH	2.60267	0.00076031	Xanthine dehydrogenase
Gga.2494.1.S2_at	0.9483	0.235783	-6.50786	XDH	0.333853	0.821914	Xanthine dehydrogenase
GgaAffx.7468.1.S1_at	0.1974	3.54568	-2.79434	XCR1	2.45251	0.0134171	X-C motif chemokine receptor 1
GgaAffx.7468.1.A1_at	0.6061	-1.36828	-5.61059	XCR1	-1.18312	0.223136	X-C motif chemokine receptor 1
Gga.542.1.S1_at	0.081	6.91478	0.401659	XCL1	4.78636	0.00058523	Lymphotactin
GgaAffx.11949.1.S1_at	0.6414	-1.25597	-5.73996	XBP1	-0.323781	0.258565	X-box binding protein 1
Gga.9053.1.S1_s_at	0.8098	-0.746223	-6.2339	XBP1	-0.186684	0.485409	X-box binding protein 1
GgaAffx.3692.1.S1_at	0.605	1.37257	-5.60554	XAF1	1.18599	0.221874	XIAP associated factor 1
GgaAffx.26762.1.S1_at	0.4378	1.9642	-4.85526	WWP2	0.499524	0.100102	WW domain containing E3 ubiquitin protein ligase 2
Gga.16253.1.S1_at	0.7877	0.815906	-6.1774	WWP2	0.293231	0.447577	WW domain containing E3 ubiquitin protein ligase 2
Gga.4998.1.S1_s_at	0.8771	-0.512251	-6.39196	WWP1	-0.152581	0.627873	WW domain containing E3 ubiquitin protein ligase 1
GgaAffx.24796.1.S1_at	0.9588	0.193829	-6.51816	WWP1	0.0493438	0.853089	WW domain containing E3 ubiquitin protein ligase 1
Gga.17022.1.S1_at	0.2411	-3.11103	-3.33576	WWOX	-1.00647	0.022537	WW domain containing oxidoreductase
Gga.7936.1.S1_at	0.1567	-4.11954	-2.12563	WWC3	-1.00782	0.00707537	WWC family member 3
GgaAffx.20784.1.S1_at	0.3035	-2.64074	-3.9497	WWC3	-1.2473	0.0407744	WWC family member 3
GgaAffx.11293.1.S1_s_at	0.4201	-2.04529	-4.74732	WWC3	-0.920401	0.0897231	WWC family member 3
GgaAffx.23294.1.S1_s_at	0.1586	-4.07998	-2.16996	WWC2	-1.05351	0.00738249	WW and C2 domain containing 2
Gga.13009.1.S1_at	0.3537	-2.36061	-4.32435	WWC2	-1.0794	0.0588435	WW and C2 domain containing 2
Gga.19504.1.S1_at	0.7185	-1.02328	-5.98701	WWC2	-1.18703	0.347975	WW and C2 domain containing 2
Gga.14899.1.S1_s_at	0.7802	-0.837082	-6.15944	WWC2	-0.476986	0.436514	WW and C2 domain containing 2
Gga.11992.1.S1_at	0.5337	1.61591	-5.30784	WWC1	0.580531	0.160294	WW and C2 domain containing 1
Gga.17202.1.S1_s_at	0.5902	-1.42257	-5.5461	WWC1	-0.537774	0.207649	WW and C2 domain containing 1
GgaAffx.25272.2.S1_s_at	0.8203	0.70953	-6.262	WWC1	0.184116	0.506205	WW and C2 domain containing 1
Gga.11992.1.S1_s_at	0.8232	0.700278	-6.2689	WWC1	0.253658	0.511542	WW and C2 domain containing 1
Gga.18494.1.S1_s_at	0.9727	0.133959	-6.52942	WWC1	0.0341199	0.898079	WW and C2 domain containing 1
Gga.18494.1.S1_at	0.9978	-0.01209	-6.53966	WWC1	-0.0044779	0.990769	WW and C2 domain containing 1
GgaAffx.3108.1.S1_at	0.9019	-0.427913	-6.4359	WTIP	-0.540032	0.684542	Wilms tumor 1 interacting protein
GgaAffx.3091.1.S1_at	0.9026	-0.421338	-6.43902	WTIP	-0.206365	0.689064	Wilms tumor 1 interacting protein
Gga.12125.2.S1_a_at	0.7376	0.967337	-6.04143	WTAP	0.248656	0.372938	Wilms tumor 1 associated protein
Gga.12125.1.S1_at	0.9972	0.0169273	-6.53958	WTAP	0.0040324	0.987076	Wilms tumor 1 associated protein
GgaAffx.21642.1.S1_s_at	0.2444	3.07912	-3.37658	WSCD2	2.07286	0.0234384	WSC domain containing 2
GgaAffx.21642.1.S1_at	0.8127	0.736721	-6.24129	WSCD2	0.286905	0.490737	WSC domain containing 2
GgaAffx.26644.1.S1_at	0.6687	-1.16975	-5.8351	WSCD1	-0.382069	0.289071	WSC domain containing 1
Gga.5832.1.S1_at	0.8347	0.656616	-6.30042	WSB2	0.190354	0.537235	WD repeat and SOCS box containing 2
Gga.3758.1.S1_at	0.7937	0.796261	-6.19374	WSB1	0.184977	0.458021	WD repeat and SOCS box containing 1
Gga.8370.1.S1_at	0.9756	-0.123123	-6.53102	WRNIP1	-0.0460835	0.906272	Werner helicase interacting protein 1
GgaAffx.6483.2.S1_s_at	0.7956	-0.789759	-6.19907	WRN	-0.235483	0.461516	Werner syndrome RecQ like helicase
GgaAffx.6483.4.S1_s_at	0.8745	0.520599	-6.38722	WRN	0.253172	0.622406	Werner syndrome RecQ like helicase
Gga.18462.1.S1_at	0.9001	-0.435837	-6.43208	WRN	-0.118261	0.679111	Werner syndrome RecQ like helicase
GgaAffx.12515.1.S1_s_at	0.4908	-1.76584	-5.11583	WRB	-0.429874	0.130916	Tryptophan rich basic protein
GgaAffx.12751.1.S1_at	0.4128	-2.07254	-4.71093	WRAP73	-0.577796	0.0864886	WD repeat containing, antisense to TP73
Gga.491.1.S1_at	0.2746	2.83736	-3.69007	WNT9A	0.965483	0.031702	Wingless-type MMTV integration site family, member 9A
GgaAffx.3589.1.S1_at	0.803	0.768963	-6.21591	WNT8B	0.633677	0.472823	Wingless-type MMTV integration site family, member 8B
Gga.886.1.S1_at	0.8327	0.665266	-6.29431	WNT8A	0.252425	0.53208	Wingless-type MMTV integration site family, member 8A
GgaAffx.9024.1.S1_at	0.9206	-0.347069	-6.47105	WNT7B	-0.497256	0.741099	Wingless-type MMTV integration site family, member 7B
Gga.208.1.S1_at	0.9175	0.359237	-6.46621	WNT7A	0.268117	0.732459	Wingless-type MMTV integration site family, member 7A
Gga.3044.1.S1_at	0.7948	0.793122	-6.19632	WNT6	0.50188	0.459706	Wingless-type MMTV integration site family member 6
Gga.7960.1.S1_at	0.51	-1.69614	-5.20575	WNT5B	-0.526544	0.143852	Wingless-type MMTV integration site family, member 5B
Gga.17110.1.S1_at	0.219	-3.31555	-3.07747	WNT5A	-0.911379	0.0175925	Wingless-type MMTV integration site family, member 5A
Gga.17362.1.S1_s_at	0.3305	-2.48183	-4.16175	WNT5A	-0.843859	0.0501516	Wingless-type MMTV integration site family, member 5A
Gga.409.1.S1_at	0.3343	-2.4625	-4.18764	WNT5A	-0.862305	0.0514408	Wingless-type MMTV integration site family, member 5A
Gga.17362.1.S1_at	0.7041	1.06489	-5.9452	WNT5A	1.89682	0.330305	Wingless-type MMTV integration site family, member 5A
Gga.305.1.S1_at	0.8285	-0.683434	-6.28126	WNT4	-0.711835	0.521356	Wingless-type MMTV integration site family member 4
Gga.209.2.S1_at	0.5299	1.6301	-5.2899	WNT3A	1.37474	0.157258	Wingless-type MMTV integration site family, member 3A
Gga.209.1.S1_a_at	0.8049	0.76012	-6.22296	WNT3A	0.957776	0.47769	Wingless-type MMTV integration site family, member 3A
Gga.99.1.S1_at	0.7988	-0.780832	-6.20634	WNT3	-0.875922	0.466346	Wingless-type MMTV integration site family, member 3
Gga.170.1.S2_at	0.3012	-2.65574	-3.92976	WNT2B	-0.862869	0.0399915	Wingless-type MMTV integration site family, member 2B
Gga.170.1.S1_at	0.6621	-1.19154	-5.81143	WNT2B	-0.41968	0.281079	Wingless-type MMTV integration site family, member 2B
GgaAffx.5911.2.S1_at	0.6625	1.18947	-5.81369	WNT2	1.14372	0.281829	Wingless-type MMTV integration site family member 2
GgaAffx.5911.1.S1_s_at	0.9985	0.0057083	-6.53973	WNT2	0.0053493	0.995642	Wingless-type MMTV integration site family member 2
GgaAffx.5670.1.S1_at	0.5184	1.66376	-5.24714	WNT16	0.511619	0.15028	Wingless-type MMTV integration site family, member 16
GgaAffx.2736.1.S1_at	0.2508	-3.0248	-3.44639	WNT11B	-3.17225	0.0250653	Wingless-type MMTV integration site family, member 11b
Gga.13827.1.A1_at	0.1608	4.04497	-2.20943	WNT11	3.53865	0.00766698	Wingless-type MMTV integration site family, member 11
Gga.13827.1.S1_at	0.6534	-1.21829	-5.78201	WNT11	-1.97447	0.271528	Wingless-type MMTV integration site family, member 11
Gga.306.1.S1_at	0.798	-0.7845	-6.20336	WNT11	-1.10436	0.464357	Wingless-type MMTV integration site family, member 11
GgaAffx.7214.1.S1_at	0.7288	-0.996561	-6.01327	WNT10A	-1.11356	0.359724	Wingless-type MMTV integration site family, member 10A
Gga.683.1.S1_at	0.7956	-0.789742	-6.19909	WNT1	-0.715697	0.461525	Wingless-type MMTV integration site family member 1
Gga.683.1.A1_at	0.9711	-0.142544	-6.52805	WNT1	-0.153463	0.891596	Wingless-type MMTV integration site family member 1
GgaAffx.3255.1.S1_s_at	0.2731	-2.84948	-3.67419	WNK2	-1.72369	0.0312193	WNK lysine deficient protein kinase 2
Gga.2792.1.S1_at	0.5536	-1.54449	-5.39726	WNK2	-1.3097	0.176447	WNK lysine deficient protein kinase 2
GgaAffx.3257.1.S1_at	0.7479	-0.936913	-6.07012	WNK2	-1.1303	0.387101	WNK lysine deficient protein kinase 2
GgaAffx.3255.1.S1_at	0.9246	0.328547	-6.47812	WNK2	0.308065	0.754331	WNK lysine deficient protein kinase 2
GgaAffx.26449.3.S1_s_at	0.9727	-0.134665	-6.52931	WNK2	-0.193221	0.897545	WNK lysine deficient protein kinase 2
GgaAffx.8232.1.S1_s_at	0.6403	1.25835	-5.73729	WNK1	0.640324	0.257765	WNK lysine deficient protein kinase 1
GgaAffx.24083.1.S1_s_at	0.8145	-0.73136	-6.24542	WNK1	-0.170997	0.493761	WNK lysine deficient protein kinase 1
Gga.12178.1.S1_at	0.878	-0.510015	-6.39322	WNK1	-0.337118	0.629342	WNK lysine deficient protein kinase 1
GgaAffx.8231.1.S1_s_at	0.8975	-0.444919	-6.42763	WNK1	-0.365875	0.672913	WNK lysine deficient protein kinase 1
Gga.1785.1.S1_s_at	0.1716	-3.87902	-2.39926	WLS	-0.955819	0.00919496	Wntless Wnt ligand secretion mediator
Gga.11230.1.S1_at	0.4214	-2.04148	-4.75242	WISP3	-0.565684	0.090186	WNT1 inducible signaling pathway protein 3
Gga.15329.1.S1_at	0.6634	-1.18699	-5.81639	WISP2	-0.745164	0.282732	WNT1 inducible signaling pathway protein 2
Gga.19892.1.S1_at	0.8332	-0.664022	-6.29519	WISP2	-0.518622	0.532819	WNT1 inducible signaling pathway protein 2
Gga.7551.1.S1_at	0.2597	-2.94975	-3.54346	WISP1	-0.924905	0.0275205	WNT1 inducible signaling pathway protein 1
Gga.17346.1.S1_s_at	0.9418	-0.263783	-6.49988	WIPI2	-0.0634408	0.801303	WD repeat domain, phosphoinositide interacting 2
GgaAffx.13204.1.S1_at	0.9505	-0.226732	-6.51025	WIPI2	-0.0761006	0.828611	WD repeat domain, phosphoinositide interacting 2
Gga.9586.1.S1_at	0.2736	2.84476	-3.68038	WIPI1	0.979195	0.0314065	WD repeat domain, phosphoinositide interacting 1
Gga.3352.1.S1_at	0.8439	0.625756	-6.32165	WIPI1	0.164612	0.55589	WD repeat domain, phosphoinositide interacting 1
GgaAffx.7097.2.S1_at	0.2826	2.78015	-3.76523	WIPF3	3.45953	0.0340923	WAS/WASL interacting protein family member 3
GgaAffx.7097.2.S1_s_at	0.2955	2.69327	-3.87999	WIPF3	2.57673	0.0381035	WAS/WASL interacting protein family member 3
GgaAffx.7097.1.S1_at	0.3382	2.43742	-4.22127	WIPF3	1.20343	0.0531668	WAS/WASL interacting protein family member 3
GgaAffx.2453.1.S1_at	0.7596	-0.89925	-6.1047	WIPF2	-1.09791	0.405213	WAS/WASL interacting protein family member 2
Gga.15343.1.S1_at	0.2624	2.93722	-3.55973	WIPF1	0.84185	0.0279552	WAS/WASL interacting protein family member 1
Gga.18929.1.S1_s_at	0.5249	1.64364	-5.27274	WIPF1	0.511138	0.154414	WAS/WASL interacting protein family member 1
Gga.1149.1.S1_at	0.5597	1.52389	-5.42276	WIPF1	0.363305	0.181387	WAS/WASL interacting protein family member 1
GgaAffx.22882.2.S1_s_at	0.8332	-0.664344	-6.29497	WIPF1	-0.615931	0.532627	WAS/WASL interacting protein family member 1
Gga.11611.1.S1_at	0.0521	-10.9225	2.56123	WIF1	-3.08372	5.194e-05	WNT inhibitory factor 1
Gga.11957.1.S1_s_at	0.2837	2.77296	-3.77471	WHSC1L1	0.76905	0.0344063	Wolf-Hirschhorn syndrome candidate 1-like 1
Gga.18935.1.S1_s_at	0.9199	0.34958	-6.47006	WHSC1L1	0.0892345	0.739313	Wolf-Hirschhorn syndrome candidate 1-like 1
GgaAffx.25805.1.S1_s_at	0.9597	0.189567	-6.5191	WHSC1L1	0.117909	0.856274	Wolf-Hirschhorn syndrome candidate 1-like 1
GgaAffx.20529.1.S1_at	0.9978	0.0120736	-6.53966	WHSC1L1	0.0065389	0.990782	Wolf-Hirschhorn syndrome candidate 1-like 1
GgaAffx.20413.1.S1_at	0.627	1.30679	-5.68213	WHSC1	0.674249	0.241947	Wolf-Hirschhorn syndrome candidate 1
GgaAffx.24753.1.S1_s_at	0.8334	-0.66328	-6.29572	WHSC1	-0.8512	0.53326	Wolf-Hirschhorn syndrome candidate 1
Gga.10435.1.S1_s_at	0.8585	0.578404	-6.3525	WHSC1	0.359409	0.585289	Wolf-Hirschhorn syndrome candidate 1
Gga.1221.1.S1_at	0.9728	-0.133592	-6.52947	WHSC1	-0.117216	0.898355	Wolf-Hirschhorn syndrome candidate 1
GgaAffx.3729.1.S1_at	0.9603	-0.186853	-6.51968	WHDC1	-0.242888	0.858304	WAS protein homology region 2 domain containing 1
GgaAffx.3729.3.S1_s_at	0.9819	0.0923458	-6.53483	WHDC1	0.027268	0.92961	WAS protein homology region 2 domain containing 1
GgaAffx.3729.2.S1_at	0.9833	0.0870341	-6.53538	WHDC1	0.101642	0.933646	WAS protein homology region 2 domain containing 1
Gga.11257.1.S1_s_at	0.8495	0.606537	-6.33443	WFS1	0.166217	0.56771	Wolfram syndrome 1 (wolframin)
GgaAffx.9890.1.S1_at	0.9891	-0.0572766	-6.53786	WFS1	-0.0171055	0.956296	Wolfram syndrome 1 (wolframin)
Gga.17704.1.S1_at	0.5769	1.46481	-5.49512	WFIKKN2	1.14266	0.196294	WAP, follistatin/kazal, immunoglobulin, kunitz and netrin domain containing 2
GgaAffx.47.1.S1_at	0.59	1.42378	-5.54465	WFIKKN1	1.32517	0.207315	WAP, follistatin/kazal, immunoglobulin, kunitz and netrin domain containing 1
GgaAffx.4252.2.S1_x_at	0.987	-0.0666422	-6.53719	WFDC8///WFDC2	-0.034559	0.949162	WAP four-disulfide core domain 8///WAP four-disulfide core domain 2
GgaAffx.4252.3.S1_at	0.2247	3.25632	-3.15165	WFDC8	2.38883	0.0188884	WAP four-disulfide core domain 8
GgaAffx.4252.1.S1_s_at	0.3266	-2.502	-4.13475	WFDC8	-2.70792	0.048843	WAP four-disulfide core domain 8
GgaAffx.22066.1.S1_at	0.3452	2.39952	-4.27211	WFDC8	2.19678	0.0558915	WAP four-disulfide core domain 8
Gga.10247.1.S1_at	0.5713	1.4831	-5.47285	WFDC8	1.30125	0.19156	WAP four-disulfide core domain 8
GgaAffx.22067.1.S1_s_at	0.833	0.66487	-6.29459	WFDC8	0.438272	0.532315	WAP four-disulfide core domain 8
GgaAffx.22067.1.S1_x_at	0.8568	0.586101	-6.34763	WFDC8	0.581261	0.580447	WAP four-disulfide core domain 8
GgaAffx.22066.2.S1_at	0.9461	0.246332	-6.50496	WFDC8	0.202602	0.814129	WAP four-disulfide core domain 8
GgaAffx.4249.1.S1_x_at	0.2146	-3.36651	-3.01407	WFDC2	-2.18249	0.0165563	WAP four-disulfide core domain 2
GgaAffx.4249.1.S1_at	0.228	-3.22223	-3.19458	WFDC2	-1.00623	0.0196819	WAP four-disulfide core domain 2
Gga.1763.1.S1_at	0.27	-2.87585	-3.6397	WFDC1	-0.767517	0.0301968	WAP four-disulfide core domain 1
GgaAffx.8149.1.S1_at	0.9211	-0.342692	-6.47276	WEE2	-0.294106	0.744217	WEE1 homolog 2 (S. Pombe)
Gga.9320.1.S1_at	0.2022	-3.49119	-2.86063	WEE1	-1.02675	0.0142953	WEE1 G2 checkpoint kinase
GgaAffx.10482.1.S1_at	0.4976	-1.73954	-5.14987	WDYHV1	-0.640965	0.135655	WDYHV motif containing 1
Gga.11002.1.S1_s_at	0.4378	1.96422	-4.85524	WDTC1	1.76414	0.100101	WD and tetratricopeptide repeats 1
Gga.8108.1.S1_at	0.5219	1.65346	-5.26026	WDTC1	0.491425	0.152383	WD and tetratricopeptide repeats 1
GgaAffx.618.1.S1_s_at	0.6035	1.37842	-5.59864	WDTC1	0.394765	0.220165	WD and tetratricopeptide repeats 1
GgaAffx.21120.1.S1_at	0.9354	0.290884	-6.49134	WDTC1	0.0680778	0.78152	WD and tetratricopeptide repeats 1
Gga.5996.1.S1_s_at	0.7025	-1.0692	-5.9408	WDSUB1	-0.323119	0.328517	WD repeat, sterile alpha motif and U-box domain containing 1
GgaAffx.11564.1.S1_at	0.9412	0.267198	-6.49885	WDSUB1	0.0718837	0.7988	WD repeat, sterile alpha motif and U-box domain containing 1
Gga.13817.1.S1_at	0.708	-1.05273	-5.95753	WDR92	-0.290708	0.335389	WD repeat domain 92
Gga.7222.2.S1_s_at	0.9027	-0.421164	-6.4391	WDR91	-0.132509	0.689184	WD repeat domain 91
GgaAffx.1673.3.S1_s_at	0.4954	1.74988	-5.1365	WDR90	1.1944	0.133771	WD repeat domain 90
GgaAffx.1673.1.S1_s_at	0.8397	-0.641318	-6.31106	WDR90	-0.778884	0.546432	WD repeat domain 90
GgaAffx.1673.2.S1_at	0.9462	-0.245524	-6.50518	WDR90	-0.131893	0.814725	WD repeat domain 90
Gga.10647.1.S1_at	0.2812	-2.78931	-3.75318	WDR89	-0.682262	0.0336968	WD repeat domain 89
GgaAffx.21058.1.S1_at	0.226	-3.24064	-3.17137	WDR86	-1.01554	0.0192488	WD repeat domain 86
Gga.10371.1.S1_at	0.912	0.384069	-6.45583	WDR83OS	0.189587	0.714963	WD repeat domain 83 opposite strand
Gga.12571.1.S1_at	0.7486	-0.935366	-6.07156	WDR83	-0.385447	0.387833	WD repeat domain 83
GgaAffx.26075.1.S1_s_at	0.9891	-0.056149	-6.53793	WDR82///TWF2	-0.0221423	0.957156	WD repeat domain 82///twinfilin, actin-binding protein, homolog 2 (Drosophila)
GgaAffx.11380.1.S1_s_at	0.6978	1.08529	-5.92429	WDR82	0.249171	0.321915	WD repeat domain 82
Gga.4765.1.S1_at	0.8945	-0.454273	-6.42295	WDR82	-0.113106	0.666559	WD repeat domain 82
Gga.6304.1.S1_at	0.8458	0.620425	-6.32523	WDR81	0.144682	0.559153	WD repeat domain 81
Gga.7039.1.S1_at	0.8964	0.449514	-6.42534	WDR81	0.127281	0.669788	WD repeat domain 81
GgaAffx.7049.3.S1_s_at	0.1551	4.15785	-2.08293	WDR78	3.37863	0.00679155	WD repeat domain 78
GgaAffx.7049.1.S1_at	0.5913	1.41737	-5.55233	WDR78	0.838268	0.209088	WD repeat domain 78
Gga.5890.1.S1_at	0.1159	-4.9769	-1.22801	WDR77	-1.5539	0.00297704	WD repeat domain 77
GgaAffx.11902.1.S1_s_at	0.2013	-3.50575	-2.84287	WDR77	-1.33343	0.0140545	WD repeat domain 77
Gga.5890.3.S1_at	0.8388	0.643644	-6.30945	WDR77	0.502358	0.545027	WD repeat domain 77
Gga.5890.2.S1_at	0.8595	0.571744	-6.35666	WDR77	0.453582	0.589498	WD repeat domain 77
GgaAffx.21019.1.S1_at	0.6374	-1.26812	-5.72625	WDR76	-0.402155	0.254502	WD repeat domain 76
GgaAffx.1016.1.S1_s_at	0.8855	-0.48614	-6.40634	WDR76	-0.265613	0.645144	WD repeat domain 76
GgaAffx.1650.1.S1_s_at	0.4163	-2.06125	-4.72602	WDR75	-0.798664	0.0878145	WD repeat domain 75
Gga.11988.2.S1_a_at	0.3184	-2.54877	-4.07224	WDR74	-0.90788	0.045947	WD repeat domain 74
Gga.11988.1.S1_x_at	0.5736	-1.47512	-5.48258	WDR74	-0.627074	0.193612	WD repeat domain 74
GgaAffx.21190.1.S1_s_at	0.2595	-2.95374	-3.53828	WDR73	-1.15112	0.0273834	WD repeat domain 73
GgaAffx.2810.2.S1_s_at	0.9128	-0.378412	-6.45825	WDR72	-0.332968	0.718933	WD repeat domain 72
GgaAffx.12761.1.S1_at	0.376	2.23666	-4.49088	WDR70	2.49575	0.0693938	WD repeat domain 70
GgaAffx.2320.1.S1_at	0.7672	-0.877643	-6.12406	WDR70	-0.577586	0.415893	WD repeat domain 70
GgaAffx.25716.1.S1_at	0.8285	0.682229	-6.28214	WDR7	0.308599	0.522063	WD repeat domain 7
GgaAffx.26187.1.S1_at	0.7619	0.89327	-6.11009	WDR66	0.847851	0.408147	WD repeat domain 66
GgaAffx.26187.1.S1_s_at	0.7633	0.890643	-6.11245	WDR66	0.882288	0.409442	WD repeat domain 66
GgaAffx.2720.1.S1_s_at	0.8729	-0.525976	-6.38413	WDR66	-0.65012	0.618898	WD repeat domain 66
Gga.15780.1.S1_at	0.9736	-0.130719	-6.52991	WDR66	-0.13669	0.900526	WD repeat domain 66
GgaAffx.6789.1.S1_at	0.3747	2.24579	-4.47863	WDR64	1.29537	0.0685535	WD repeat domain 64
GgaAffx.6791.1.S1_at	0.5446	-1.57836	-5.35504	WDR64	-1.13865	0.168601	WD repeat domain 64
GgaAffx.5474.1.S1_at	0.8325	0.665856	-6.29389	WDR63	0.842239	0.531729	WD repeat domain 63
Gga.4665.3.S1_s_at	0.2695	-2.87872	-3.63595	WDR61	-0.761451	0.0300877	WD repeat domain 61
Gga.4665.1.S1_s_at	0.2867	-2.74558	-3.81081	WDR61	-0.813539	0.0356308	WD repeat domain 61
Gga.12329.1.S1_at	0.5479	1.56746	-5.36867	WDR61	0.770359	0.171089	WD repeat domain 61
Gga.9664.1.S1_at	0.4366	-1.96932	-4.84847	WDR60	-0.757124	0.0994128	WD repeat domain 60
GgaAffx.4083.1.S1_at	0.9972	0.0168504	-6.53958	WDR60	0.0105747	0.987135	WD repeat domain 60
GgaAffx.22106.1.S1_at	0.4241	-2.02867	-4.76949	WDR6	-0.746513	0.0917567	WD repeat domain 6
Gga.19483.1.S1_s_at	0.604	-1.37553	-5.60204	WDR59	-0.443397	0.221006	WD repeat domain 59
GgaAffx.20630.1.S1_s_at	0.6425	-1.25204	-5.74439	WDR59	-0.410883	0.259891	WD repeat domain 59
GgaAffx.11868.1.S1_at	0.8469	0.616446	-6.32789	WDR59	0.240274	0.561597	WD repeat domain 59
Gga.1734.2.S1_a_at	0.251	-3.02303	-3.44868	WDR55	-0.789454	0.0251205	WD repeat domain 55
GgaAffx.8153.1.S1_at	0.9819	0.0939348	-6.53466	WDR54	0.0702756	0.928403	WD repeat domain 54
GgaAffx.21921.1.S1_at	0.9206	-0.347197	-6.471	WDR53	-0.13512	0.741008	WD repeat domain 53
GgaAffx.12591.1.S1_at	0.1971	-3.55019	-2.78887	WDR5	-0.976509	0.013347	WD repeat domain 5
GgaAffx.12591.1.S1_s_at	0.2433	-3.08942	-3.36339	WDR5	-0.923864	0.0231431	WD repeat domain 5
Gga.2117.1.S1_at	0.2944	-2.69831	-3.87331	WDR5	-0.71365	0.0378574	WD repeat domain 5
Gga.3234.1.S1_at	0.6694	-1.1669	-5.83817	WDR48	-0.330375	0.290128	WD repeat domain 48
GgaAffx.1411.1.S1_s_at	0.9973	-0.0159196	-6.5396	WDR47	-0.0041055	0.987846	WD repeat domain 47
Gga.7381.3.S1_s_at	0.2127	3.38261	-2.99412	WDR45B	0.854837	0.0162431	WD repeat domain 45B
Gga.7381.1.S1_at	0.3749	-2.24278	-4.48266	WDR45B	-1.85818	0.068829	WD repeat domain 45B
Gga.7381.2.S1_s_at	0.3887	2.18037	-4.56647	WDR45B	0.657658	0.0748226	WD repeat domain 45B
Gga.17115.1.S1_s_at	0.5699	1.48807	-5.46678	WDR45B	0.505772	0.190293	WD repeat domain 45B
GgaAffx.12021.1.S1_at	0.6058	1.3694	-5.60928	WDR45B	0.333337	0.222806	WD repeat domain 45B
Gga.16521.1.S1_s_at	0.7484	0.935806	-6.07115	WDR44	0.37341	0.387625	WD repeat domain 44
GgaAffx.11748.1.S1_s_at	0.93	0.309085	-6.48514	WDR44	0.0868804	0.768335	WD repeat domain 44
GgaAffx.13237.1.S1_s_at	0.8006	-0.776025	-6.21023	WDR43	-0.241254	0.468961	WD repeat domain 43
GgaAffx.2710.1.S1_at	0.8653	0.549561	-6.37023	WDR41	0.326018	0.603644	WD repeat domain 41
GgaAffx.13187.1.S1_s_at	0.9696	-0.1483	-6.52709	WDR41	-0.086676	0.887256	WD repeat domain 41
GgaAffx.10336.1.S1_at	0.256	-2.97751	-3.50747	WDR4	-0.807074	0.0265829	WD repeat domain 4
GgaAffx.4198.1.S1_at	0.9325	0.300782	-6.48801	WDR37	0.134691	0.77434	WD repeat domain 37
GgaAffx.13113.1.S1_at	0.0955	-5.80963	-0.465557	WDR36	-1.33677	0.00140768	WD repeat domain 36
Gga.15911.1.S1_s_at	0.1716	-3.87958	-2.39861	WDR36	-1.13509	0.00918931	WD repeat domain 36
GgaAffx.24971.3.S1_s_at	0.2555	-2.9849	-3.49791	WDR35	-1.22328	0.0263393	WD repeat domain 35
Gga.10077.1.S1_at	0.2558	-2.97952	-3.50487	WDR35	-1.75211	0.0265164	WD repeat domain 35
Gga.10077.2.S1_s_at	0.3646	-2.30189	-4.40324	WDR35	-1.44403	0.0636144	WD repeat domain 35
Gga.18413.1.S1_s_at	0.6268	-1.308	-5.68074	WDR35	-0.922077	0.241565	WD repeat domain 35
GgaAffx.21360.1.S1_at	0.1894	-3.63906	-2.68183	WDR34	-3.03192	0.0120483	WD repeat domain 34
GgaAffx.2918.1.S1_s_at	0.3049	-2.6317	-3.96171	WDR34	-1.33234	0.0412536	WD repeat domain 34
Gga.17486.1.S1_at	0.5571	-1.5325	-5.41212	WDR33	-0.416286	0.179306	WD repeat domain 33
Gga.12640.1.S1_s_at	0.7315	-0.988369	-6.02122	WDR33	-0.407163	0.36339	WD repeat domain 33
Gga.6266.1.S1_at	0.7429	-0.952011	-6.05596	WDR33	-0.287016	0.380021	WD repeat domain 33
GgaAffx.25374.2.S1_at	0.8787	-0.508212	-6.39423	WDR33	-0.153849	0.630528	WD repeat domain 33
GgaAffx.25374.1.S1_at	0.9992	0.0028103	-6.53974	WDR33	0.000711	0.997854	WD repeat domain 33
GgaAffx.22704.1.S1_at	0.2296	3.20635	-3.21463	WDR31	2.49865	0.020064	WD repeat domain 31
GgaAffx.21244.1.S1_s_at	0.3424	2.41274	-4.25437	WDR31	0.880617	0.0549245	WD repeat domain 31
Gga.17334.1.S1_at	0.5774	1.46266	-5.49773	WDR31	1.38329	0.196858	WD repeat domain 31
GgaAffx.21244.1.S1_at	0.8428	0.628729	-6.31965	WDR31	0.535173	0.554075	WD repeat domain 31
GgaAffx.9396.3.S1_s_at	0.2654	-2.91163	-3.59302	WDR3	-1.38641	0.028867	WD repeat domain 3
GgaAffx.12349.1.S1_at	0.338	-2.4388	-4.21942	WDR3	-0.742897	0.0530703	WD repeat domain 3
GgaAffx.9396.1.S1_s_at	0.4596	-1.8826	-4.96316	WDR3	-1.44676	0.111782	WD repeat domain 3
GgaAffx.5864.1.S1_s_at	0.6991	1.0803	-5.92943	WDR26	0.297033	0.32395	WD repeat domain 26
GgaAffx.7132.1.S1_at	0.5956	-1.40414	-5.56812	WDR25	-0.424607	0.21279	WD repeat domain 25
GgaAffx.1637.1.S1_s_at	0.8189	-0.716825	-6.2565	WDR24	-0.229409	0.502023	WD repeat domain 24
GgaAffx.11378.1.S1_at	0.9167	0.363348	-6.46453	WDR24	0.10653	0.72955	WD repeat domain 24
GgaAffx.7220.1.S1_at	0.5249	1.64314	-5.27337	WDR20	0.765131	0.154518	WD repeat domain 20
Gga.5414.1.S1_at	0.6148	1.3454	-5.63741	WDR20	0.531394	0.229974	WD repeat domain 20
Gga.5414.3.S1_a_at	0.8342	-0.659148	-6.29864	WDR20	-0.223742	0.535723	WD repeat domain 20
GgaAffx.985.1.S1_at	0.3982	-2.13851	-4.62261	WDR19	-0.61387	0.0791447	WD repeat domain 19
GgaAffx.8927.2.S1_s_at	0.6928	-1.10107	-5.90794	WDR19	-1.30654	0.315548	WD repeat domain 19
GgaAffx.8927.1.S1_s_at	0.9421	-0.262039	-6.50041	WDR19	-0.0953836	0.802581	WD repeat domain 19
Gga.6018.1.S1_s_at	0.3745	-2.24745	-4.47639	WDR18	-0.845292	0.0684013	WD repeat domain 18
GgaAffx.6836.1.S1_at	0.9633	-0.173645	-6.52241	WDR17	-0.329868	0.868198	WD repeat domain 17
Gga.7267.2.S1_at	0.8132	0.734706	-6.24284	WDR13	0.451136	0.491872	WD repeat domain 13
Gga.12630.1.S1_s_at	0.1841	-3.70798	-2.5997	WDR12	-0.942743	0.0111383	WD repeat domain 12
Gga.12599.1.S1_s_at	0.1904	-3.62583	-2.69769	WDR12	-0.955343	0.0122325	WD repeat domain 12
GgaAffx.21435.1.S1_x_at	0.358	-2.33562	-4.35792	WDR12	-0.771562	0.0608262	WD repeat domain 12
Gga.17384.1.S1_at	0.7431	-0.95177	-6.05619	WDR11	-0.219754	0.380133	WD repeat domain 11
Gga.14801.1.S1_s_at	0.8668	0.544264	-6.3734	WDR11	0.172161	0.607051	WD repeat domain 11
GgaAffx.22940.1.S1_at	0.9191	-0.353196	-6.46863	WDR11	-0.107754	0.736743	WD repeat domain 11
Gga.2409.1.S1_at	0.6015	-1.38425	-5.59174	WDR1	-0.373091	0.218473	WD repeat domain 1
Gga.2409.1.S2_at	0.7603	-0.897282	-6.10648	WDR1	-0.227058	0.406177	WD repeat domain 1
Gga.17711.1.S1_at	0.949	-0.232771	-6.50866	WDPCP	-0.154551	0.82414	WD repeat containing planar cell polarity effector
GgaAffx.5563.1.S1_at	0.9753	-0.124125	-6.53088	WDPCP	-0.0869982	0.905513	WD repeat containing planar cell polarity effector
GgaAffx.7733.1.S1_s_at	0.9869	0.0686035	-6.53703	WDHD1	0.0280021	0.947668	WD repeat and HMG-box DNA binding protein 1
Gga.7092.1.S1_at	0.2911	2.71782	-3.84749	WDFY4	1.54744	0.0369209	WDFY family member 4
GgaAffx.26768.1.S1_s_at	0.312	2.59284	-4.01345	WDFY4	0.981393	0.0433858	WDFY family member 4
GgaAffx.20566.1.S1_s_at	0.659	-1.20045	-5.80168	WDFY3	-1.8638	0.277867	WD repeat and FYVE domain containing 3
GgaAffx.23507.4.S1_s_at	0.8042	0.763331	-6.2204	WDFY3	0.211998	0.475919	WD repeat and FYVE domain containing 3
Gga.8919.1.S1_at	0.8622	0.56223	-6.36254	WDFY3	0.197251	0.595541	WD repeat and FYVE domain containing 3
GgaAffx.23507.3.S1_at	0.8751	0.517739	-6.38885	WDFY3	0.606681	0.624276	WD repeat and FYVE domain containing 3
GgaAffx.7162.1.S1_s_at	0.9955	-0.0260337	-6.53935	WDFY3	-0.0157075	0.980125	WD repeat and FYVE domain containing 3
GgaAffx.11993.1.S1_s_at	0.9769	0.118607	-6.53165	WDFY2	0.0303445	0.909691	WD repeat and FYVE domain containing 2
GgaAffx.3229.1.S1_s_at	0.1332	4.53746	-1.6731	WDFY1	1.17531	0.0045801	WD repeat and FYVE domain containing 1
Gga.16320.1.S1_s_at	0.3124	2.5893	-4.01816	WDFY1	0.630422	0.0435853	WD repeat and FYVE domain containing 1
GgaAffx.13049.1.S1_at	0.7749	0.853887	-6.14494	WDFY1	0.328762	0.42788	WD repeat and FYVE domain containing 1
Gga.8622.1.S1_at	0.8906	0.467548	-6.41616	WBSCR27	0.23033	0.657594	Williams Beuren syndrome chromosome region 27
Gga.18096.1.S1_s_at	0.2516	-3.01695	-3.45652	WBSCR22	-0.867869	0.0253107	Williams-Beuren syndrome chromosome region 22
Gga.15895.1.S1_at	0.829	-0.680037	-6.28372	WBSCR22	-0.379353	0.52335	Williams-Beuren syndrome chromosome region 22
Gga.18096.1.S1_at	0.8806	-0.501795	-6.3978	WBSCR22	-0.216882	0.634758	Williams-Beuren syndrome chromosome region 22
Gga.2938.1.S1_at	0.4299	-1.99706	-4.8116	WBSCR17	-0.70978	0.0957565	Williams-Beuren syndrome chromosome region 17
GgaAffx.23239.1.S1_at	0.996	0.0228995	-6.53944	WBSCR17	0.033154	0.982518	Williams-Beuren syndrome chromosome region 17
GgaAffx.12639.1.S1_s_at	0.803	0.76899	-6.21589	WBSCR16	0.211638	0.472808	Williams-Beuren syndrome chromosome region 16
GgaAffx.776.2.S1_s_at	0.9191	-0.352506	-6.46891	WBSCR16	-0.166	0.737233	Williams-Beuren syndrome chromosome region 16
GgaAffx.21324.1.S1_at	0.6779	-1.14295	-5.86384	WBP4	-0.373661	0.299166	WW domain binding protein 4
Gga.7915.1.A1_at	0.8964	-0.447506	-6.42634	WBP4	-0.33856	0.671153	WW domain binding protein 4
Gga.10191.1.S1_at	0.9433	-0.25705	-6.50188	WBP4	-0.0778678	0.806243	WW domain binding protein 4
Gga.2835.1.S1_a_at	0.9777	-0.114456	-6.5322	WBP4	-0.0416813	0.912834	WW domain binding protein 4
Gga.16251.1.S1_at	0.6534	1.2175	-5.78289	WBP2NL	0.648273	0.271808	WBP2 N-terminal like
Gga.5297.1.S1_at	0.7149	1.03429	-5.97606	WBP2	0.238364	0.343226	WW domain binding protein 2
Gga.8311.1.S1_at	0.6051	-1.3722	-5.60598	WBP1L	-0.423715	0.221983	WW domain binding protein 1-like
Gga.11443.1.S1_at	0.7972	-0.786204	-6.20198	WBP1L	-0.264274	0.463435	WW domain binding protein 1-like
GgaAffx.21289.1.S1_s_at	0.9939	-0.0330203	-6.53912	WBP1L	-0.0109511	0.974794	WW domain binding protein 1-like
Gga.7629.1.S1_a_at	0.3912	-2.16927	-4.58137	WBP11	-0.761141	0.0759442	WW domain binding protein 11
GgaAffx.23643.1.S1_s_at	0.4376	-1.96531	-4.8538	WBP11	-0.651117	0.0999533	WW domain binding protein 11
Gga.7629.3.S1_s_at	0.8311	-0.671794	-6.28966	WBP11	-1.01315	0.52821	WW domain binding protein 11
Gga.12255.1.S1_at	0.6811	1.1323	-5.87516	WASL	0.357401	0.303262	Wiskott-Aldrich syndrome-like
Gga.8829.1.S1_s_at	0.7116	1.04222	-5.96812	WASL	0.260905	0.339838	Wiskott-Aldrich syndrome-like
Gga.12255.1.S1_s_at	0.8726	0.526745	-6.38368	WASL	0.238145	0.618397	Wiskott-Aldrich syndrome-like
GgaAffx.8211.1.S1_s_at	0.8992	0.438245	-6.43091	WASH1	0.181311	0.677465	WAS protein family homolog 1
GgaAffx.12281.1.S1_s_at	0.9786	0.11003	-6.53277	WASH1	0.0444612	0.916189	WAS protein family homolog 1
GgaAffx.8211.1.S1_at	0.9819	-0.0929272	-6.53477	WASH1	-0.0653729	0.929168	WAS protein family homolog 1
Gga.11987.1.S1_s_at	0.4166	-2.05892	-4.72913	WASF3	-1.67058	0.0880901	WAS protein family, member 3
Gga.11987.2.S1_at	0.6788	1.13869	-5.86838	WASF3	0.758551	0.3008	WAS protein family, member 3
GgaAffx.25170.1.S1_at	0.7077	-1.05397	-5.95627	WASF3	-1.11918	0.334867	WAS protein family, member 3
Gga.10640.1.S1_s_at	0.4791	1.80804	-5.06092	WASF2	1.86544	0.12365	WAS protein family member 2
Gga.17756.1.S1_at	0.6837	1.12601	-5.88181	WASF2	1.00118	0.305706	WAS protein family member 2
GgaAffx.24335.1.S1_at	0.8817	0.49931	-6.39917	WASF2	0.512589	0.636401	WAS protein family member 2
Gga.5320.1.S1_at	0.9205	0.348426	-6.47052	WASF2	0.501034	0.740134	WAS protein family member 2
Gga.17756.1.A1_at	0.9267	-0.320487	-6.48108	WASF2	-0.277665	0.760118	WAS protein family member 2
Gga.18921.1.S1_at	0.9375	0.282234	-6.49415	WASF2	0.180523	0.787815	WAS protein family member 2
GgaAffx.9571.1.S1_s_at	0.9334	-0.298004	-6.48896	WASF1	-0.420493	0.776353	WAS protein family member 1
GgaAffx.9377.1.S1_at	0.6545	-1.21418	-5.78656	WARS2	-1.40625	0.272979	Tryptophanyl tRNA synthetase 2, mitochondrial
Gga.11973.1.S1_at	0.3211	-2.53655	-4.08856	WARS	-0.603878	0.0466854	Tryptophanyl-tRNA synthetase
Gga.11914.2.S1_a_at	0.3473	2.39129	-4.28316	WAPL	0.711278	0.056503	WAPL cohesin release factor
Gga.11751.1.S1_at	0.4709	1.83832	-5.02132	WAPL	0.950212	0.118685	WAPL cohesin release factor
Gga.11914.1.S1_at	0.5156	1.67767	-5.22938	WAPL	0.472678	0.147484	WAPL cohesin release factor
Gga.16737.1.S1_at	0.792	0.802019	-6.18898	WAPL	0.236484	0.454941	WAPL cohesin release factor
Gga.17412.1.S1_s_at	0.9415	0.264731	-6.4996	WAPL	0.105364	0.800607	WAPL cohesin release factor
Gga.4435.1.S1_at	0.4212	2.04212	-4.75155	WAC	0.620914	0.0901072	WW domain containing adaptor with coiled-coil
Gga.11826.2.S1_at	0.4284	-2.00528	-4.80066	WAC	-1.78334	0.0947002	WW domain containing adaptor with coiled-coil
Gga.11826.1.S1_s_at	0.7474	0.938798	-6.06836	WAC	0.497677	0.386212	WW domain containing adaptor with coiled-coil
GgaAffx.22231.2.S1_at	0.8834	0.49263	-6.40283	WAC	0.518527	0.640828	WW domain containing adaptor with coiled-coil
GgaAffx.22231.1.S1_at	0.9952	-0.0275556	-6.53931	WAC	-0.0120524	0.978964	WW domain containing adaptor with coiled-coil
GgaAffx.22231.1.S1_s_at	0.9991	-0.0032102	-6.53974	WAC	-0.0013003	0.997549	WW domain containing adaptor with coiled-coil
Gga.10952.1.S1_s_at	0.2616	2.94142	-3.55427	VWF	2.72034	0.0278086	Von Willebrand factor
GgaAffx.25229.1.S1_at	0.5717	1.48144	-5.47487	VWF	0.44631	0.191984	Von Willebrand factor
GgaAffx.25230.1.S1_at	0.898	0.441255	-6.42943	VWF	0.401231	0.67541	Von Willebrand factor
Gga.14252.1.S1_at	0.8655	0.548801	-6.37069	VWDE	0.435173	0.604133	Von Willebrand factor D and EGF domains
GgaAffx.6776.1.S1_s_at	0.8921	0.463398	-6.4183	VWDE	0.460643	0.66039	Von Willebrand factor D and EGF domains
GgaAffx.20253.1.S1_at	0.9322	-0.302042	-6.48758	VWDE	-0.369781	0.773428	Von Willebrand factor D and EGF domains
GgaAffx.2167.1.S1_at	0.8082	0.750269	-6.23073	VWC2L	0.509494	0.483153	Von Willebrand factor C domain containing protein 2-like
GgaAffx.21555.1.S1_s_at	0.0793	-7.02145	0.477627	VWC2	-3.72053	0.00054097	Von Willebrand factor C domain containing 2
GgaAffx.12366.1.S1_s_at	0.2102	-3.41175	-2.95812	VWA9	-0.886451	0.0156929	Von Willebrand factor A domain containing 9
GgaAffx.10856.1.S1_at	0.5513	-1.55382	-5.38566	VWA8	-0.520703	0.17425	Von Willebrand factor A domain containing 8
GgaAffx.10854.1.S1_at	0.5535	-1.54676	-5.39444	VWA8	-0.469422	0.17591	Von Willebrand factor A domain containing 8
GgaAffx.10858.1.S1_at	0.6895	-1.11007	-5.89856	VWA8	-0.376453	0.311967	Von Willebrand factor A domain containing 8
GgaAffx.10858.2.S1_at	0.8256	-0.692074	-6.27495	VWA8	-0.680182	0.516306	Von Willebrand factor A domain containing 8
GgaAffx.10855.1.S1_at	0.8941	-0.456759	-6.42169	VWA8	-0.172217	0.664875	Von Willebrand factor A domain containing 8
GgaAffx.5349.1.S1_at	0.1782	3.7941	-2.49818	VWA5B2	2.46632	0.0101076	Von Willebrand factor A domain containing 5B2
GgaAffx.6447.1.S1_at	0.4813	1.79935	-5.07225	VWA5B1	1.32235	0.125112	Von Willebrand factor A domain containing 5B1
Gga.18729.1.S1_at	0.8777	0.511117	-6.3926	VWA5B1	0.735797	0.628618	Von Willebrand factor A domain containing 5B1
GgaAffx.6449.1.S1_s_at	0.9726	0.134898	-6.52927	VWA5B1	0.149014	0.897369	Von Willebrand factor A domain containing 5B1
GgaAffx.25294.1.S1_s_at	0.9782	0.111078	-6.53264	VWA5B1	0.129317	0.915394	Von Willebrand factor A domain containing 5B1
GgaAffx.25294.1.S1_at	0.9793	-0.106391	-6.53323	VWA5B1	-0.0573464	0.918949	Von Willebrand factor A domain containing 5B1
GgaAffx.11215.1.S1_at	0.6108	-1.3548	-5.62642	VWA5A	-0.785339	0.227143	Von Willebrand factor A domain containing 5A
GgaAffx.10730.1.S1_at	0.7367	-0.970276	-6.03863	VWA3B	-1.14831	0.371592	Von Willebrand factor A domain containing 3B
GgaAffx.4352.1.S1_s_at	0.8131	0.735013	-6.24261	VWA3A	0.339166	0.491699	Von Willebrand factor A domain containing 3A
GgaAffx.4352.2.S1_at	0.9696	-0.148357	-6.52708	VWA3A	-0.236587	0.887214	Von Willebrand factor A domain containing 3A
GgaAffx.5665.1.S1_at	0.2748	-2.83193	-3.69719	VWA2	-1.84028	0.0319208	Von Willebrand factor A domain containing 2
Gga.8274.1.S1_at	0.9564	-0.203184	-6.51603	VWA1	-0.0670285	0.84611	Von Willebrand factor A domain containing 1
GgaAffx.998.1.S1_at	0.9955	-0.0257571	-6.53936	VWA1	-0.0097373	0.980336	Von Willebrand factor A domain containing 1
Gga.2758.1.S1_at	0.8687	-0.538427	-6.37686	VTN	-0.168107	0.610818	Vitronectin
Gga.8117.1.S1_at	0.9526	-0.219433	-6.51211	VTI1B	-0.0662348	0.834024	Vesicle transport through interaction with t-SNAREs 1B
Gga.13716.1.S1_at	0.4969	1.74185	-5.14689	VTI1A	0.468458	0.135232	Vesicle transport through interaction with t-SNAREs 1A
GgaAffx.5577.1.S1_at	0.5039	1.71624	-5.17992	VTI1A	0.540843	0.139997	Vesicle transport through interaction with t-SNAREs 1A
Gga.13716.1.A1_at	0.7635	0.889951	-6.11308	VTI1A	0.506132	0.409783	Vesicle transport through interaction with t-SNAREs 1A
GgaAffx.25314.2.S1_at	0.5774	1.46224	-5.49824	VTG3	2.17971	0.196967	Vitellogenin 3
GgaAffx.25314.3.S1_s_at	0.8771	0.512244	-6.39196	VTG3	0.647364	0.627877	Vitellogenin 3
Gga.9649.1.S1_at	0.9657	-0.163893	-6.5243	VTG3	-0.154773	0.87552	Vitellogenin 3
GgaAffx.25314.4.S1_s_at	0.6037	1.37646	-5.60095	VTG2	1.14039	0.220735	Vitellogenin 2
GgaAffx.25314.1.S1_at	0.947	-0.243177	-6.50584	VTG2	-0.316966	0.816455	Vitellogenin 2
Gga.4125.1.S1_at	0.8235	0.698744	-6.27003	VTG1	0.446078	0.512431	Vitellogenin 1
GgaAffx.9418.1.S1_at	0.8318	-0.669078	-6.2916	VTCN1	-0.403259	0.529817	V-set domain containing T cell activation inhibitor 1
Gga.19084.1.S1_s_at	0.6379	-1.26656	-5.72802	VTA1	-0.419032	0.255021	Vesicle (multivesicular body) trafficking 1
Gga.9584.1.S1_at	0.9167	-0.363499	-6.46447	VTA1	-0.152336	0.729443	Vesicle (multivesicular body) trafficking 1
Gga.289.1.S1_at	0.921	-0.343462	-6.47246	VSX2	-0.450187	0.743668	Visual system homeobox 2
Gga.3158.1.S1_at	0.8387	0.644174	-6.30909	VSX1	0.591778	0.544708	Visual system homeobox 1
Gga.16422.1.S1_at	0.2267	-3.22913	-3.18588	VSTM4	-0.75373	0.0195183	V-set and transmembrane domain containing 4
Gga.19012.1.S1_at	0.2859	-2.75052	-3.80429	VSTM4	-0.64081	0.0354065	V-set and transmembrane domain containing 4
GgaAffx.4225.1.S1_at	0.9347	-0.293034	-6.49062	VSTM2L	-0.382201	0.779959	V-set and transmembrane domain containing 2 like
Gga.17788.1.S1_at	0.4472	1.92943	-4.90134	VSTM2A	0.976644	0.10492	V-set and transmembrane domain containing 2A
Gga.15162.1.A1_at	0.5654	1.50631	-5.44441	VSTM2A	1.51668	0.185707	V-set and transmembrane domain containing 2A
Gga.12298.1.S1_at	0.6987	-1.08258	-5.92708	VSTM2A	-1.59858	0.323019	V-set and transmembrane domain containing 2A
GgaAffx.21569.1.S1_at	0.7943	0.794606	-6.1951	VSTM2A	1.16294	0.458909	V-set and transmembrane domain containing 2A
Gga.15162.1.S1_at	0.9833	-0.0860496	-6.53548	VSTM2A	-0.101356	0.934395	V-set and transmembrane domain containing 2A
Gga.10425.1.S1_s_at	0.1439	-4.35832	-1.86353	VSNL1	-1.33315	0.00550155	Visinin-like 1
Gga.3250.1.S1_at	0.2746	-2.83803	-3.6892	VSNL1	-1.57693	0.0316752	Visinin-like 1
Gga.6730.1.S1_at	0.2958	2.69085	-3.8832	VSIG4	1.41227	0.0382227	V-set and immunoglobulin domain containing 4
Gga.15066.1.S1_at	0.3615	2.31625	-4.38395	VSIG4	1.18251	0.0624114	V-set and immunoglobulin domain containing 4
GgaAffx.2900.1.S1_at	0.427	2.01283	-4.79061	VSIG4	1.63425	0.0937399	V-set and immunoglobulin domain containing 4
Gga.12356.2.S1_a_at	0.0971	-5.61854	-0.631625	VSIG10	-1.76666	0.00165956	V-set and immunoglobulin domain containing 10
Gga.424.1.S1_s_at	0.8347	-0.657526	-6.29978	VSIG1	-0.770092	0.536691	V-set and immunoglobulin domain containing 1
Gga.19291.1.S1_at	0.3699	2.27299	-4.44208	VRTN	1.29658	0.0661107	Vertebrae development associated
Gga.12187.3.S1_a_at	0.5063	-1.70711	-5.19165	VRK3	-0.407299	0.141734	Vaccinia related kinase 3
Gga.19469.1.S1_at	0.7726	0.862285	-6.13761	VRK2	0.270351	0.423613	Vaccinia related kinase 2
Gga.19165.1.S1_at	0.9857	-0.0745497	-6.53654	VRK2	-0.0206046	0.943142	Vaccinia related kinase 2
GgaAffx.11571.1.S1_at	0.1189	-4.89722	-1.30643	VRK1	-1.34143	0.00321269	Vaccinia related kinase 1
Gga.13628.1.S1_at	0.1696	-3.91344	-2.35951	VRK1	-1.06654	0.00885183	Vaccinia related kinase 1
Gga.11797.1.S1_s_at	0.1816	-3.74076	-2.56092	VRK1	-1.65959	0.0107327	Vaccinia related kinase 1
Gga.13628.1.A1_at	0.904	-0.416802	-6.44114	VRK1	-0.419556	0.692192	Vaccinia related kinase 1
Gga.12779.1.S1_at	0.3887	-2.18109	-4.56551	VPS8	-1.79045	0.074751	VPS8, CORVET complex subunit
Gga.16281.1.S1_s_at	0.5217	-1.65411	-5.25943	VPS8	-0.400861	0.152249	VPS8, CORVET complex subunit
Gga.12545.1.S1_s_at	0.9557	-0.206643	-6.51522	VPS8	-0.0637072	0.843533	VPS8, CORVET complex subunit
GgaAffx.22027.2.S1_s_at	0.9829	0.0888376	-6.5352	VPS8	0.0288992	0.932276	VPS8, CORVET complex subunit
GgaAffx.520.1.S1_at	0.8208	-0.708207	-6.26299	VPS72	-0.343045	0.506966	Vacuolar protein sorting-associated protein 72 homolog
Gga.11872.1.S1_s_at	0.2843	2.76872	-3.78029	VPS54	0.849387	0.0345927	VPS54, GARP complex subunit
Gga.1536.1.S1_at	0.3708	2.26591	-4.45159	VPS54	0.600592	0.0667369	VPS54, GARP complex subunit
GgaAffx.22701.1.S1_s_at	0.3845	2.1999	-4.54026	VPS54	0.987553	0.0728906	VPS54, GARP complex subunit
Gga.1536.2.S1_a_at	0.5663	1.50257	-5.44901	VPS54	0.612632	0.186639	VPS54, GARP complex subunit
Gga.14059.1.A1_at	0.8292	0.678746	-6.28466	VPS54	0.377659	0.524109	VPS54, GARP complex subunit
Gga.14059.1.S1_at	0.9582	0.196463	-6.51757	VPS54	0.408926	0.851123	VPS54, GARP complex subunit
Gga.10180.1.S1_a_at	0.1702	-3.90558	-2.36857	VPS53	-1.24087	0.0089289	VPS53, GARP complex subunit
Gga.18579.1.S1_at	0.2113	-3.39938	-2.97339	VPS53	-1.0319	0.015924	VPS53, GARP complex subunit
GgaAffx.3030.1.S1_at	0.3285	2.49183	-4.14837	VPS53	2.12902	0.0494983	VPS53, GARP complex subunit
Gga.18876.1.S1_at	0.5976	1.39676	-5.57691	VPS53	1.93836	0.214883	VPS53, GARP complex subunit
Gga.15855.1.S1_at	0.8285	0.683304	-6.28135	VPS53	0.727975	0.521432	VPS53, GARP complex subunit
Gga.10180.2.A1_at	0.9831	0.0881329	-6.53527	VPS53	0.0645506	0.932811	VPS53, GARP complex subunit
GgaAffx.11900.1.S1_s_at	0.988	0.0618428	-6.53754	VPS53	0.0143878	0.952817	VPS53, GARP complex subunit
Gga.17583.1.S1_s_at	0.919	-0.353642	-6.46845	VPS51	-0.0941868	0.736427	VPS51, GARP complex subunit
GgaAffx.2580.1.S1_s_at	0.9196	0.350938	-6.46953	VPS51	0.225253	0.738348	VPS51, GARP complex subunit
GgaAffx.12712.1.S1_at	0.9903	-0.0497235	-6.53832	VPS51	-0.0137178	0.962054	VPS51, GARP complex subunit
GgaAffx.21703.1.S1_s_at	0.6794	1.1368	-5.87038	VPS50	0.350555	0.301526	VPS50, EARP/GARPII complex subunit
GgaAffx.5981.1.S1_s_at	0.8419	0.633139	-6.31665	VPS50	0.222578	0.55139	VPS50, EARP/GARPII complex subunit
Gga.8210.1.S1_s_at	0.4195	2.04787	-4.74388	VPS4B	0.48448	0.0894114	Vacuolar protein sorting 4 homolog B (S. Cerevisiae)
GgaAffx.21211.1.S1_s_at	0.4821	1.79648	-5.07599	VPS4B	0.636536	0.125599	Vacuolar protein sorting 4 homolog B (S. Cerevisiae)
GgaAffx.8828.2.S1_at	0.463	-1.86957	-4.9803	VPS45	-0.909645	0.11377	Vacuolar protein sorting 45 homolog (S. Cerevisiae)
GgaAffx.12573.1.S1_s_at	0.609	1.36099	-5.61916	VPS45	0.355199	0.225293	Vacuolar protein sorting 45 homolog (S. Cerevisiae)
GgaAffx.8828.2.S1_s_at	0.8213	-0.705159	-6.26527	VPS45	-0.26495	0.508721	Vacuolar protein sorting 45 homolog (S. Cerevisiae)
Gga.19774.1.S1_at	0.7842	0.825071	-6.16967	VPS41	0.55329	0.442764	VPS41, HOPS complex subunit
Gga.1439.1.S1_at	0.8297	0.675604	-6.28692	VPS41	0.678426	0.52596	VPS41, HOPS complex subunit
Gga.1439.1.S1_s_at	0.9246	-0.328237	-6.47823	VPS41	-0.0904618	0.754554	VPS41, HOPS complex subunit
Gga.19774.1.A1_at	0.9428	0.258539	-6.50144	VPS41	0.268564	0.805149	VPS41, HOPS complex subunit
GgaAffx.5674.1.S1_s_at	0.194	3.58094	-2.75169	VPS39	0.991497	0.0128808	VPS39, HOPS complex subunit
GgaAffx.12603.1.S1_s_at	0.3239	2.51465	-4.11784	VPS39	0.603252	0.0480414	VPS39, HOPS complex subunit
Gga.9875.1.S1_at	0.3965	2.14662	-4.61174	VPS39	0.593559	0.0782873	VPS39, HOPS complex subunit
GgaAffx.12603.1.S1_at	0.5511	1.55465	-5.38462	VPS39	0.374117	0.174056	VPS39, HOPS complex subunit
Gga.7007.1.S1_s_at	0.7722	-0.863652	-6.13641	VPS37C	-0.227706	0.422922	Vacuolar protein sorting 37 homolog C (S. Cerevisiae)
GgaAffx.26444.1.S1_at	0.7995	-0.778643	-6.20812	VPS37C	-0.390937	0.467536	Vacuolar protein sorting 37 homolog C (S. Cerevisiae)
Gga.7669.1.S1_at	0.226	3.24143	-3.17038	VPS37B	0.978984	0.0192305	VPS37B, ESCRT-I subunit
Gga.10026.1.S1_at	0.9635	0.173148	-6.52251	VPS37B	0.105809	0.86857	VPS37B, ESCRT-I subunit
Gga.9911.1.S1_at	0.9138	-0.374265	-6.46	VPS37A	-0.193554	0.721848	VPS37A, ESCRT-I subunit
Gga.9047.1.S1_at	0.7663	-0.880645	-6.12139	VPS36	-0.335638	0.414396	Vacuolar protein sorting 36 homolog (S. Cerevisiae)
GgaAffx.10904.1.S1_at	0.937	0.285205	-6.4932	VPS36	0.0736064	0.785651	Vacuolar protein sorting 36 homolog (S. Cerevisiae)
GgaAffx.11986.1.S1_s_at	0.82	-0.711219	-6.26073	VPS35	-0.186736	0.505234	VPS35, retromer complex component
GgaAffx.501.1.A1_at	0.4269	2.01477	-4.78802	VPS33B	0.854444	0.0934946	VPS33B, late endosome and lysosome associated
Gga.2308.1.S1_s_at	0.4807	-1.80113	-5.06994	VPS33B	-0.988504	0.124812	VPS33B, late endosome and lysosome associated
GgaAffx.501.1.S1_at	0.831	-0.672452	-6.28918	VPS33B	-0.5754	0.527821	VPS33B, late endosome and lysosome associated
Gga.5586.1.S1_at	0.3913	-2.16879	-4.58201	VPS29L	-0.818843	0.075993	VPS29 retromer complex component-like
Gga.2294.1.S1_s_at	0.3548	-2.35282	-4.33482	VPS29	-0.756818	0.0594543	VPS29 retromer complex component
GgaAffx.12875.1.S1_at	0.9041	-0.414542	-6.44219	VPS29	-0.106927	0.693753	VPS29 retromer complex component
Gga.13311.1.S1_s_at	0.3223	-2.52967	-4.09775	VPS26B	-1.26173	0.0471067	Vacuolar protein sorting 26 homolog B (S. Pombe)
Gga.4716.1.S1_at	0.8256	0.691973	-6.27502	VPS26A	0.167249	0.516366	Vacuolar protein sorting 26 homolog A (S. Pombe)
Gga.8289.3.A1_at	0.7681	0.875625	-6.12585	VPS25	1.34324	0.416901	Vacuolar protein sorting 25 homolog (S. Cerevisiae)
Gga.8289.1.S1_a_at	0.9853	0.0778558	-6.53625	VPS25	0.0215	0.940626	Vacuolar protein sorting 25 homolog (S. Cerevisiae)
GgaAffx.5352.3.S1_s_at	0.8617	0.564256	-6.3613	VPS18	0.191291	0.594251	VPS18, CORVET/HOPS core subunit
GgaAffx.24433.1.S1_at	0.2505	-3.0274	-3.44305	VPS16	-1.29496	0.0249848	VPS16, CORVET/HOPS core subunit
Gga.6718.1.S1_s_at	0.2706	-2.86564	-3.65305	VPS16	-0.805411	0.0305884	VPS16, CORVET/HOPS core subunit
Gga.11651.1.S1_s_at	0.7368	-0.969447	-6.03942	VPS16	-0.485234	0.371972	VPS16, CORVET/HOPS core subunit
GgaAffx.26156.3.S1_s_at	0.221	3.28607	-3.11433	VPS13D	0.829866	0.0182249	Vacuolar protein sorting 13 homolog D (S. Cerevisiae)
GgaAffx.26156.1.S1_at	0.4115	2.07834	-4.70317	VPS13D	0.645117	0.0858151	Vacuolar protein sorting 13 homolog D (S. Cerevisiae)
Gga.12200.1.S1_at	0.7696	0.870876	-6.13005	VPS13D	0.234715	0.419281	Vacuolar protein sorting 13 homolog D (S. Cerevisiae)
GgaAffx.2669.1.S1_at	0.8243	0.696069	-6.27201	VPS13D	0.388748	0.513983	Vacuolar protein sorting 13 homolog D (S. Cerevisiae)
GgaAffx.2741.1.S1_at	0.9866	0.0696969	-6.53695	VPS13D	0.0573589	0.946836	Vacuolar protein sorting 13 homolog D (S. Cerevisiae)
GgaAffx.2318.1.S1_at	0.5195	-1.65913	-5.25304	VPS13C	-0.620186	0.151221	Vacuolar protein sorting 13 homolog C (S. Cerevisiae)
GgaAffx.25949.1.S1_s_at	0.5698	-1.48844	-5.46633	VPS13C	-1.29623	0.190198	Vacuolar protein sorting 13 homolog C (S. Cerevisiae)
Gga.19802.1.S1_at	0.6068	-1.36674	-5.6124	VPS13C	-0.342611	0.223589	Vacuolar protein sorting 13 homolog C (S. Cerevisiae)
GgaAffx.2317.1.S1_s_at	0.6452	-1.24417	-5.75321	VPS13C	-0.595878	0.262564	Vacuolar protein sorting 13 homolog C (S. Cerevisiae)
Gga.14897.1.S1_at	0.6475	1.23588	-5.76248	VPS13C	1.30655	0.265408	Vacuolar protein sorting 13 homolog C (S. Cerevisiae)
Gga.14897.1.A1_at	0.8108	0.743241	-6.23623	VPS13C	0.932805	0.487077	Vacuolar protein sorting 13 homolog C (S. Cerevisiae)
GgaAffx.2316.1.S1_at	0.9258	0.323187	-6.4801	VPS13C	0.103219	0.758178	Vacuolar protein sorting 13 homolog C (S. Cerevisiae)
Gga.10284.1.S1_s_at	0.9919	0.0438257	-6.53864	VPS13C	0.0165208	0.966551	Vacuolar protein sorting 13 homolog C (S. Cerevisiae)
Gga.10688.3.S1_a_at	0.3783	2.22696	-4.50391	VPS13B	1.0616	0.070299	Vacuolar protein sorting 13 homolog B (yeast)
GgaAffx.24828.1.S1_s_at	0.4491	-1.92143	-4.91193	VPS13B	-1.33221	0.106062	Vacuolar protein sorting 13 homolog B (yeast)
GgaAffx.10211.1.S1_at	0.5571	1.53238	-5.41226	VPS13B	1.98754	0.179334	Vacuolar protein sorting 13 homolog B (yeast)
Gga.19244.1.A1_at	0.8275	0.686378	-6.27912	VPS13B	0.821444	0.519632	Vacuolar protein sorting 13 homolog B (yeast)
GgaAffx.10213.1.S1_at	0.8919	0.46418	-6.4179	VPS13B	0.136641	0.659862	Vacuolar protein sorting 13 homolog B (yeast)
Gga.14869.1.S1_at	0.913	-0.377559	-6.45861	VPS13B	-0.146671	0.719532	Vacuolar protein sorting 13 homolog B (yeast)
Gga.11696.1.S1_at	0.937	0.285593	-6.49307	VPS13B	0.108424	0.785369	Vacuolar protein sorting 13 homolog B (yeast)
GgaAffx.24828.1.S1_at	0.977	0.118113	-6.53171	VPS13B	0.126583	0.910065	Vacuolar protein sorting 13 homolog B (yeast)
Gga.19244.1.S1_at	0.9955	0.0254981	-6.53937	VPS13B	0.0093897	0.980534	Vacuolar protein sorting 13 homolog B (yeast)
Gga.10800.1.S1_s_at	0.4255	2.02104	-4.77967	VPS13A	0.484689	0.0927068	Vacuolar protein sorting 13 homolog A (S. Cerevisiae)
Gga.7869.1.S1_a_at	0.9902	-0.05051	-6.53827	VPS11	-0.0239021	0.961454	VPS11, CORVET/HOPS core subunit
Gga.1220.1.A1_at	0.8943	0.456185	-6.42198	VPREB3	0.681807	0.665264	Pre-B lymphocyte 3
Gga.18950.1.S1_s_at	0.5801	1.45348	-5.50886	VPRBP	0.596062	0.199282	Vpr (HIV-1) binding protein
GgaAffx.25474.1.S1_at	0.733	0.98416	-6.02529	VPRBP	0.277078	0.365285	Vpr (HIV-1) binding protein
GgaAffx.1598.1.S1_at	0.8339	-0.660582	-6.29763	VPRBP	-0.594351	0.534867	Vpr (HIV-1) binding protein
Gga.17377.1.S1_at	0.4984	-1.73514	-5.15556	VOPP1	-0.823652	0.136465	Vesicular, overexpressed in cancer, prosurvival protein 1
Gga.9377.1.S1_at	0.9185	-0.3563	-6.46739	VOPP1	-0.225521	0.734541	Vesicular, overexpressed in cancer, prosurvival protein 1
GgaAffx.8887.1.S1_s_at	0.2309	3.19097	-3.23409	VNN1///VNN1	2.27716	0.0204419	Vanin 1///vanin 1
GgaAffx.13213.1.S1_at	0.3415	2.42093	-4.24339	VNN1	1.78089	0.0543347	Vanin 1
Gga.13152.1.S1_s_at	0.7722	0.863918	-6.13618	VNN1	0.690401	0.422787	Vanin 1
Gga.13926.1.S1_at	0.1078	5.21214	-1.00221	VMP1	3.56065	0.0023888	Vacuole membrane protein 1
Gga.1722.1.S1_at	0.2171	3.34266	-3.0437	VMP1	0.817734	0.0170327	Vacuole membrane protein 1
Gga.307.1.S1_at	0.902	0.426881	-6.43639	VMO1	0.681627	0.685251	Vitelline membrane outer layer 1 homolog (chicken)
Gga.16111.1.S1_at	0.63	-1.29506	-5.69559	VMA21	-0.313502	0.245696	VMA21 vacuolar H+-ATPase homolog (S. Cerevisiae)
GgaAffx.11827.1.S1_s_at	0.984	0.0822937	-6.53584	VMA21	0.033584	0.937251	VMA21 vacuolar H+-ATPase homolog (S. Cerevisiae)
Gga.679.1.S1_at	0.2705	-2.87038	-3.64685	VLDLR	-0.768438	0.0304059	Very low density lipoprotein receptor
Gga.15675.1.S1_at	0.7524	0.924554	-6.08158	VKORC1	0.872008	0.392974	Vitamin K epoxide reductase complex, subunit 1
GgaAffx.6694.1.S1_at	0.9696	0.148213	-6.52711	VIT	0.210871	0.887322	Vitrin
Gga.11339.1.S1_at	0.1662	-3.97691	-2.28673	VIPR2	-1.59394	0.00825611	Vasoactive intestinal peptide receptor 2
Gga.960.1.S1_at	0.0676	7.93709	1.08051	VIPR1	1.88106	0.00028614	Vasoactive intestinal peptide receptor 1
Gga.7417.1.S1_at	0.4674	1.8543	-5.00037	VIPAS39	0.499703	0.116146	VPS33B interacting protein, apical-basolateral polarity regulator, spe-39 homolog
Gga.7417.3.S1_at	0.8232	-0.699814	-6.26924	VIPAS39	-0.380055	0.511811	VPS33B interacting protein, apical-basolateral polarity regulator, spe-39 homolog
Gga.7417.2.S1_a_at	0.9185	-0.356207	-6.46743	VIPAS39	-0.10276	0.734607	VPS33B interacting protein, apical-basolateral polarity regulator, spe-39 homolog
GgaAffx.21004.1.S1_s_at	0.9796	0.104504	-6.53346	VIPAS39	0.0361851	0.92038	VPS33B interacting protein, apical-basolateral polarity regulator, spe-39 homolog
Gga.666.1.S1_a_at	0.3272	-2.49709	-4.14133	VIP	-0.726249	0.0491586	Vasoactive intestinal peptide
Gga.3071.1.S1_at	0.3721	2.26068	-4.45862	VIMP	0.528331	0.0672045	VCP interacting membrane selenoprotein
Gga.9346.3.S1_a_at	0.1732	-3.85634	-2.42556	VIM	-1.44437	0.0094293	Vimentin
Gga.10194.1.S1_s_at	0.2444	3.07712	-3.37915	VILL	1.65893	0.0234963	Villin-like
GgaAffx.26593.1.S1_s_at	0.4995	-1.73282	-5.15855	VILL	-1.7626	0.136894	Villin-like
GgaAffx.26593.2.S1_s_at	0.8419	0.633456	-6.31644	VILL	0.632143	0.551197	Villin-like
Gga.7721.1.S1_at	0.9547	0.21101	-6.51418	VILL	0.241551	0.840283	Villin-like
Gga.816.1.S1_at	0.5259	1.64037	-5.27688	VIL1	0.369326	0.155095	Villin 1
GgaAffx.5294.1.S1_at	0.9811	0.0977294	-6.53424	VHL	0.0412606	0.925521	Von Hippel-Lindau tumor suppressor, E3 ubiquitin protein ligase
Gga.799.1.S1_at	0.4405	1.95417	-4.86856	VH1	2.47139	0.101468	Uncharacterized LOC431191
Gga.11411.1.A1_at	0.6919	1.10328	-5.90564	VH1	1.36804	0.314667	Uncharacterized LOC431191
Gga.11411.1.S1_at	0.9207	0.346689	-6.4712	VH1	0.30038	0.74137	Uncharacterized LOC431191
Gga.799.1.A1_at	0.9357	0.289702	-6.49173	VH1	0.37148	0.78238	Uncharacterized LOC431191
GgaAffx.26363.1.A1_at	0.5949	-1.40682	-5.56492	VGLL4	-1.01681	0.212035	Vestigial like family member 4
GgaAffx.12785.1.S1_s_at	0.8798	-0.505353	-6.39583	VGLL4	-0.115292	0.632411	Vestigial like family member 4
Gga.16206.1.S1_s_at	0.8858	-0.485422	-6.40672	VGLL4	-0.15556	0.645622	Vestigial like family member 4
GgaAffx.9866.1.S1_at	0.7424	-0.953448	-6.05461	VGLL3	-0.971933	0.379353	Vestigial like family member 3
GgaAffx.9470.2.S1_s_at	0.1691	-3.92044	-2.35145	VGLL2	-1.51433	0.00878375	Vestigial like family member 2
GgaAffx.9470.1.S1_at	0.9868	0.0691268	-6.53699	VGLL2	0.0414498	0.94727	Vestigial like family member 2
Gga.10106.1.S1_at	0.8636	-0.556135	-6.36626	VGLL1	-0.549021	0.599432	Vestigial like family member 1
Gga.19954.1.S1_at	0.6029	-1.37997	-5.5968	VEZT	-1.51654	0.219714	Vezatin, adherens junctions transmembrane protein
Gga.15261.1.S1_at	0.6643	1.18416	-5.81947	VEZF1	1.00464	0.283764	Vascular endothelial zinc finger 1
GgaAffx.26523.1.S1_at	0.8458	0.61964	-6.32576	VEZF1	0.213254	0.559634	Vascular endothelial zinc finger 1
Gga.12347.1.S1_at	0.7306	-0.990902	-6.01877	VEGFC	-0.447284	0.362254	Vascular endothelial growth factor C
Gga.537.2.S1_a_at	0.4115	2.07911	-4.70214	VEGFA	0.607992	0.0857261	Vascular endothelial growth factor A
Gga.584.1.S1_at	0.198	3.5406	-2.8005	VDR	0.889135	0.0134963	Vitamin D (1,25- dihydroxyvitamin D3) receptor
Gga.17179.1.S1_at	0.9748	0.125424	-6.53069	VDR	0.0704534	0.904531	Vitamin D (1,25- dihydroxyvitamin D3) receptor
Gga.486.1.S1_at	0.7052	1.06179	-5.94835	VDHAP	1.49928	0.331595	Vitamin D3 hydroxylase associated protein
Gga.486.1.S1_s_at	0.7837	0.826584	-6.16839	VDHAP	0.479821	0.441973	Vitamin D3 hydroxylase associated protein
Gga.12915.1.S1_at	0.3379	2.43981	-4.21807	VDAC3	1.65894	0.0529998	Voltage-dependent anion channel 3
Gga.4633.1.S1_at	0.728	-0.998581	-6.0113	VDAC3	-0.313602	0.358825	Voltage-dependent anion channel 3
Gga.4084.1.S2_at	0.6728	1.15705	-5.84877	VDAC2	0.827196	0.293817	Voltage-dependent anion channel 2
Gga.4084.1.S1_at	0.7384	-0.964652	-6.04399	VDAC2	-0.228069	0.374172	Voltage-dependent anion channel 2
Gga.988.1.S1_at	0.7336	0.981603	-6.02776	VDAC1	0.296023	0.36644	Voltage-dependent anion channel 1
Gga.8940.1.S1_at	0.6366	-1.2727	-5.72106	VCPKMT	-0.519449	0.252983	Valosin containing protein lysine methyltransferase
GgaAffx.23851.1.S1_at	0.9015	0.429259	-6.43526	VCPKMT	0.253043	0.683618	Valosin containing protein lysine methyltransferase
Gga.8940.2.S1_a_at	0.9555	0.208279	-6.51484	VCPKMT	0.0624452	0.842315	Valosin containing protein lysine methyltransferase
GgaAffx.12966.1.S1_s_at	0.323	2.52186	-4.1082	VCPIP1	0.739222	0.0475903	Valosin containing protein (p97)/p47 complex interacting protein 1
GgaAffx.20285.1.S1_s_at	0.5369	1.60545	-5.32102	VCPIP1	0.700098	0.162566	Valosin containing protein (p97)/p47 complex interacting protein 1
GgaAffx.11388.1.S1_at	0.6353	-1.27698	-5.7162	VCP	-0.315102	0.251574	Valosin containing protein
Gga.10045.1.S1_at	0.8323	-0.666855	-6.29318	VCP	-0.461897	0.531136	Valosin containing protein
Gga.15976.1.S1_at	0.3666	-2.2891	-4.42043	VCL	-0.627464	0.0647066	Vinculin
Gga.698.1.S2_at	0.518	-1.6667	-5.24339	VCL	-0.438476	0.149684	Vinculin
Gga.698.1.S1_at	0.5937	-1.41048	-5.56056	VCL	-0.404685	0.211009	Vinculin
Gga.4974.1.S2_at	0.1237	-4.74502	-1.45902	VCAN	-1.69386	0.00372468	Versican
Gga.4974.1.S1_at	0.7069	-1.05622	-5.95401	VCAN	-0.584699	0.333926	Versican
Gga.12928.1.S1_at	0.3215	2.53335	-4.09283	VCAM1	0.762182	0.0468809	Vascular cell adhesion molecule 1
Gga.10270.1.S1_at	0.8609	0.567013	-6.3596	VCAM1	0.281686	0.592499	Vascular cell adhesion molecule 1
Gga.1896.1.S1_at	0.7624	0.891877	-6.11135	VBP1	1.17146	0.408833	Von Hippel-Lindau binding protein 1
Gga.16205.1.S1_at	0.2309	-3.19097	-3.23409	V-BGl///BG8///BG2	-1.29414	0.0204419	V-region-like B-G antigen-like///MHC B-G antigen///intestinal zipper protein
Gga.10213.1.S1_at	0.8539	0.594229	-6.34243	V-BGl///BG8///BG2	0.185215	0.575361	V-region-like B-G antigen-like///MHC B-G antigen///intestinal zipper protein
Gga.11870.1.A1_at	0.8842	0.489888	-6.40432	V-BGl///BG8///BG2	0.644266	0.642649	V-region-like B-G antigen-like///MHC B-G antigen///intestinal zipper protein
Gga.10783.1.A1_at	0.9387	0.275729	-6.49622	V-BGl///BG8///BG2	0.442303	0.792561	V-region-like B-G antigen-like///MHC B-G antigen///intestinal zipper protein
Gga.876.1.S1_s_at	0.892	0.463888	-6.41805	V-BGl	0.169363	0.660059	V-region-like B-G antigen-like
Gga.11025.1.S1_at	0.855	-0.590792	-6.34463	V-BG///BG8	-0.935411	0.577508	V-region-like B-G antigen///MHC B-G antigen
Gga.321.1.S1_at	0.9711	-0.141899	-6.52816	VAX1	-0.165358	0.892083	Ventral anterior homeobox 1
Gga.2876.1.S1_a_at	0.6656	1.17943	-5.82461	VAV3	0.320691	0.285494	Vav 3 guanine nucleotide exchange factor
Gga.2876.1.S2_a_at	0.8714	0.530325	-6.38161	VAV3	0.130926	0.616069	Vav 3 guanine nucleotide exchange factor
Gga.2876.2.S1_x_at	0.9765	0.119808	-6.53148	VAV3	0.0359998	0.908781	Vav 3 guanine nucleotide exchange factor
Gga.4341.2.S1_at	0.5095	1.69846	-5.20276	VAV2	2.1452	0.1434	Vav 2 guanine nucleotide exchange factor
Gga.4341.1.S1_at	0.6978	-1.08632	-5.92323	VAV2	-0.473339	0.321496	Vav 2 guanine nucleotide exchange factor
Gga.4341.2.S1_a_at	0.9258	-0.32351	-6.47998	VAV2	-0.395342	0.757946	Vav 2 guanine nucleotide exchange factor
GgaAffx.8420.1.S1_at	0.8577	-0.582041	-6.3502	VAT1L	-0.450777	0.582998	Vesicle amine transport 1-like
GgaAffx.25642.1.S1_at	0.465	1.8624	-4.98972	VAT1	0.783565	0.114879	Vesicle amine transport 1
Gga.7979.1.S1_at	0.5458	1.57509	-5.35913	VAT1	0.500367	0.169344	Vesicle amine transport 1
Gga.12471.1.S1_at	0.5903	-1.42189	-5.54691	VASH2	-0.441723	0.207835	Vasohibin 2
Gga.16721.1.S1_at	0.45	1.91837	-4.91597	VASH1	0.53173	0.106502	Vasohibin 1
GgaAffx.12544.1.S1_s_at	0.3663	2.29349	-4.41453	VAPB	0.547188	0.0643296	VAMP (vesicle-associated membrane protein)-associated protein B and C
GgaAffx.25291.1.S1_at	0.6282	1.30059	-5.68926	VAPA	0.390624	0.243923	VAMP (vesicle-associated membrane protein)-associated protein A, 33kDa
Gga.6021.2.S1_a_at	0.8651	0.550585	-6.36961	VAPA	0.2711	0.602987	VAMP (vesicle-associated membrane protein)-associated protein A, 33kDa
Gga.6021.1.S1_at	0.8945	0.454404	-6.42288	VAPA	0.130425	0.66647	VAMP (vesicle-associated membrane protein)-associated protein A, 33kDa
GgaAffx.22813.1.S1_at	0.8488	-0.609126	-6.33273	VANGL2	-0.455038	0.566109	VANGL planar cell polarity protein 2
Gga.10637.1.S1_s_at	0.8667	0.544504	-6.37326	VANGL2	0.20902	0.606897	VANGL planar cell polarity protein 2
Gga.10637.1.S1_at	0.8782	0.509604	-6.39345	VANGL2	0.594645	0.629612	VANGL planar cell polarity protein 2
GgaAffx.9538.1.S1_at	0.9508	0.224804	-6.51075	VANGL1	0.348384	0.83004	VANGL planar cell polarity protein 1
Gga.2356.1.S1_at	0.4903	1.76902	-5.1117	VAMP7	0.603222	0.130353	Vesicle associated membrane protein 7
Gga.17893.1.S1_at	0.6955	-1.09335	-5.91597	VAMP7	-0.855912	0.318652	Vesicle associated membrane protein 7
Gga.2356.2.S1_at	0.701	1.07387	-5.93603	VAMP7	1.68019	0.32659	Vesicle associated membrane protein 7
GgaAffx.11963.1.S1_s_at	0.948	0.238024	-6.50725	VAMP7	0.0571167	0.820258	Vesicle associated membrane protein 7
Gga.17893.1.A1_at	0.995	0.0284235	-6.53928	VAMP7	0.0297834	0.978302	Vesicle associated membrane protein 7
Gga.5834.1.S1_at	0.6113	1.35289	-5.62865	VAMP4	1.12641	0.227714	Vesicle associated membrane protein 4
Gga.9781.1.S1_at	0.8846	0.488925	-6.40484	VAMP3	0.21506	0.64329	Vesicle-associated membrane protein 3
Gga.7315.1.S1_at	0.9211	-0.342785	-6.47272	VAMP2	-0.14078	0.744151	Vesicle-associated membrane protein 2 (synaptobrevin 2)
GgaAffx.25494.1.S1_at	0.2422	-3.10042	-3.34931	VAC14	-2.21554	0.0228323	Vac14 homolog (S. Cerevisiae)
Gga.10501.2.S1_s_at	0.3602	-2.32215	-4.37602	VAC14	-0.623801	0.061924	Vac14 homolog (S. Cerevisiae)
Gga.10501.1.S1_at	0.4735	-1.82731	-5.03574	VAC14	-1.26167	0.120467	Vac14 homolog (S. Cerevisiae)
GgaAffx.1647.1.S1_s_at	0.5513	-1.55418	-5.38521	VAC14	-0.364185	0.174165	Vac14 homolog (S. Cerevisiae)
GgaAffx.1647.1.S1_at	0.7346	-0.977928	-6.03129	VAC14	-0.748396	0.368106	Vac14 homolog (S. Cerevisiae)
Gga.17759.1.S1_at	0.8839	0.491	-6.40372	VAC14	0.669888	0.64191	Vac14 homolog (S. Cerevisiae)
Gga.10501.2.A1_at	0.9776	0.115064	-6.53212	VAC14	0.103113	0.912374	Vac14 homolog (S. Cerevisiae)
GgaAffx.10754.1.S1_at	0.3731	-2.25492	-4.46636	UXS1	-1.0884	0.0677226	UDP-glucuronate decarboxylase 1
GgaAffx.10020.1.S1_s_at	0.7027	1.06885	-5.94116	UVSSA	0.378874	0.328663	UV stimulated scaffold protein A
GgaAffx.20219.1.S1_at	0.9242	0.330517	-6.47739	UVSSA	0.214056	0.752919	UV stimulated scaffold protein A
GgaAffx.864.1.S1_at	0.9305	-0.306676	-6.48599	UVSSA	-0.0856956	0.770076	UV stimulated scaffold protein A
GgaAffx.21114.1.S1_s_at	0.7014	1.07177	-5.93817	UVRAG	0.318965	0.327453	UV radiation resistance associated
GgaAffx.12372.1.S1_s_at	0.9161	0.365574	-6.46362	UVRAG	0.113651	0.727977	UV radiation resistance associated
GgaAffx.1067.1.A1_at	0.7463	-0.942508	-6.06489	UTS2R	-1.28925	0.384466	Urotensin 2 receptor
GgaAffx.1067.1.S1_at	0.9979	0.0096811	-6.53969	UTS2R	0.007919	0.992608	Urotensin 2 receptor
Gga.9482.1.S1_at	0.243	-3.09181	-3.36033	UTS2B	-2.49445	0.0230751	Urotensin 2B
Gga.14388.1.S1_at	0.9141	-0.373077	-6.4605	UTS2	-0.375552	0.722685	Urotensin 2
GgaAffx.7440.1.S1_at	0.3244	2.51112	-4.12256	UTRN///LOC421592	0.950637	0.0482635	Utrophin///similar to utrophin (homologous to dystrophin)
GgaAffx.23844.1.S1_s_at	0.2308	3.19353	-3.23085	UTRN	1.25794	0.0203784	Utrophin
GgaAffx.7774.4.S1_s_at	0.3453	2.39892	-4.27292	UTRN	0.758852	0.0559359	Utrophin
GgaAffx.7774.1.S1_at	0.372	2.26155	-4.45745	UTRN	0.564365	0.0671263	Utrophin
GgaAffx.7759.1.S1_at	0.8846	0.488673	-6.40497	UTRN	0.219933	0.643457	Utrophin
Gga.13657.1.S1_s_at	0.9857	0.0744172	-6.53655	UTRN	0.0492428	0.943243	Utrophin
Gga.2565.2.S1_s_at	0.3746	-2.24629	-4.47795	UTP6	-0.588387	0.0685072	UTP6, small subunit processome component
GgaAffx.13037.1.S1_s_at	0.4408	-1.95287	-4.87029	UTP6	-1.10383	0.101647	UTP6, small subunit processome component
Gga.17922.1.S1_at	0.8588	0.57646	-6.35372	UTP6	0.328232	0.586516	UTP6, small subunit processome component
GgaAffx.408.1.S1_at	0.2697	-2.87779	-3.63716	UTP4	-1.18993	0.0301228	UTP4, small subunit processome component
Gga.9570.1.S1_at	0.5679	-1.49637	-5.45662	UTP3	-0.544598	0.188193	UTP3, small subunit processome component homolog (S. Cerevisiae)
Gga.11680.1.S1_at	0.143	-4.37252	-1.84824	UTP23	-3.87744	0.00542128	UTP23, small subunit processome component
Gga.11680.1.S1_s_at	0.5472	-1.57032	-5.36508	UTP23	-0.841129	0.170431	UTP23, small subunit processome component
GgaAffx.24860.2.S1_at	0.6106	-1.35555	-5.62554	UTP23	-2.17144	0.226918	UTP23, small subunit processome component
Gga.5499.2.S1_a_at	0.2689	-2.88405	-3.62899	UTP20	-1.0441	0.0298862	UTP20, small subunit processome component
GgaAffx.7408.1.S1_at	0.9233	-0.333996	-6.47608	UTP20	-0.331414	0.750429	UTP20, small subunit processome component
GgaAffx.7409.1.S1_at	0.9424	0.260792	-6.50078	UTP20	0.320617	0.803496	UTP20, small subunit processome component
Gga.12637.2.S1_a_at	0.2628	-2.93424	-3.5636	UTP18	-1.01675	0.0280598	UTP18, small subunit processome component
Gga.12637.1.S1_at	0.4229	-2.03413	-4.76222	UTP18	-0.624127	0.0910839	UTP18, small subunit processome component
GgaAffx.8604.1.S1_at	0.2777	-2.81022	-3.72569	UTP15	-1.06124	0.0328124	UTP15, small subunit processome component
Gga.7126.2.S1_a_at	0.7943	-0.794713	-6.19501	UTP14A	-0.367998	0.458851	UTP14, U3 small nucleolar ribonucleoprotein, homolog A (yeast)
Gga.7126.2.S1_at	0.8407	-0.638038	-6.31331	UTP14A	-0.258278	0.548417	UTP14, U3 small nucleolar ribonucleoprotein, homolog A (yeast)
Gga.5254.1.S1_at	0.5016	-1.72542	-5.16809	UTP11	-0.771717	0.13827	UTP11, small subunit processome component homolog (S. Cerevisiae)
GgaAffx.7816.1.S1_at	0.627	-1.3071	-5.68178	UST	-0.689718	0.241849	Uronyl 2-sulfotransferase
GgaAffx.7814.1.S1_at	0.804	-0.764325	-6.21961	UST	-0.844717	0.475371	Uronyl 2-sulfotransferase
GgaAffx.7816.1.A1_at	0.8441	0.625521	-6.32181	UST	0.834331	0.556033	Uronyl 2-sulfotransferase
GgaAffx.7813.1.S1_at	0.9355	-0.290642	-6.49142	UST	-0.369072	0.781696	Uronyl 2-sulfotransferase
Gga.10715.1.S1_at	0.3185	-2.54817	-4.07304	USPL1	-0.646889	0.0459829	Ubiquitin specific peptidase like 1
Gga.12819.1.S1_s_at	0.5571	-1.53268	-5.4119	USPL1	-0.512304	0.179263	Ubiquitin specific peptidase like 1
GgaAffx.25164.1.S1_at	0.7812	-0.834592	-6.16157	USPL1	-0.431609	0.437805	Ubiquitin specific peptidase like 1
Gga.12819.1.S1_at	0.8486	-0.610533	-6.3318	USPL1	-0.531338	0.56524	Ubiquitin specific peptidase like 1
Gga.4471.1.S1_at	0.9857	-0.0744945	-6.53655	USPL1	-0.0186885	0.943184	Ubiquitin specific peptidase like 1
Gga.12819.1.A1_at	0.9945	0.029851	-6.53923	USPL1	0.0273489	0.977212	Ubiquitin specific peptidase like 1
GgaAffx.24906.1.S1_at	0.4581	1.8889	-4.95486	USP9X	0.447717	0.110833	Ubiquitin specific peptidase 9, X-linked
Gga.4702.1.S1_at	0.4846	1.78748	-5.08771	USP9X	0.43403	0.127138	Ubiquitin specific peptidase 9, X-linked
Gga.18949.1.S1_at	0.6038	1.37612	-5.60135	USP9X	0.427311	0.220836	Ubiquitin specific peptidase 9, X-linked
Gga.18949.1.A1_at	0.9108	0.388214	-6.45403	USP9X	0.713018	0.712061	Ubiquitin specific peptidase 9, X-linked
Gga.9603.1.S1_s_at	0.6637	1.18595	-5.81752	USP8	0.335275	0.283108	Ubiquitin specific peptidase 8
GgaAffx.21107.1.S1_s_at	0.9919	-0.0442306	-6.53862	USP8	-0.0115401	0.966242	Ubiquitin specific peptidase 8
Gga.9669.1.S1_at	0.9945	-0.0298124	-6.53923	USP8	-0.0382927	0.977242	Ubiquitin specific peptidase 8
Gga.9341.1.S1_at	0.4478	-1.92677	-4.90486	USP7	-0.469064	0.105298	Ubiquitin specific peptidase 7 (herpes virus-associated)
Gga.9341.1.S2_at	0.4798	-1.80472	-5.06525	USP7	-0.474081	0.124206	Ubiquitin specific peptidase 7 (herpes virus-associated)
Gga.9341.3.S1_at	0.9068	-0.402359	-6.44776	USP7	-0.519028	0.702198	Ubiquitin specific peptidase 7 (herpes virus-associated)
Gga.9341.4.S1_at	0.9386	-0.277119	-6.49578	USP7	-0.315191	0.791546	Ubiquitin specific peptidase 7 (herpes virus-associated)
Gga.9341.2.S1_at	0.9391	0.273599	-6.49688	USP7	0.429368	0.794118	Ubiquitin specific peptidase 7 (herpes virus-associated)
Gga.9341.4.A1_at	0.9549	0.210372	-6.51433	USP7	0.227899	0.840757	Ubiquitin specific peptidase 7 (herpes virus-associated)
Gga.9341.3.S1_a_at	0.9855	0.0756501	-6.53645	USP7	0.0384793	0.942304	Ubiquitin specific peptidase 7 (herpes virus-associated)
Gga.9341.4.S1_a_at	0.9864	0.0708598	-6.53685	USP7	0.0161311	0.94595	Ubiquitin specific peptidase 7 (herpes virus-associated)
GgaAffx.4172.1.S1_s_at	0.8815	0.49974	-6.39893	USP6NL	0.140648	0.636117	USP6 N-terminal like
Gga.1584.1.S1_s_at	0.9722	-0.137356	-6.52889	USP6NL	-0.0343164	0.895512	USP6 N-terminal like
GgaAffx.3275.1.S1_at	0.5479	1.56746	-5.36866	USP54	0.768098	0.171087	Ubiquitin specific peptidase 54
Gga.10065.1.S1_s_at	0.6277	-1.30304	-5.68644	USP54	-1.68985	0.243141	Ubiquitin specific peptidase 54
GgaAffx.26459.1.S1_s_at	0.7243	1.00778	-6.0023	USP54	0.311706	0.354752	Ubiquitin specific peptidase 54
Gga.10065.1.S1_at	0.8688	0.537587	-6.37735	USP54	0.496574	0.611361	Ubiquitin specific peptidase 54
GgaAffx.7607.2.S1_s_at	0.8486	0.609908	-6.33221	USP53	0.273794	0.565626	Ubiquitin specific peptidase 53
Gga.5788.2.S1_a_at	0.2267	-3.23044	-3.18423	USP5	-0.841859	0.0194875	Ubiquitin specific peptidase 5 (isopeptidase T)
GgaAffx.9219.1.S1_at	0.4504	-1.91695	-4.91784	USP5	-0.60818	0.106706	Ubiquitin specific peptidase 5 (isopeptidase T)
Gga.2264.1.S1_at	0.3754	-2.24087	-4.48523	USP49	-0.603305	0.0690045	Ubiquitin specific peptidase 49
GgaAffx.2160.2.S1_s_at	0.4765	-1.82001	-5.04529	USP49	-1.26967	0.121663	Ubiquitin specific peptidase 49
GgaAffx.12181.1.S1_at	0.9458	0.247116	-6.50474	USP49	0.129976	0.813551	Ubiquitin specific peptidase 49
GgaAffx.2160.1.S1_at	0.9676	0.156121	-6.52573	USP49	0.157144	0.881365	Ubiquitin specific peptidase 49
GgaAffx.11642.1.S1_at	0.7943	0.794523	-6.19517	USP48	0.263588	0.458953	Ubiquitin specific peptidase 48
Gga.7311.1.S1_s_at	0.9375	-0.282452	-6.49408	USP48	-0.0947528	0.787657	Ubiquitin specific peptidase 48
Gga.11069.1.S1_s_at	0.3237	2.51736	-4.11421	USP47	0.855066	0.0478711	Ubiquitin specific peptidase 47
GgaAffx.20491.1.S1_at	0.5837	-1.44395	-5.52038	USP47	-1.04151	0.201827	Ubiquitin specific peptidase 47
GgaAffx.26533.1.S1_at	0.6861	1.11937	-5.8888	USP47	0.963721	0.308299	Ubiquitin specific peptidase 47
GgaAffx.20216.1.S1_s_at	0.7296	0.994412	-6.01536	USP47	0.233266	0.360683	Ubiquitin specific peptidase 47
GgaAffx.3494.1.S1_at	0.8039	0.765185	-6.21893	USP47	0.207292	0.474898	Ubiquitin specific peptidase 47
Gga.5374.1.S1_at	0.978	0.112137	-6.5325	USP47	0.0287023	0.914592	Ubiquitin specific peptidase 47
Gga.10414.1.S1_at	0.373	-2.25599	-4.46492	USP46	-1.00174	0.0676262	Ubiquitin specific peptidase 46
GgaAffx.9858.1.S1_s_at	0.4705	-1.84007	-5.01903	USP45	-0.523106	0.118404	Ubiquitin specific peptidase 45
GgaAffx.9858.2.S1_s_at	0.5331	-1.61785	-5.30539	USP45	-0.648996	0.159875	Ubiquitin specific peptidase 45
Gga.8907.1.S1_at	0.7437	-0.949828	-6.05802	USP45	-1.11119	0.381039	Ubiquitin specific peptidase 45
GgaAffx.23547.2.S1_s_at	0.4266	-2.01589	-4.78653	USP44	-0.776936	0.0933527	Ubiquitin specific peptidase 44
Gga.10373.1.S1_s_at	0.4728	-1.83069	-5.03132	USP44	-0.517548	0.119917	Ubiquitin specific peptidase 44
GgaAffx.23547.3.S1_s_at	0.5691	-1.49197	-5.462	USP44	-0.481878	0.189303	Ubiquitin specific peptidase 44
GgaAffx.23547.1.S1_at	0.5776	-1.46177	-5.49881	USP44	-0.832619	0.19709	Ubiquitin specific peptidase 44
GgaAffx.21263.1.S1_s_at	0.503	-1.72003	-5.17504	USP43	-0.930953	0.139282	Ubiquitin specific peptidase 43
GgaAffx.11156.1.S1_at	0.6921	-1.10267	-5.90628	USP43	-1.13039	0.314911	Ubiquitin specific peptidase 43
GgaAffx.11156.1.A1_at	0.877	-0.512892	-6.3916	USP43	-0.511857	0.627452	Ubiquitin specific peptidase 43
Gga.2189.1.S1_at	0.9962	0.021965	-6.53947	USP43	0.0120691	0.983231	Ubiquitin specific peptidase 43
Gga.8734.1.S1_at	0.5595	-1.52507	-5.4213	USP42	-0.393201	0.181101	Ubiquitin specific peptidase 42
GgaAffx.2096.1.S1_at	0.72	1.01906	-5.9912	USP42	0.299191	0.349811	Ubiquitin specific peptidase 42
GgaAffx.2100.1.S1_at	0.8347	0.656603	-6.30043	USP42	0.183034	0.537243	Ubiquitin specific peptidase 42
Gga.17660.1.S1_at	0.4633	1.86773	-4.98272	USP40	0.433318	0.114054	Ubiquitin specific peptidase 40
GgaAffx.12249.1.S1_at	0.6114	-1.35254	-5.62907	USP4	-0.309243	0.227821	Ubiquitin specific peptidase 4 (proto-oncogene)
Gga.8418.1.S1_at	0.95	0.229372	-6.50956	USP4	0.0562696	0.826656	Ubiquitin specific peptidase 4 (proto-oncogene)
Gga.16021.1.S1_at	0.5359	1.60935	-5.31611	USP38	0.494801	0.161715	Ubiquitin specific peptidase 38
Gga.13587.1.S1_s_at	0.6071	1.36599	-5.61328	USP38	0.406389	0.22381	Ubiquitin specific peptidase 38
GgaAffx.23065.1.S1_s_at	0.8896	0.470989	-6.41437	USP38	0.117589	0.65528	Ubiquitin specific peptidase 38
Gga.9862.1.S1_at	0.905	0.408978	-6.44475	USP38	0.22289	0.697604	Ubiquitin specific peptidase 38
Gga.10233.1.S1_at	0.479	1.80884	-5.05987	USP37	1.44004	0.123516	Ubiquitin specific peptidase 37
GgaAffx.23562.1.S1_at	0.627	1.30691	-5.682	USP37	0.445094	0.241911	Ubiquitin specific peptidase 37
Gga.19051.1.S1_at	0.8134	-0.73428	-6.24317	USP37	-0.223617	0.492113	Ubiquitin specific peptidase 37
Gga.19051.1.A1_at	0.9095	-0.392141	-6.45231	USP37	-0.303426	0.709316	Ubiquitin specific peptidase 37
GgaAffx.11354.1.S1_at	0.54	-1.59319	-5.33644	USP36	-1.11225	0.165271	Ubiquitin specific peptidase 36
Gga.15720.1.S1_at	0.9627	-0.176229	-6.52189	USP36	-0.0752086	0.86626	Ubiquitin specific peptidase 36
GgaAffx.11072.1.S1_at	0.7306	0.991183	-6.0185	USP35	0.8634	0.362128	Ubiquitin specific peptidase 35
Gga.13650.1.S1_at	0.4956	1.74696	-5.14028	USP34	1.37597	0.134301	Ubiquitin specific peptidase 34
Gga.6715.1.S1_at	0.8432	-0.627895	-6.32021	USP34	-0.357765	0.554584	Ubiquitin specific peptidase 34
GgaAffx.26215.1.S1_s_at	0.9058	-0.406237	-6.446	USP34	-0.144196	0.699505	Ubiquitin specific peptidase 34
GgaAffx.2738.1.S1_at	0.9746	-0.126835	-6.53048	USP34	-0.0493339	0.903464	Ubiquitin specific peptidase 34
Gga.6715.1.S1_s_at	0.9778	0.113226	-6.53236	USP34	0.0398072	0.913767	Ubiquitin specific peptidase 34
GgaAffx.2755.1.S1_at	0.9841	-0.0820182	-6.53587	USP34	-0.0187083	0.93746	Ubiquitin specific peptidase 34
GgaAffx.5662.1.S1_s_at	0.6681	1.17212	-5.83253	USP33	0.306727	0.28819	Ubiquitin specific peptidase 33
GgaAffx.3350.1.S1_at	0.2365	3.14356	-3.29428	USP32	0.868235	0.0216572	Ubiquitin specific peptidase 32
GgaAffx.3350.2.S1_s_at	0.2882	2.73751	-3.82146	USP32	0.986056	0.0360006	Ubiquitin specific peptidase 32
Gga.8855.1.S1_at	0.6094	1.35974	-5.62063	USP32	0.663648	0.225667	Ubiquitin specific peptidase 32
Gga.17579.1.S1_at	0.5769	-1.46499	-5.4949	USP31	-1.12088	0.196247	Ubiquitin specific peptidase 31
Gga.11774.1.S1_at	0.8347	0.657513	-6.29979	USP30	0.170912	0.536699	Ubiquitin specific peptidase 30
Gga.17448.1.S1_at	0.8963	0.449871	-6.42516	USP30	0.323481	0.669545	Ubiquitin specific peptidase 30
GgaAffx.2129.1.S1_s_at	0.7083	1.05221	-5.95806	USP3	0.261424	0.33561	Ubiquitin specific peptidase 3
GgaAffx.12952.1.S1_at	0.3734	-2.25374	-4.46794	USP28	-0.775574	0.0678292	Ubiquitin specific peptidase 28
GgaAffx.4361.4.S1_s_at	0.9646	-0.16837	-6.52344	USP28	-0.0565072	0.872157	Ubiquitin specific peptidase 28
Gga.2085.1.S1_at	0.2112	3.40321	-2.96866	USP25	0.898838	0.0158521	Ubiquitin specific peptidase 25
Gga.16908.1.S1_s_at	0.3018	2.65188	-3.9349	USP25	0.846477	0.0401917	Ubiquitin specific peptidase 25
GgaAffx.10006.1.S1_s_at	0.5551	1.53889	-5.4042	USP25	0.513601	0.177776	Ubiquitin specific peptidase 25
Gga.14331.1.A1_at	0.694	1.09748	-5.91168	USP25	1.41898	0.316988	Ubiquitin specific peptidase 25
Gga.14331.1.S1_at	0.9206	0.347301	-6.47096	USP25	0.189253	0.740934	Ubiquitin specific peptidase 25
Gga.10597.1.S1_at	0.7135	-1.03736	-5.97299	USP24	-0.320362	0.341912	Ubiquitin specific peptidase 24
GgaAffx.6835.1.S1_at	0.7838	-0.826217	-6.1687	USP24	-0.236648	0.442165	Ubiquitin specific peptidase 24
Gga.16599.1.S1_at	0.7967	-0.78726	-6.20111	USP24	-0.226507	0.462864	Ubiquitin specific peptidase 24
GgaAffx.6837.1.S1_at	0.8592	0.5749	-6.3547	USP24	0.198203	0.587501	Ubiquitin specific peptidase 24
Gga.16417.1.S1_at	0.8999	-0.436247	-6.43188	USP24	-0.276845	0.678831	Ubiquitin specific peptidase 24
Gga.5468.1.S1_at	0.6268	-1.30799	-5.68076	USP22	-1.21148	0.241568	Ubiquitin specific peptidase 22
Gga.5468.2.S1_a_at	0.8458	0.619947	-6.32555	USP22	0.153853	0.559446	Ubiquitin specific peptidase 22
GgaAffx.2569.1.S1_at	0.2694	2.87955	-3.63487	USP20	0.871849	0.0300563	Ubiquitin specific peptidase 20
Gga.12871.1.S1_s_at	0.9759	-0.122202	-6.53115	USP20	-0.0832127	0.906969	Ubiquitin specific peptidase 20
GgaAffx.4201.1.S1_s_at	0.325	-2.50852	-4.12603	USP2	-1.99322	0.048428	Ubiquitin specific peptidase 2
Gga.454.1.S1_a_at	0.8518	-0.600848	-6.33814	USP2	-0.346608	0.571239	Ubiquitin specific peptidase 2
Gga.1111.1.S1_a_at	0.1153	5.01937	-1.18661	USP18	2.85263	0.00285955	Ubiquitin specific peptidase 18
Gga.13828.1.A1_at	0.5476	1.5684	-5.36748	USP16	1.31147	0.170871	Ubiquitin specific peptidase 16
Gga.13828.1.S1_at	0.6753	1.14984	-5.85649	USP16	0.869813	0.296543	Ubiquitin specific peptidase 16
Gga.14655.1.S1_at	0.8354	-0.654122	-6.30217	USP16	-0.265448	0.538728	Ubiquitin specific peptidase 16
GgaAffx.24778.1.S1_at	0.9375	-0.28288	-6.49395	USP16	-0.0960255	0.787345	Ubiquitin specific peptidase 16
Gga.1883.1.S1_at	0.6371	-1.2697	-5.72446	USP15	-0.327165	0.253976	Ubiquitin specific peptidase 15
Gga.1883.2.S1_a_at	0.9182	-0.356942	-6.46713	USP15	-0.190141	0.734086	Ubiquitin specific peptidase 15
Gga.1883.1.S2_at	0.9476	0.240452	-6.50659	USP15	0.0573904	0.818465	Ubiquitin specific peptidase 15
Gga.16427.1.S1_at	0.3787	-2.22586	-4.5054	USP14	-0.750661	0.070403	Ubiquitin specific peptidase 14
GgaAffx.5610.4.S1_s_at	0.9243	-0.329857	-6.47763	USP13	-0.479548	0.753393	Ubiquitin specific peptidase 13 (isopeptidase T-3)
Gga.1276.1.S1_at	0.9177	-0.358747	-6.4664	USP12-like	-0.107784	0.732806	Ubiquitin specific peptidase 12-like
GgaAffx.4813.1.S1_at	0.9723	-0.136856	-6.52897	USP12-like	-0.038249	0.89589	Ubiquitin specific peptidase 12-like
GgaAffx.10954.1.S1_at	0.1772	3.80928	-2.4804	USP12	1.17354	0.00993721	Ubiquitin specific peptidase 12
GgaAffx.12503.1.S1_s_at	0.3009	-2.65698	-3.92812	USP10	-0.614675	0.0399275	Ubiquitin specific peptidase 10
Gga.3193.3.S1_at	0.67	-1.16601	-5.83913	USP10	-0.343507	0.290462	Ubiquitin specific peptidase 10
Gga.3193.1.S1_at	0.9628	-0.175477	-6.52204	USP10	-0.120661	0.866824	Ubiquitin specific peptidase 10
Gga.3193.2.S1_at	0.9976	0.013714	-6.53964	USP10	0.0154371	0.989529	Ubiquitin specific peptidase 10
GgaAffx.12597.1.S1_at	0.2001	-3.51994	-2.82559	USP1	-0.893766	0.0138242	Ubiquitin specific peptidase 1
GgaAffx.6936.1.S1_s_at	0.4693	-1.8472	-5.00969	USP1	-1.12976	0.117268	Ubiquitin specific peptidase 1
GgaAffx.6875.1.S1_s_at	0.8092	-0.747937	-6.23256	USO1	-0.385371	0.484453	USO1 vesicle transport factor
GgaAffx.6875.2.S1_at	0.8846	-0.488868	-6.40487	USO1	-0.39337	0.643328	USO1 vesicle transport factor
GgaAffx.20187.1.S1_s_at	0.9387	-0.276314	-6.49603	USO1	-0.0764189	0.792135	USO1 vesicle transport factor
Gga.4521.1.S1_at	0.9205	0.348385	-6.47054	USMG5	0.240687	0.740163	Up-regulated during skeletal muscle growth 5 homolog (mouse)
GgaAffx.1689.1.S1_at	0.9602	-0.187493	-6.51954	USHBP1	-0.212725	0.857825	USH1 protein network component harmonin binding protein 1
GgaAffx.6054.1.S1_at	0.2715	2.86009	-3.6603	USH2A	1.79251	0.0308034	Usher syndrome 2A (autosomal recessive, mild)
GgaAffx.6060.1.S1_at	0.419	-2.05067	-4.74015	USH2A	-1.41476	0.0890753	Usher syndrome 2A (autosomal recessive, mild)
GgaAffx.6061.1.S1_at	0.4718	-1.8338	-5.02725	USH2A	-1.53351	0.119414	Usher syndrome 2A (autosomal recessive, mild)
GgaAffx.6066.1.S1_at	0.5578	-1.5301	-5.41508	USH2A	-0.946102	0.179883	Usher syndrome 2A (autosomal recessive, mild)
GgaAffx.6062.1.S1_at	0.6089	1.36154	-5.61851	USH2A	1.35802	0.22513	Usher syndrome 2A (autosomal recessive, mild)
GgaAffx.6064.1.S1_at	0.6441	-1.24791	-5.74902	USH2A	-0.9265	0.261291	Usher syndrome 2A (autosomal recessive, mild)
GgaAffx.6059.1.S1_at	0.7324	0.986268	-6.02326	USH2A	1.05271	0.364335	Usher syndrome 2A (autosomal recessive, mild)
GgaAffx.6062.1.A1_at	0.7719	-0.86476	-6.13544	USH2A	-0.516349	0.422362	Usher syndrome 2A (autosomal recessive, mild)
GgaAffx.6070.1.S1_at	0.988	-0.0615177	-6.53756	USH2A	-0.11517	0.953065	Usher syndrome 2A (autosomal recessive, mild)
GgaAffx.4850.1.S1_s_at	0.984	-0.0824963	-6.53582	USH1G	-0.141268	0.937096	Usher syndrome 1G (autosomal recessive)
Gga.13274.1.S1_at	0.4788	1.80994	-5.05844	USH1C	0.565253	0.123332	USH1 protein network component harmonin
GgaAffx.3862.2.S1_s_at	0.5516	1.55294	-5.38675	USH1C	0.580382	0.174456	USH1 protein network component harmonin
GgaAffx.3862.1.S1_at	0.7892	0.809682	-6.18261	USH1C	0.586308	0.450867	USH1 protein network component harmonin
GgaAffx.9404.1.S1_at	0.8531	0.59675	-6.3408	USF3	0.67324	0.573789	Upstream transcription factor family member 3
Gga.18246.1.S1_at	0.8538	0.59465	-6.34215	USF3	0.679397	0.575098	Upstream transcription factor family member 3
GgaAffx.9404.1.A1_at	0.8585	0.579062	-6.35208	USF3	0.505869	0.584874	Upstream transcription factor family member 3
GgaAffx.250.1.S1_at	0.8292	0.678817	-6.2846	USF1	0.630306	0.524068	Upstream transcription factor 1
GgaAffx.250.2.S1_at	0.9109	0.387898	-6.45417	USF1	0.484899	0.712282	Upstream transcription factor 1
GgaAffx.11370.1.S1_at	0.4674	-1.85409	-5.00064	USE1	-0.533934	0.116179	Unconventional SNARE in the ER 1
Gga.15986.1.S1_s_at	0.8887	-0.475146	-6.41219	USE1	-0.116221	0.652491	Unconventional SNARE in the ER 1
Gga.6279.3.S1_a_at	0.4261	-2.01907	-4.7823	USB1	-0.756565	0.0929539	U6 snRNA biogenesis 1
Gga.5964.1.S1_at	0.4817	1.79846	-5.07342	UROS	0.426584	0.125264	Uroporphyrinogen III synthase
GgaAffx.6433.3.S1_s_at	0.4434	-1.94354	-4.88265	UROD	-0.568823	0.102937	Uroporphyrinogen decarboxylase
GgaAffx.3933.3.S1_s_at	0.1831	-3.72105	-2.58422	UROC1	-1.72009	0.0109746	Urocanate hydratase 1
GgaAffx.3099.1.A1_at	0.9182	0.356952	-6.46713	URM1	0.260162	0.734079	Ubiquitin related modifier 1
Gga.7515.1.S1_s_at	0.9967	-0.0188615	-6.53954	URM1	-0.0083633	0.9856	Ubiquitin related modifier 1
GgaAffx.8993.1.S1_at	0.5834	-1.44497	-5.51915	URI1	-0.433488	0.201554	URI1 prefoldin-like chaperone
GgaAffx.8993.2.S1_s_at	0.8435	-0.626518	-6.32114	URI1	-0.182028	0.555424	URI1 prefoldin-like chaperone
GgaAffx.8993.2.S1_at	0.9681	0.153753	-6.52615	URI1	0.190375	0.883148	URI1 prefoldin-like chaperone
Gga.7606.1.S1_at	0.373	-2.25638	-4.46439	URB2	-0.552366	0.0675907	URB2 ribosome biogenesis 2 homolog (S. Cerevisiae)
Gga.8998.1.S1_at	0.1419	-4.38934	-1.83017	URB1	-1.3222	0.00532792	URB1 ribosome biogenesis 1 homolog (S. Cerevisiae)
GgaAffx.24799.1.S1_s_at	0.2686	-2.89213	-3.61845	URB1	-0.761682	0.0295838	URB1 ribosome biogenesis 1 homolog (S. Cerevisiae)
GgaAffx.21287.1.S1_s_at	0.9213	0.341981	-6.47303	URB1	0.411973	0.744724	URB1 ribosome biogenesis 1 homolog (S. Cerevisiae)
Gga.13894.1.S1_s_at	0.4195	-2.04802	-4.74368	URAH	-0.976122	0.089394	5-hydroxyisourate hydrolase
Gga.10756.1.S1_at	0.6007	1.38689	-5.58861	URAH	1.05309	0.217709	5-hydroxyisourate hydrolase
Gga.2751.1.S1_at	0.9545	0.21298	-6.5137	UQCRQ	0.0703436	0.838817	Ubiquinol-cytochrome c reductase, complex III subunit VII, 9.5kDa
Gga.4648.2.S1_a_at	0.9309	-0.305535	-6.48638	UQCRH	-0.0782425	0.7709	Ubiquinol-cytochrome c reductase hinge protein
Gga.5791.2.S1_at	0.9619	0.179845	-6.52115	UQCRFS1	0.187905	0.863549	Ubiquinol-cytochrome c reductase, Rieske iron-sulfur polypeptide 1
Gga.5791.3.S1_s_at	0.9952	-0.0273089	-6.53932	UQCRFS1	-0.0074162	0.979152	Ubiquinol-cytochrome c reductase, Rieske iron-sulfur polypeptide 1
Gga.1021.1.S1_at	0.757	-0.905889	-6.09868	UQCRC2	-0.242449	0.401974	Ubiquinol-cytochrome c reductase core protein II
GgaAffx.1657.1.S1_at	0.9435	0.255587	-6.50231	UQCRC2	0.34493	0.807318	Ubiquinol-cytochrome c reductase core protein II
GgaAffx.1657.1.S1_s_at	0.9755	-0.123598	-6.53095	UQCRC2	-0.037081	0.905912	Ubiquinol-cytochrome c reductase core protein II
Gga.4338.3.S1_a_at	0.9495	0.230586	-6.50924	UQCRC1	0.0568459	0.825757	Ubiquinol-cytochrome c reductase core protein I
Gga.4338.1.S1_at	0.9802	-0.100651	-6.53391	UQCRC1	-0.0340012	0.923303	Ubiquinol-cytochrome c reductase core protein I
Gga.19593.1.S1_s_at	0.8895	-0.471774	-6.41396	UQCRB	-0.122441	0.654753	Ubiquinol-cytochrome c reductase binding protein
Gga.9987.1.S1_at	0.9137	0.375212	-6.4596	UQCRB	0.117789	0.721182	Ubiquinol-cytochrome c reductase binding protein
Gga.19593.1.S1_at	0.9716	-0.13933	-6.52857	UQCRB	-0.0983958	0.894022	Ubiquinol-cytochrome c reductase binding protein
Gga.6097.1.S1_at	0.825	0.694229	-6.27337	UQCR11	0.230634	0.515052	Ubiquinol-cytochrome c reductase, complex III subunit XI
Gga.4600.1.S1_a_at	0.8687	0.538175	-6.37701	UQCR10	0.295353	0.610981	Ubiquinol-cytochrome c reductase, complex III subunit X
Gga.4600.2.S1_at	0.8979	-0.442033	-6.42905	UQCR10	-0.220298	0.67488	Ubiquinol-cytochrome c reductase, complex III subunit X
Gga.4600.1.S1_at	0.9482	0.236919	-6.50755	UQCR10	0.199837	0.821074	Ubiquinol-cytochrome c reductase, complex III subunit X
Gga.9771.2.A1_at	0.9232	-0.334464	-6.4759	UQCC3	-0.264607	0.750094	Ubiquinol-cytochrome c reductase complex assembly factor 3
Gga.9771.2.S1_a_at	0.9918	0.0448243	-6.53859	UQCC3	0.0125278	0.965789	Ubiquinol-cytochrome c reductase complex assembly factor 3
Gga.19121.1.S1_at	0.7391	-0.963037	-6.04552	UQCC	-0.271653	0.374915	Ubiquinol-cytochrome c reductase complex chaperone
GgaAffx.12744.1.S1_s_at	0.9789	-0.108242	-6.533	UQCC	-0.0292367	0.917545	Ubiquinol-cytochrome c reductase complex chaperone
Gga.9730.1.S1_at	0.8457	-0.621138	-6.32475	UPRT	-0.398702	0.558716	Uracil phosphoribosyltransferase homolog
Gga.9730.1.S1_s_at	0.9514	0.222963	-6.51122	UPRT	0.0657918	0.831405	Uracil phosphoribosyltransferase homolog
GgaAffx.23940.1.S1_at	0.4601	1.88001	-4.96657	UPP2	1.42967	0.112175	Uridine phosphorylase 2
Gga.19706.1.S1_at	0.6656	1.17926	-5.8248	UPP2	0.634044	0.285558	Uridine phosphorylase 2
Gga.10346.1.S1_s_at	0.9484	0.235322	-6.50798	UPP2	0.346766	0.822254	Uridine phosphorylase 2
Gga.10346.1.S1_at	0.9813	0.0965495	-6.53438	UPP2	0.163701	0.926417	Uridine phosphorylase 2
GgaAffx.21279.1.S1_at	0.2532	-3.00318	-3.47428	UPP1	-1.32133	0.0257469	Uridine phosphorylase 1
GgaAffx.8298.1.S1_at	0.276	-2.82366	-3.70804	UPP1	-0.767114	0.0322573	Uridine phosphorylase 1
Gga.11377.1.S1_at	0.5868	-1.43458	-5.53167	UPK3A	-1.14265	0.204359	Uroplakin 3A
Gga.17532.1.S1_s_at	0.3749	2.24306	-4.48229	UPK1B	1.56778	0.0688035	Uroplakin 1B
Gga.17532.1.S1_at	0.7353	0.975489	-6.03364	UPK1B	0.769456	0.369214	Uroplakin 1B
Gga.12930.1.S1_at	0.921	-0.343685	-6.47237	UPK1B	-0.284967	0.74351	Uroplakin 1B
GgaAffx.13137.1.S1_at	0.9763	-0.120851	-6.53134	UPF3B	-0.0667547	0.907992	UPF3 regulator of nonsense transcripts homolog B (yeast)
GgaAffx.10764.1.S1_s_at	0.9711	-0.14291	-6.52799	UPF3A	-0.228945	0.89132	UPF3 regulator of nonsense transcripts homolog A (yeast)
Gga.17396.1.S1_at	0.6676	1.17327	-5.83129	UPF2	0.291709	0.287765	UPF2 regulator of nonsense transcripts homolog (yeast)
GgaAffx.4167.1.S1_at	0.7476	0.937544	-6.06953	UPF2	0.359527	0.386803	UPF2 regulator of nonsense transcripts homolog (yeast)
GgaAffx.42.1.S1_s_at	0.7903	0.807487	-6.18444	UPF2	0.243902	0.452031	UPF2 regulator of nonsense transcripts homolog (yeast)
GgaAffx.4170.1.S1_at	0.9113	0.386603	-6.45473	UPF2	0.247235	0.713188	UPF2 regulator of nonsense transcripts homolog (yeast)
Gga.12989.1.S1_at	0.9812	0.0970694	-6.53432	UPF2	0.0316606	0.926022	UPF2 regulator of nonsense transcripts homolog (yeast)
GgaAffx.25781.1.S1_s_at	0.8882	0.478846	-6.41023	UPF1	0.129776	0.650013	UPF1, RNA helicase and ATPase
Gga.13071.1.S1_at	0.5052	1.71259	-5.18462	UPB1	1.06943	0.14069	Ureidopropionase, beta
Gga.14308.1.S1_at	0.7022	-1.06991	-5.94007	UNKL	-0.337311	0.328222	Unkempt family zinc finger-like
GgaAffx.21955.1.S1_s_at	0.7468	-0.941471	-6.06586	UNKL	-0.336456	0.384953	Unkempt family zinc finger-like
Gga.11115.1.S1_at	0.8359	-0.652301	-6.30344	UNKL	-0.156829	0.539819	Unkempt family zinc finger-like
GgaAffx.4001.1.S1_s_at	0.8879	-0.479373	-6.40995	UNKL	-0.214018	0.649661	Unkempt family zinc finger-like
GgaAffx.1521.1.S1_at	0.8623	0.562106	-6.36262	UNK	0.356537	0.59562	Unkempt family zinc finger
GgaAffx.1521.2.S1_s_at	0.9546	0.212388	-6.51385	UNK	0.098624	0.839258	Unkempt family zinc finger
Gga.4682.1.S2_at	0.1488	-4.28058	-1.94782	UNG	-1.33233	0.00596567	Uracil-DNA glycosylase
Gga.4682.1.S1_at	0.1789	-3.78393	-2.51011	UNG	-1.33777	0.0102236	Uracil-DNA glycosylase
GgaAffx.2114.1.S1_at	0.6727	1.15796	-5.8478	UNC93B1	0.309235	0.293477	Unc-93 homolog B1 (C. Elegans)
GgaAffx.13231.1.S1_s_at	0.742	0.954423	-6.05369	UNC93B1	0.245899	0.378899	Unc-93 homolog B1 (C. Elegans)
GgaAffx.7210.3.S1_s_at	0.0618	8.3293	1.31402	UNC93A	1.9345	0.000222	Unc-93 homolog A (C. Elegans)
GgaAffx.7210.1.S1_s_at	0.0821	6.62568	0.18927	UNC93A	1.9596	0.00072791	Unc-93 homolog A (C. Elegans)
GgaAffx.1825.1.S1_at	0.4978	-1.73842	-5.15132	UNC80	-1.44622	0.135861	Unc-80 homolog (C. Elegans)
GgaAffx.1823.1.S1_s_at	0.7412	-0.955742	-6.05244	UNC80	-0.986689	0.378287	Unc-80 homolog (C. Elegans)
GgaAffx.25646.1.S1_at	0.9206	0.347131	-6.47103	UNC80	0.351231	0.741055	Unc-80 homolog (C. Elegans)
Gga.17164.1.S1_at	0.1408	-4.40468	-1.81373	UNC79	-1.62655	0.00524433	Unc-79 homolog (C. Elegans)
GgaAffx.6855.1.S1_at	0.5639	1.51257	-5.43672	UNC79	1.28929	0.184158	Unc-79 homolog (C. Elegans)
GgaAffx.6871.1.S1_at	0.7706	0.868471	-6.13217	UNC79	0.662765	0.42049	Unc-79 homolog (C. Elegans)
GgaAffx.1051.3.S1_s_at	0.9494	0.230944	-6.50915	UNC5D	0.108191	0.825492	Unc-5 homolog D (C. Elegans)
Gga.8535.1.S2_at	0.1569	-4.11321	-2.1327	UNC5C	-1.16559	0.00712351	Unc-5 homolog C (C. Elegans)
Gga.8535.1.S1_at	0.2127	-3.38221	-2.99462	UNC5C	-0.884402	0.0162509	Unc-5 homolog C (C. Elegans)
Gga.1452.1.S1_at	0.6425	-1.25281	-5.74351	UNC5B	-0.388434	0.259628	Unc-5 homolog B (C. Elegans)
GgaAffx.21150.1.S1_at	0.6794	-1.13684	-5.87035	UNC5B	-0.292848	0.301513	Unc-5 homolog B (C. Elegans)
Gga.7757.1.S1_at	0.7372	0.968348	-6.04047	UNC50	0.40718	0.372475	Unc-50 homolog (C. Elegans)
Gga.12244.1.S1_at	0.9955	-0.0255796	-6.53937	UNC50	-0.0065076	0.980472	Unc-50 homolog (C. Elegans)
Gga.18207.1.S1_at	0.7542	-0.915508	-6.0899	UNC45B	-0.857307	0.397316	Unc-45 homolog B (C. Elegans)
GgaAffx.1457.1.S1_at	0.9249	0.327041	-6.47868	UNC45B	0.180491	0.755411	Unc-45 homolog B (C. Elegans)
GgaAffx.5253.1.S1_at	0.9724	-0.135517	-6.52918	UNC45A	-0.16014	0.896902	Unc-45 homolog A (C. Elegans)
GgaAffx.1485.1.S1_at	0.8196	0.713527	-6.25899	UNC13D	0.423273	0.503911	Unc-13 homolog D (C. Elegans)
Gga.10843.1.S1_s_at	0.4374	-1.96605	-4.85281	UNC13C	-1.6429	0.099853	Unc-13 homolog C (C. Elegans)
GgaAffx.2796.1.S1_s_at	0.7214	-1.01478	-5.99542	UNC13C	-0.602054	0.351679	Unc-13 homolog C (C. Elegans)
GgaAffx.1440.2.S1_s_at	0.2038	3.47616	-2.879	UNC13A	2.66242	0.0145487	Unc-13 homolog A (C. Elegans)
GgaAffx.1440.5.S1_at	0.2358	-3.15134	-3.28438	UNC13A	-2.82296	0.0214524	Unc-13 homolog A (C. Elegans)
GgaAffx.1440.5.S1_s_at	0.3101	2.60163	-4.00173	UNC13A	1.34745	0.0428933	Unc-13 homolog A (C. Elegans)
GgaAffx.1407.1.S1_at	0.3537	2.36132	-4.3234	UNC13A	2.07787	0.0587885	Unc-13 homolog A (C. Elegans)
GgaAffx.8499.1.S1_at	0.9407	-0.268485	-6.49846	UNC13A	-0.10682	0.797858	Unc-13 homolog A (C. Elegans)
Gga.20064.1.S1_s_at	0.7638	-0.888841	-6.11407	UNC119B	-0.252095	0.410331	Unc-119 homolog B (C. Elegans)
Gga.3166.1.S1_at	0.7948	0.791616	-6.19755	UNC119B	0.720946	0.460516	Unc-119 homolog B (C. Elegans)
GgaAffx.2281.1.S1_at	0.3428	-2.40924	-4.25906	UNC119	-0.732431	0.0551787	Unc-119 homolog (C. Elegans)
GgaAffx.11425.1.S1_at	0.2848	-2.76217	-3.78892	UMPS	-2.33403	0.0348834	Uridine monophosphate synthetase
GgaAffx.11425.1.S1_s_at	0.323	-2.52206	-4.10793	UMPS	-1.24504	0.0475779	Uridine monophosphate synthetase
GgaAffx.10304.1.S1_at	0.3415	2.41891	-4.24609	UMODL1	1.69677	0.0544794	Uromodulin-like 1
GgaAffx.10299.1.S1_at	0.8196	0.71307	-6.25934	UMODL1	0.615389	0.504172	Uromodulin-like 1
GgaAffx.10301.1.S1_at	0.9904	0.0492828	-6.53834	UMODL1	0.0322734	0.96239	Uromodulin-like 1
GgaAffx.10303.1.S1_at	0.9997	-0.000996	-6.53974	UMODL1	-0.0012578	0.999239	Uromodulin-like 1
Gga.14454.1.S1_at	0.8207	0.708704	-6.26262	UMOD	0.829358	0.50668	Uromodulin
Gga.13631.1.S1_at	0.4908	1.76601	-5.11561	UMAD1	2.06938	0.130885	UBAP1-MVB12-associated (UMA) domain containing 1
Gga.13631.1.A1_at	0.921	-0.343028	-6.47263	UMAD1	-0.542334	0.743978	UBAP1-MVB12-associated (UMA) domain containing 1
GgaAffx.7563.1.S1_at	0.5176	-1.66834	-5.24129	ULK4	-0.435489	0.149352	Unc-51-like kinase 4 (C. Elegans)
GgaAffx.7565.1.S1_at	0.915	-0.36997	-6.4618	ULK4	-0.232015	0.724875	Unc-51-like kinase 4 (C. Elegans)
GgaAffx.7579.1.S1_at	0.9925	0.0401176	-6.53882	ULK4	0.0403128	0.969379	Unc-51-like kinase 4 (C. Elegans)
GgaAffx.12561.1.S1_at	0.9863	0.0719037	-6.53677	ULK3	0.0309947	0.945156	Unc-51 like kinase 3
Gga.11715.1.S1_s_at	0.9686	-0.152161	-6.52643	ULK2	-0.0718892	0.884347	Unc-51 like autophagy activating kinase 2
Gga.14302.1.S1_s_at	0.3664	2.29144	-4.41729	ULK1	1.01294	0.0645053	Unc-51 like autophagy activating kinase 1
GgaAffx.25476.2.S1_s_at	0.7821	0.830483	-6.16508	ULK1	0.442726	0.43994	Unc-51 like autophagy activating kinase 1
Gga.5257.1.S1_at	0.8829	0.49463	-6.40174	ULK1	0.121289	0.639501	Unc-51 like autophagy activating kinase 1
GgaAffx.768.2.S1_at	0.9254	0.324998	-6.47943	UIMC1	0.364007	0.756878	Ubiquitin interaction motif containing 1
GgaAffx.768.1.S1_at	0.9785	-0.110218	-6.53275	UIMC1	-0.0870266	0.916047	Ubiquitin interaction motif containing 1
GgaAffx.766.1.S1_at	0.9939	0.0329047	-6.53912	UIMC1	0.043817	0.974882	Ubiquitin interaction motif containing 1
Gga.6011.1.S1_s_at	0.6293	-1.29708	-5.69328	UHRF2	-0.485351	0.245048	Ubiquitin-like with PHD and ring finger domains 2, E3 ubiquitin protein ligase
GgaAffx.24587.2.S1_s_at	0.8892	-0.47345	-6.41308	UHRF2	-0.162997	0.653628	Ubiquitin-like with PHD and ring finger domains 2, E3 ubiquitin protein ligase
GgaAffx.23586.1.S1_at	0.7409	0.95667	-6.05156	UHRF1BP1L	0.474834	0.377857	UHRF1 binding protein 1-like
Gga.11712.2.S1_s_at	0.7862	-0.820696	-6.17337	UHRF1BP1L	-0.619843	0.445057	UHRF1 binding protein 1-like
GgaAffx.23586.2.S1_at	0.9939	0.033673	-6.53909	UHRF1BP1L	0.0417403	0.974296	UHRF1 binding protein 1-like
GgaAffx.25612.2.S1_at	0.7242	1.00792	-6.00217	UHRF1BP1	0.578114	0.354691	UHRF1 binding protein 1
Gga.18907.1.S1_at	0.782	-0.831044	-6.1646	UHRF1BP1	-0.295325	0.439648	UHRF1 binding protein 1
Gga.10190.1.S1_at	0.7948	0.791863	-6.19735	UHRF1BP1	1.16493	0.460383	UHRF1 binding protein 1
GgaAffx.25612.1.S1_s_at	0.9197	-0.350348	-6.46976	UHRF1BP1	-0.476675	0.738767	UHRF1 binding protein 1
GgaAffx.1803.1.S1_s_at	0.9392	0.27343	-6.49693	UHRF1BP1	0.231807	0.794241	UHRF1 binding protein 1
Gga.10957.1.S1_s_at	0.2038	-3.47354	-2.8822	UHRF1	-1.16433	0.0145934	Ubiquitin-like with PHD and ring finger domains 1
Gga.11932.1.S1_at	0.2894	-2.72898	-3.83273	UHRF1	-1.15462	0.0363961	Ubiquitin-like with PHD and ring finger domains 1
Gga.10957.1.S1_at	0.3428	-2.40954	-4.25867	UHRF1	-1.2258	0.0551574	Ubiquitin-like with PHD and ring finger domains 1
Gga.10957.1.A1_at	0.9105	-0.389186	-6.4536	UHRF1	-0.531411	0.711381	Ubiquitin-like with PHD and ring finger domains 1
GgaAffx.21632.1.S1_at	0.6317	1.29011	-5.70125	UHMK1	0.296177	0.247292	U2AF homology motif (UHM) kinase 1
Gga.6316.1.S1_at	0.6382	1.26593	-5.72873	UHMK1	0.489674	0.25523	U2AF homology motif (UHM) kinase 1
Gga.5719.1.A1_at	0.712	1.04152	-5.96882	UGT8L	1.37063	0.340137	UDP glycosyltransferase 8-like
GgaAffx.26542.1.S1_at	0.9864	0.071428	-6.53681	UGT8L	0.0370017	0.945518	UDP glycosyltransferase 8-like
Gga.183.1.S1_at	0.229	3.21495	-3.20377	UGT8	0.767861	0.019856	UDP glycosyltransferase 8
Gga.12745.1.S1_at	0.1252	4.70415	-1.50062	UGT2A1	1.13491	0.00387762	UDP glucuronosyltransferase 2 family, polypeptide A1, complex locus
GgaAffx.7493.1.S1_s_at	0.2786	2.8048	-3.7328	UGT2A1	0.776478	0.0330391	UDP glucuronosyltransferase 2 family, polypeptide A1, complex locus
Gga.12745.1.A1_at	0.7353	0.975868	-6.03327	UGT2A1	0.999368	0.369042	UDP glucuronosyltransferase 2 family, polypeptide A1, complex locus
GgaAffx.26133.1.S1_s_at	0.9261	0.322419	-6.48038	UGT1A9///UGT1A1	0.0842855	0.75873	UDP glucuronosyltransferase 1 family, polypeptide A9///UDP glucuronosyltransferase 1 family, polypeptide A1
Gga.5851.3.S1_s_at	0.7639	0.888169	-6.11467	UGT1A6///UGT1A1	0.557332	0.410663	UDP glucuronosyltransferase 1 family, polypeptide A6///UDP glucuronosyltransferase 1 family, polypeptide A1
Gga.5851.2.A1_a_at	0.8232	0.699907	-6.26917	UGT1A6	0.841053	0.511757	UDP glucuronosyltransferase 1 family, polypeptide A6
Gga.5851.1.S1_at	0.9992	-0.0025694	-6.53974	UGT1A1	-0.0011628	0.998038	UDP glucuronosyltransferase 1 family, polypeptide A1
Gga.12866.1.A1_at	0.1814	3.7468	-2.55379	UGP2	2.06706	0.0106598	UDP-glucose pyrophosphorylase 2
Gga.2423.1.S1_s_at	0.2706	2.86793	-3.65005	UGP2	0.677477	0.0304999	UDP-glucose pyrophosphorylase 2
GgaAffx.25115.1.S1_s_at	0.4025	-2.11886	-4.64894	UGGT2	-0.890439	0.0812619	UDP-glucose glycoprotein glucosyltransferase 2
Gga.17053.1.S1_s_at	0.4365	-1.96972	-4.84793	UGGT2	-2.12551	0.0993586	UDP-glucose glycoprotein glucosyltransferase 2
Gga.17053.1.S1_at	0.9644	-0.169522	-6.52322	UGGT2	-0.236105	0.871292	UDP-glucose glycoprotein glucosyltransferase 2
Gga.19243.1.S1_at	0.7476	0.937973	-6.06913	UGGT1	0.351789	0.386601	UDP-glucose glycoprotein glucosyltransferase 1
Gga.14089.1.S1_at	0.8646	0.551877	-6.36884	UGGT1	0.166228	0.602158	UDP-glucose glycoprotein glucosyltransferase 1
Gga.11704.1.S1_at	0.9046	-0.410765	-6.44393	UGGT1	-0.0939131	0.696366	UDP-glucose glycoprotein glucosyltransferase 1
GgaAffx.9083.1.S1_at	0.4172	2.05682	-4.73193	UGDH	0.478404	0.0883397	UDP-glucose 6-dehydrogenase
Gga.8846.1.S1_at	0.9273	-0.318685	-6.48173	UGDH	-0.0854603	0.761415	UDP-glucose 6-dehydrogenase
Gga.17664.1.S1_at	0.0962	5.72977	-0.534336	UGCG	1.44229	0.00150717	UDP-glucose ceramide glucosyltransferase
Gga.15354.1.S1_at	0.1226	4.78375	-1.41984	UGCG	1.46646	0.00358607	UDP-glucose ceramide glucosyltransferase
Gga.10947.1.S1_at	0.1788	3.7856	-2.50814	UGCG	1.32949	0.0102044	UDP-glucose ceramide glucosyltransferase
Gga.9799.2.S1_s_at	0.3597	-2.3272	-4.36924	UFSP2	-0.639972	0.0615102	UFM1-specific peptidase 2
GgaAffx.12934.1.S1_at	0.6512	-1.22663	-5.77277	UFSP2	-0.619523	0.268611	UFM1-specific peptidase 2
Gga.4218.1.S1_at	0.5303	-1.62818	-5.29233	UFM1	-0.424584	0.157665	Ubiquitin-fold modifier 1
GgaAffx.11480.1.S1_s_at	0.5382	-1.6003	-5.3275	UFM1	-0.383173	0.163697	Ubiquitin-fold modifier 1
GgaAffx.11526.1.S1_s_at	0.7052	-1.06213	-5.948	UFL1	-0.269679	0.331451	UFM1 specific ligase 1
GgaAffx.9931.3.S1_s_at	0.7715	-0.865297	-6.13497	UFL1	-0.232408	0.422091	UFM1 specific ligase 1
GgaAffx.21191.1.S1_s_at	0.7877	-0.815837	-6.17746	UFL1	-0.241878	0.447613	UFM1 specific ligase 1
Gga.3094.1.S1_at	0.7844	-0.824686	-6.17	UFD1L	-0.3087	0.442965	Ubiquitin fusion degradation 1 like (yeast)
Gga.19967.1.S1_at	0.9672	-0.158665	-6.52527	UFC1	-0.0578585	0.879451	Ubiquitin-fold modifier conjugating enzyme 1
Gga.121.1.S1_at	0.8943	0.455556	-6.4223	UCP3	0.439013	0.66569	Uncoupling protein 3 (mitochondrial, proton carrier)
Gga.11141.1.S1_at	0.9461	0.246084	-6.50503	UCN3	0.0778608	0.814312	Urocortin 3
Gga.13141.3.A1_at	0.7353	0.975408	-6.03371	UCKL1	0.58546	0.369251	Uridine-cytidine kinase 1-like 1
GgaAffx.3739.1.S1_at	0.9644	-0.169453	-6.52323	UCKL1	-0.0878399	0.871344	Uridine-cytidine kinase 1-like 1
Gga.10008.1.S1_at	0.992	-0.0434261	-6.53866	UCKL1	-0.0387427	0.966856	Uridine-cytidine kinase 1-like 1
Gga.9236.1.S1_at	0.8851	-0.48754	-6.40559	UCK2	-0.179216	0.644211	Uridine-cytidine kinase 2
Gga.7077.1.S1_at	0.9165	0.364544	-6.46404	UCK1	0.0880422	0.728705	Uridine-cytidine kinase 1
GgaAffx.12236.1.S1_s_at	0.1231	-4.76281	-1.44099	UCHL5	-1.15716	0.00366025	Ubiquitin C-terminal hydrolase L5
GgaAffx.12236.1.S1_at	0.1281	-4.63484	-1.57179	UCHL5	-1.5838	0.00415363	Ubiquitin C-terminal hydrolase L5
Gga.3565.1.S1_a_at	0.5096	-1.69726	-5.2043	UCHL3	-0.486438	0.143633	Ubiquitin carboxyl-terminal esterase L3 (ubiquitin thiolesterase)
Gga.9618.1.S1_at	0.0971	-5.62834	-0.622985	UCHL1	-1.56781	0.00164545	Ubiquitin carboxyl-terminal esterase L1 (ubiquitin thiolesterase)
GgaAffx.9050.1.S1_at	0.869	0.536951	-6.37773	UCHL1	0.873767	0.611773	Ubiquitin carboxyl-terminal esterase L1 (ubiquitin thiolesterase)
Gga.12837.1.A1_at	0.9165	-0.364478	-6.46407	UCHL1	-0.3985	0.728752	Ubiquitin carboxyl-terminal esterase L1 (ubiquitin thiolesterase)
Gga.10614.1.S1_at	0.2843	2.76722	-3.78227	UBXN7	2.43994	0.0346591	UBX domain protein 7
Gga.10614.1.A1_at	0.4921	1.76027	-5.12305	UBXN7	1.10856	0.131905	UBX domain protein 7
Gga.11881.1.S1_a_at	0.5536	-1.54541	-5.39612	UBXN7	-0.402862	0.176229	UBX domain protein 7
Gga.12413.1.S1_s_at	0.7234	-1.00978	-6.00034	UBXN7	-0.265134	0.353874	UBX domain protein 7
Gga.10997.1.S1_at	0.7664	-0.880103	-6.12188	UBXN7	-0.560741	0.414666	UBX domain protein 7
Gga.10997.1.S1_s_at	0.7783	-0.844109	-6.15341	UBXN7	-0.231554	0.432888	UBX domain protein 7
Gga.12160.1.S1_a_at	0.276	2.82296	-3.70896	UBXN6	0.66039	0.032286	UBX domain protein 6
Gga.12160.3.S1_a_at	0.4253	2.02194	-4.77846	UBXN6	0.631104	0.0925936	UBX domain protein 6
Gga.613.1.A1_at	0.1562	4.1314	-2.11239	UBXN4	2.65752	0.00698611	UBX domain protein 4
GgaAffx.23846.1.S1_at	0.7473	0.940357	-6.0669	UBXN4	0.291536	0.385478	UBX domain protein 4
Gga.12439.1.S1_s_at	0.8538	0.594791	-6.34206	UBXN4	0.336343	0.57501	UBX domain protein 4
Gga.11823.1.S1_at	0.908	0.3967	-6.45029	UBXN4	0.206055	0.706136	UBX domain protein 4
Gga.12918.1.S1_at	0.9711	0.141748	-6.52818	UBXN4	0.0622439	0.892197	UBX domain protein 4
Gga.1645.1.S1_s_at	0.1799	-3.76817	-2.52861	UBXN2B	-1.06503	0.0104062	UBX domain protein 2B
GgaAffx.8582.1.S1_at	0.6606	-1.19649	-5.80601	UBXN2B	-1.15205	0.279288	UBX domain protein 2B
Gga.7009.3.S1_s_at	0.9787	-0.109513	-6.53284	UBXN2B	-0.0918866	0.916581	UBX domain protein 2B
GgaAffx.12173.1.S1_s_at	0.1159	4.99878	-1.20664	UBXN2A	1.12648	0.00291583	UBX domain protein 2A
Gga.18794.1.S1_at	0.7479	-0.936941	-6.07009	UBXN2A	-0.828569	0.387088	UBX domain protein 2A
GgaAffx.327.1.S1_at	0.8842	0.489882	-6.40432	UBXN11	0.832665	0.642653	UBX domain protein 11
GgaAffx.8985.1.S1_at	0.323	2.52206	-4.10792	UBXN10	1.27724	0.0475777	UBX domain protein 10
GgaAffx.21722.1.S1_at	0.5987	-1.39389	-5.58031	UBTF	-1.33025	0.215702	Upstream binding transcription factor, RNA polymerase I
Gga.5442.1.S1_at	0.7741	-0.857192	-6.14206	UBTD2	-0.814414	0.426197	Ubiquitin domain containing 2
Gga.11757.1.S1_at	0.9746	-0.12695	-6.53047	UBTD1	-0.0320653	0.903376	Ubiquitin domain containing 1
Gga.13232.1.S1_s_at	0.4224	-2.03665	-4.75886	UBR7	-0.503582	0.0907751	Ubiquitin protein ligase E3 component n-recognin 7 (putative)
GgaAffx.8941.1.S1_at	0.9305	-0.307203	-6.4858	UBR5	-0.168559	0.769695	Ubiquitin protein ligase E3 component n-recognin 5
Gga.14625.1.S1_at	0.2537	3.00061	-3.47759	UBR4	2.07179	0.0258292	Ubiquitin protein ligase E3 component n-recognin 4
GgaAffx.8717.1.S1_s_at	0.3215	2.53342	-4.09274	UBR4	0.946009	0.0468765	Ubiquitin protein ligase E3 component n-recognin 4
GgaAffx.8107.1.S1_s_at	0.8714	0.52995	-6.38182	UBR4	0.193217	0.616313	Ubiquitin protein ligase E3 component n-recognin 4
Gga.3604.1.S1_at	0.9498	-0.229946	-6.50941	UBR4	-0.115018	0.826231	Ubiquitin protein ligase E3 component n-recognin 4
GgaAffx.26052.1.S1_s_at	0.9557	-0.207882	-6.51493	UBR4	-0.0603459	0.84261	Ubiquitin protein ligase E3 component n-recognin 4
Gga.14530.1.S1_s_at	0.987	0.0669222	-6.53716	UBR4	0.0175769	0.948948	Ubiquitin protein ligase E3 component n-recognin 4
GgaAffx.22980.1.S1_at	0.7487	0.935178	-6.07173	UBR3	0.270085	0.387922	Ubiquitin protein ligase E3 component n-recognin 3 (putative)
Gga.18341.1.S1_s_at	0.8324	0.666243	-6.29362	UBR3	0.205892	0.531499	Ubiquitin protein ligase E3 component n-recognin 3 (putative)
Gga.14957.1.S1_at	0.9545	0.213032	-6.51369	UBR3	0.0532626	0.838779	Ubiquitin protein ligase E3 component n-recognin 3 (putative)
GgaAffx.6222.2.S1_s_at	0.9285	0.313647	-6.48353	UBR2	0.0976845	0.765043	Ubiquitin protein ligase E3 component n-recognin 2
Gga.17519.1.S1_at	0.9951	-0.0282434	-6.53928	UBR2	-0.0345394	0.978439	Ubiquitin protein ligase E3 component n-recognin 2
GgaAffx.22849.1.S1_at	0.523	1.64962	-5.26514	UBR1	0.691883	0.153173	Ubiquitin protein ligase E3 component n-recognin 1
Gga.14739.1.S1_s_at	0.7385	0.964443	-6.04419	UBR1	0.476504	0.374268	Ubiquitin protein ligase E3 component n-recognin 1
GgaAffx.21697.1.S1_at	0.9514	-0.222981	-6.51121	UBR1	-0.0516413	0.831392	Ubiquitin protein ligase E3 component n-recognin 1
GgaAffx.22849.2.S1_s_at	0.9935	-0.0364672	-6.53898	UBR1	-0.0099115	0.972164	Ubiquitin protein ligase E3 component n-recognin 1
Gga.5803.1.S1_at	0.8405	-0.638723	-6.31284	UBQLN4	-0.200475	0.548002	Ubiquilin 4
Gga.5803.2.S1_s_at	0.8585	0.578541	-6.35241	UBQLN4	0.160099	0.585203	Ubiquilin 4
GgaAffx.11769.1.S1_s_at	0.9935	0.036333	-6.53898	UBQLN4	0.0082743	0.972266	Ubiquilin 4
Gga.15689.1.A1_at	0.7774	-0.848291	-6.14979	UBQLN2	-1.14322	0.430741	Ubiquilin 2
Gga.5208.1.S1_at	0.7684	0.87356	-6.12768	UBQLN1	0.30025	0.417935	Ubiquilin 1
Gga.5208.1.S1_a_at	0.9391	-0.273585	-6.49689	UBQLN1	-0.138736	0.794128	Ubiquilin 1
Gga.5208.2.S1_x_at	0.9797	0.103598	-6.53356	UBQLN1	0.057443	0.921067	Ubiquilin 1
Gga.5436.1.S1_at	0.6045	-1.37443	-5.60335	UBP1	-0.463546	0.221329	Upstream binding protein 1 (LBP-1a)
GgaAffx.7602.1.S1_s_at	0.9266	-0.321021	-6.48088	UBP1	-0.103804	0.759735	Upstream binding protein 1 (LBP-1a)
Gga.7102.1.S1_at	0.908	-0.397636	-6.44988	UBOX5	-0.142643	0.705484	U-box domain containing 5
Gga.15664.1.S1_s_at	0.3237	2.51639	-4.1155	UBN2	0.594117	0.0479317	Ubinuclein 2
Gga.9604.1.S1_s_at	0.8292	0.678523	-6.28482	UBN2	0.218754	0.524241	Ubinuclein 2
GgaAffx.12938.8.S1_s_at	0.6218	1.32507	-5.66105	UBN1	1.17733	0.236212	Ubinuclein 1
GgaAffx.25427.1.S1_at	0.6842	-1.12426	-5.88365	UBN1	-0.583217	0.306386	Ubinuclein 1
Gga.17271.1.S1_at	0.9	0.436034	-6.43199	UBN1	0.261352	0.678977	Ubinuclein 1
Gga.18954.1.S1_at	0.9796	0.104017	-6.53351	UBN1	0.0249635	0.920749	Ubinuclein 1
GgaAffx.1483.1.A1_s_at	0.9816	-0.0955842	-6.53448	UBN1	-0.0619678	0.92715	Ubinuclein 1
GgaAffx.2297.2.S1_s_at	0.8716	0.52951	-6.38208	UBLCP1	0.12396	0.616599	Ubiquitin like domain containing CTD phosphatase 1
GgaAffx.13236.1.S1_s_at	0.9234	-0.333424	-6.4763	UBLCP1	-0.076987	0.750838	Ubiquitin like domain containing CTD phosphatase 1
GgaAffx.930.1.S1_at	0.6559	-1.20874	-5.79256	UBL7	-0.393556	0.274904	Ubiquitin like 7
Gga.13758.1.A1_at	0.8812	0.500275	-6.39864	UBL5	0.449962	0.635763	Ubiquitin like 5
Gga.13758.1.S1_at	0.9855	-0.0757454	-6.53644	UBL5	-0.0366607	0.942232	Ubiquitin like 5
Gga.6225.1.S1_at	0.9564	-0.202879	-6.51611	UBL4A	-0.0923843	0.846337	Ubiquitin like 4A
Gga.16867.1.S1_s_at	0.2595	2.95182	-3.54078	UBL3	0.714847	0.0274494	Ubiquitin like 3
GgaAffx.2090.1.S1_s_at	0.3848	2.19848	-4.54217	UBIAD1	0.682307	0.0730296	UbiA prenyltransferase domain containing 1
Gga.6000.1.S1_s_at	0.8372	0.648503	-6.30609	UBIAD1	0.148149	0.5421	UbiA prenyltransferase domain containing 1
GgaAffx.3812.1.S1_at	0.9711	-0.14157	-6.52821	UBFD1	-0.0657997	0.892332	Ubiquitin family domain containing 1
GgaAffx.25563.1.S1_s_at	0.4807	-1.80116	-5.06989	UBE4B	-0.497993	0.124805	Ubiquitination factor E4B
Gga.16323.1.S1_at	0.803	-0.768822	-6.21602	UBE4B	-0.298929	0.4729	Ubiquitination factor E4B
GgaAffx.4322.1.S1_at	0.854	0.593539	-6.34287	UBE4A///CBL	0.486163	0.575792	Ubiquitination factor E4A///Cbl proto-oncogene, E3 ubiquitin protein ligase
GgaAffx.12230.1.S1_at	0.6046	-1.37399	-5.60387	UBE4A	-0.369768	0.221459	Ubiquitination factor E4A
GgaAffx.10096.1.S1_at	0.8158	-0.727118	-6.24868	UBE3D	-0.203839	0.496162	Ubiquitin protein ligase E3D
GgaAffx.4012.1.S1_s_at	0.8604	0.568652	-6.35858	UBE3C	0.163086	0.591458	Ubiquitin protein ligase E3C
GgaAffx.11392.1.S1_s_at	0.9777	0.11425	-6.53223	UBE3C	0.0336218	0.912991	Ubiquitin protein ligase E3C
Gga.10028.1.S1_at	0.9855	-0.0757177	-6.53644	UBE3C	-0.0287048	0.942253	Ubiquitin protein ligase E3C
Gga.17148.2.S1_a_at	0.5639	1.51227	-5.43708	UBE3A	0.412938	0.184231	Ubiquitin protein ligase E3A
Gga.17148.2.A1_at	0.9855	-0.0768144	-6.53635	UBE3A	-0.0528049	0.941419	Ubiquitin protein ligase E3A
Gga.15704.1.S1_at	0.3743	2.24839	-4.47513	UBE2Z	0.52046	0.0683154	Ubiquitin conjugating enzyme E2 Z
Gga.15795.1.S1_at	0.5096	-1.69761	-5.20386	UBE2V2	-0.833977	0.143566	Ubiquitin-conjugating enzyme E2 variant 2
Gga.6321.1.S1_a_at	0.174	-3.84649	-2.43701	UBE2T	-1.23587	0.0095332	Ubiquitin conjugating enzyme E2 T
Gga.9791.1.S1_at	0.6325	1.28625	-5.70566	UBE2R2L	1.08053	0.248546	Ubiquitin-conjugating enzyme E2 R2-like
Gga.16155.1.S1_at	0.9521	0.220994	-6.51171	UBE2R2L	0.160112	0.832865	Ubiquitin-conjugating enzyme E2 R2-like
GgaAffx.12938.13.S1_at	0.9728	-0.133224	-6.52953	UBE2R2	-0.0399772	0.898634	Ubiquitin-conjugating enzyme E2R 2
GgaAffx.20456.1.S1_s_at	0.4178	-2.05503	-4.73432	UBE2QL1	-0.719037	0.0885531	Ubiquitin conjugating enzyme E2 Q family like 1
Gga.5694.1.S1_at	0.5502	1.55896	-5.37926	UBE2Q2	0.462274	0.173052	Ubiquitin-conjugating enzyme E2Q family member 2
Gga.11769.1.S1_at	0.9876	0.063686	-6.53741	UBE2Q2	0.051144	0.951413	Ubiquitin-conjugating enzyme E2Q family member 2
Gga.9571.2.S1_a_at	0.9544	-0.21438	-6.51336	UBE2Q1	-0.10018	0.837777	Ubiquitin-conjugating enzyme E2Q family member 1
GgaAffx.1305.1.S1_at	0.3482	-2.38751	-4.28823	UBE2O	-1.00914	0.0567857	Ubiquitin conjugating enzyme E2 O
Gga.2832.1.S1_at	0.2803	-2.79498	-3.74571	UBE2N	-0.74075	0.0334543	Ubiquitin-conjugating enzyme E2N
Gga.4470.1.S1_at	0.3027	-2.64538	-3.94353	UBE2N	-0.669369	0.0405305	Ubiquitin-conjugating enzyme E2N
GgaAffx.20654.1.S1_s_at	0.4245	-2.0257	-4.77346	UBE2N	-0.88175	0.0921261	Ubiquitin-conjugating enzyme E2N
Gga.14435.1.A1_at	0.8046	-0.761173	-6.22212	UBE2N	-0.25194	0.477109	Ubiquitin-conjugating enzyme E2N
Gga.14435.1.S1_at	0.9917	0.0455776	-6.53855	UBE2N	0.0347954	0.965215	Ubiquitin-conjugating enzyme E2N
Gga.5543.2.S1_at	0.3749	-2.24302	-4.48234	UBE2K	-0.605445	0.068807	Ubiquitin conjugating enzyme E2 K
Gga.5543.1.S1_s_at	0.9221	-0.339807	-6.47387	UBE2K	-0.140348	0.746276	Ubiquitin conjugating enzyme E2 K
Gga.2744.1.S1_at	0.8984	0.440417	-6.42985	UBE2J2	0.195796	0.675982	Ubiquitin conjugating enzyme E2 J2
Gga.4478.1.S2_at	0.1145	5.02989	-1.1764	UBE2J1	1.20018	0.00283127	Ubiquitin conjugating enzyme E2 J1
Gga.4478.1.S1_at	0.3575	2.33758	-4.35529	UBE2J1	0.699731	0.0606679	Ubiquitin conjugating enzyme E2 J1
Gga.4940.2.S1_a_at	0.812	-0.73927	-6.23931	UBE2I	-0.293932	0.489304	Ubiquitin conjugating enzyme E2 I
GgaAffx.11850.1.S1_s_at	0.9948	0.02911	-6.53926	UBE2H	0.0089265	0.977778	Ubiquitin conjugating enzyme E2 H
Gga.1365.1.S1_at	0.9979	0.0107293	-6.53968	UBE2H	0.009143	0.991808	Ubiquitin conjugating enzyme E2 H
GgaAffx.21661.1.S1_s_at	0.3479	-2.38888	-4.2864	UBE2G2	-0.601549	0.0566831	Ubiquitin conjugating enzyme E2 G2
Gga.19739.1.S1_at	0.5737	1.47454	-5.48328	UBE2G2	1.1354	0.193761	Ubiquitin conjugating enzyme E2 G2
Gga.5168.3.S1_at	0.6475	-1.23547	-5.76294	UBE2G2	-0.380978	0.26555	Ubiquitin conjugating enzyme E2 G2
Gga.5168.2.S1_s_at	0.7887	-0.81175	-6.18088	UBE2G2	-0.450593	0.449772	Ubiquitin conjugating enzyme E2 G2
Gga.19739.1.A1_at	0.9324	0.301323	-6.48783	UBE2G2	0.461689	0.773948	Ubiquitin conjugating enzyme E2 G2
Gga.4927.1.S1_s_at	0.3706	-2.26701	-4.45012	UBE2G1	-0.542965	0.0666398	Ubiquitin conjugating enzyme E2 G1
GgaAffx.11859.1.S1_at	0.5124	-1.68736	-5.21699	UBE2G1	-0.464927	0.145568	Ubiquitin conjugating enzyme E2 G1
Gga.8400.2.S1_at	0.3044	-2.63589	-3.95614	UBE2F	-2.14439	0.0410306	Ubiquitin-conjugating enzyme E2F (putative)
Gga.8400.1.S1_at	0.912	0.383531	-6.45606	UBE2F	0.298361	0.71534	Ubiquitin-conjugating enzyme E2F (putative)
Gga.8400.3.S1_at	0.9377	-0.280269	-6.49478	UBE2F	-0.281558	0.789248	Ubiquitin-conjugating enzyme E2F (putative)
GgaAffx.12061.1.S1_s_at	0.9764	0.120012	-6.53145	UBE2F	0.0412556	0.908627	Ubiquitin-conjugating enzyme E2F (putative)
Gga.9107.1.S1_at	0.2541	-2.99714	-3.48208	UBE2E1	-1.58489	0.025941	Ubiquitin-conjugating enzyme E2E 1 (UBC4/5 homolog, yeast)
Gga.17162.1.S1_at	0.9251	-0.326051	-6.47904	UBE2E1	-0.128885	0.756122	Ubiquitin-conjugating enzyme E2E 1 (UBC4/5 homolog, yeast)
Gga.2381.3.S1_s_at	0.5993	1.39253	-5.58193	UBE2D3	0.397426	0.21609	Ubiquitin-conjugating enzyme E2D 3
Gga.2381.3.S1_at	0.6559	-1.2088	-5.79249	UBE2D3	-0.392824	0.274883	Ubiquitin-conjugating enzyme E2D 3
Gga.2381.1.S1_at	0.7775	-0.846834	-6.15105	UBE2D3	-0.240855	0.431488	Ubiquitin-conjugating enzyme E2D 3
GgaAffx.11978.1.S1_s_at	0.9132	-0.377063	-6.45882	UBE2D3	-0.089642	0.719881	Ubiquitin-conjugating enzyme E2D 3
Gga.2381.2.S1_at	0.9837	0.0845703	-6.53562	UBE2D3	0.0501821	0.935519	Ubiquitin-conjugating enzyme E2D 3
Gga.9325.1.S1_at	0.9171	0.360808	-6.46557	UBE2D2	0.172977	0.731347	Ubiquitin-conjugating enzyme E2D 2
Gga.13287.1.S1_at	0.7903	0.806909	-6.18492	UBE2D1	1.23849	0.452338	Ubiquitin-conjugating enzyme E2D 1 (UBC4/5 homolog, yeast)
Gga.13287.2.S1_s_at	0.9763	0.120399	-6.5314	UBE2D1	0.0331165	0.908334	Ubiquitin-conjugating enzyme E2D 1 (UBC4/5 homolog, yeast)
Gga.1245.1.S1_at	0.2016	-3.49762	-2.85278	UBE2C	-1.00867	0.0141884	Ubiquitin conjugating enzyme E2 C
Gga.1295.1.S1_at	0.5175	1.67002	-5.23915	UBE2A	0.400399	0.149014	Ubiquitin-conjugating enzyme E2A
Gga.1295.1.S2_at	0.9984	-0.0065643	-6.53972	UBE2A	-0.0018628	0.994988	Ubiquitin-conjugating enzyme E2A
Gga.5125.1.S1_x_at	0.8789	0.507803	-6.39446	UBC///UBB///UBI	0.228764	0.630797	Ubiquitin C///ubiquitin B///polyubiquitin
Gga.4421.1.S1_a_at	0.9357	0.289801	-6.49169	UBC///UBB	0.151499	0.782308	Ubiquitin C///ubiquitin B
Gga.4421.3.S1_x_at	0.9648	0.16756	-6.5236	UBC///UBB	0.110337	0.872765	Ubiquitin C///ubiquitin B
Gga.4421.1.S1_x_at	0.6664	-1.17724	-5.82699	UBC	-0.603574	0.2863	Ubiquitin C
Gga.4421.2.S1_x_at	0.9344	0.294268	-6.49021	UBC	0.110842	0.779063	Ubiquitin C
Gga.4421.2.A1_at	0.991	-0.0477124	-6.53843	UBC	-0.0598505	0.963587	Ubiquitin C
Gga.2501.2.S1_x_at	0.4396	-1.95736	-4.86434	UBB	-0.477073	0.101033	Ubiquitin B
Gga.2501.2.S1_at	0.9329	-0.299214	-6.48855	UBB	-0.205186	0.775476	Ubiquitin B
Gga.2501.1.A1_x_at	0.9644	-0.169916	-6.52315	UBB	-0.202431	0.870996	Ubiquitin B
Gga.2501.1.A1_at	0.9842	-0.0812765	-6.53594	UBB	-0.094873	0.938024	Ubiquitin B
Gga.18429.1.S1_at	0.8863	-0.484167	-6.4074	UBASH3B	-0.461351	0.646459	Ubiquitin associated and SH3 domain containing B
GgaAffx.4089.1.S1_s_at	0.9344	0.294727	-6.49006	UBASH3B	0.147986	0.77873	Ubiquitin associated and SH3 domain containing B
GgaAffx.4089.2.S1_s_at	0.9421	0.262161	-6.50037	UBASH3B	0.407752	0.802492	Ubiquitin associated and SH3 domain containing B
GgaAffx.10324.1.S1_s_at	0.6029	1.38028	-5.59644	UBASH3A	1.0981	0.219624	Ubiquitin associated and SH3 domain containing A
Gga.12990.1.S1_s_at	0.8905	0.467922	-6.41596	UBAP2L	0.321097	0.657342	Ubiquitin associated protein 2-like
GgaAffx.8646.1.S1_at	0.9025	-0.422148	-6.43863	UBAP2L	-0.335571	0.688506	Ubiquitin associated protein 2-like
Gga.12990.1.S1_at	0.9258	-0.32324	-6.48008	UBAP2L	-0.238184	0.75814	Ubiquitin associated protein 2-like
Gga.11143.1.S1_at	0.4994	1.73296	-5.15836	UBAP2	0.996969	0.136867	Ubiquitin associated protein 2
GgaAffx.8780.1.S1_at	0.6534	1.22005	-5.78007	UBAP2	1.83153	0.270912	Ubiquitin associated protein 2
Gga.15312.2.S1_at	0.8896	0.471461	-6.41412	UBAP2	0.293196	0.654963	Ubiquitin associated protein 2
GgaAffx.24283.1.S1_at	0.913	0.377592	-6.4586	UBAP2	0.264987	0.719508	Ubiquitin associated protein 2
Gga.15312.1.S1_a_at	0.9746	0.126747	-6.5305	UBAP2	0.0768923	0.90353	Ubiquitin associated protein 2
GgaAffx.4572.1.S1_at	0.9836	-0.0847704	-6.53561	UBAP1L	-0.120876	0.935367	Ubiquitin associated protein 1-like
Gga.8836.1.S1_at	0.2558	2.97919	-3.50529	UBALD1	0.690475	0.0265271	UBA like domain containing 1
GgaAffx.12479.1.S1_at	0.5176	1.66845	-5.24115	UBAC2	0.553214	0.14933	UBA domain containing 2
Gga.9597.1.S1_at	0.9235	0.332516	-6.47664	UBAC2	0.401323	0.751488	UBA domain containing 2
GgaAffx.20863.1.S1_at	0.5843	-1.44198	-5.52275	UBAC1	-0.735121	0.202356	UBA domain containing 1
Gga.5241.1.S1_at	0.7447	-0.946733	-6.06093	UBAC1	-0.285217	0.382485	UBA domain containing 1
GgaAffx.1121.1.S1_s_at	0.8887	-0.475136	-6.41219	UBAC1	-0.125577	0.652497	UBA domain containing 1
GgaAffx.20863.1.S1_s_at	0.9589	0.193479	-6.51824	UBAC1	0.0648126	0.85335	UBA domain containing 1
Gga.17366.1.S1_s_at	0.9134	0.376357	-6.45912	UBA7	0.162989	0.720377	Ubiquitin-like modifier activating enzyme 7
GgaAffx.25523.2.S1_s_at	0.992	0.0435294	-6.53865	UBA7	0.0221302	0.966777	Ubiquitin-like modifier activating enzyme 7
Gga.15219.1.S1_s_at	0.9977	0.0126681	-6.53965	UBA7	0.0032713	0.990328	Ubiquitin-like modifier activating enzyme 7
GgaAffx.23654.1.S1_at	0.7184	-1.0244	-5.9859	UBA6	-0.339356	0.347488	Ubiquitin-like modifier activating enzyme 6
GgaAffx.7476.1.S1_s_at	0.7191	-1.02137	-5.98891	UBA6	-0.347607	0.348805	Ubiquitin-like modifier activating enzyme 6
GgaAffx.7476.1.S1_at	0.7613	0.894501	-6.10898	UBA6	1.71765	0.407542	Ubiquitin-like modifier activating enzyme 6
Gga.10060.1.S1_s_at	0.9107	0.388493	-6.45391	UBA6	0.172104	0.711865	Ubiquitin-like modifier activating enzyme 6
Gga.569.1.S1_at	0.6601	-1.1977	-5.80468	UBA52	-0.338844	0.278853	Ubiquitin A-52 residue ribosomal protein fusion product 1
GgaAffx.21815.1.S1_at	0.7006	-1.07558	-5.93428	UBA5	-1.59549	0.325887	Ubiquitin like modifier activating enzyme 5
GgaAffx.21815.1.S1_s_at	0.7404	-0.95838	-6.04995	UBA5	-0.313111	0.377065	Ubiquitin like modifier activating enzyme 5
Gga.4137.1.S1_at	0.7136	1.03721	-5.97314	UBA3	0.2342	0.341976	Ubiquitin like modifier activating enzyme 3
GgaAffx.12210.1.S1_s_at	0.3796	-2.22172	-4.51096	UBA2	-0.541025	0.0707938	Ubiquitin like modifier activating enzyme 2
GgaAffx.12210.1.S1_at	0.9583	0.195216	-6.51785	UBA2	0.0561531	0.852053	Ubiquitin like modifier activating enzyme 2
GgaAffx.22796.1.S1_at	0.8376	0.647656	-6.30668	UAP1L1	0.630975	0.54261	UDP-N-acteylglucosamine pyrophosphorylase 1-like 1
GgaAffx.1777.1.S1_at	0.8037	0.766695	-6.21772	UAP1	0.322924	0.474068	UDP-N-acteylglucosamine pyrophosphorylase 1
GgaAffx.22473.1.S1_s_at	0.2895	2.72772	-3.8344	UACA	0.897684	0.0364551	Uveal autoantigen with coiled-coil domains and ankyrin repeats
Gga.16036.1.S1_at	0.5169	1.67221	-5.23637	UACA	0.422705	0.148576	Uveal autoantigen with coiled-coil domains and ankyrin repeats
Gga.12352.1.S1_s_at	0.5536	1.54567	-5.39579	UACA	0.891804	0.176167	Uveal autoantigen with coiled-coil domains and ankyrin repeats
Gga.4930.1.S1_at	0.5526	-1.54955	-5.39097	U2SURP	-0.423152	0.175253	U2 snRNP-associated SURP domain containing
Gga.4930.2.S1_a_at	0.7862	-0.820353	-6.17366	U2SURP	-0.439578	0.445237	U2 snRNP-associated SURP domain containing
Gga.4930.3.S1_a_at	0.8653	-0.549849	-6.37006	U2SURP	-0.145648	0.603459	U2 snRNP-associated SURP domain containing
Gga.4951.1.S1_a_at	0.1242	-4.73205	-1.47219	U2AF1	-1.07423	0.00377244	U2 small nuclear RNA auxiliary factor 1
Gga.4951.3.S1_a_at	0.3533	-2.36491	-4.31859	U2AF1	-0.959592	0.05851	U2 small nuclear RNA auxiliary factor 1
GgaAffx.22467.1.S1_at	0.5816	-1.45034	-5.51266	TYW5	-0.580611	0.200116	TRNA-yW synthesizing protein 5
GgaAffx.22476.1.S1_at	0.8458	-0.620059	-6.32548	TYW5	-0.218748	0.559377	TRNA-yW synthesizing protein 5
GgaAffx.7219.1.S1_s_at	0.8422	-0.631181	-6.31799	TYW3	-0.169866	0.552581	TRNA-yW synthesizing protein 3 homolog
GgaAffx.7219.1.S1_at	0.9021	-0.424046	-6.43774	TYW3	-0.219449	0.6872	TRNA-yW synthesizing protein 3 homolog
GgaAffx.736.3.S1_s_at	0.4718	-1.83462	-5.02617	TYW1	-0.883225	0.119281	TRNA-yW synthesizing protein 1 homolog (S. Cerevisiae)
Gga.14746.1.S1_at	0.5392	-1.59666	-5.33209	TYW1	-0.559606	0.164502	TRNA-yW synthesizing protein 1 homolog (S. Cerevisiae)
GgaAffx.736.2.S1_s_at	0.8369	0.649648	-6.30529	TYW1	0.276818	0.541412	TRNA-yW synthesizing protein 1 homolog (S. Cerevisiae)
GgaAffx.736.1.S1_at	0.96	-0.188261	-6.51938	TYW1	-0.12628	0.857251	TRNA-yW synthesizing protein 1 homolog (S. Cerevisiae)
Gga.541.1.S1_at	0.8631	-0.55963	-6.36413	TYRP1	-0.500196	0.597199	Tyrosinase-related protein 1
Gga.4266.1.S1_at	0.8338	0.660932	-6.29738	TYRO3	0.166332	0.534659	TYRO3 protein tyrosine kinase
Gga.928.1.S1_at	0.7529	-0.922006	-6.08393	TYR	-0.885847	0.394194	Tyrosinase
Gga.12234.1.S1_at	0.1794	-3.77332	-2.52256	TYMS	-0.933503	0.0103461	Thymidylate synthetase
GgaAffx.7540.1.S1_at	0.8822	0.498094	-6.39984	TYK2	0.818885	0.637206	Tyrosine kinase 2
Gga.8908.1.S1_at	0.1586	-4.07803	-2.17216	TXNRD3	-1.30059	0.00739804	Thioredoxin reductase 3
GgaAffx.26777.1.S1_s_at	0.185	-3.69855	-2.61089	TXNRD3	-1.04476	0.0112581	Thioredoxin reductase 3
Gga.7320.1.S1_s_at	0.25	-3.03697	-3.43072	TXNRD3	-0.823766	0.0246904	Thioredoxin reductase 3
Gga.7320.1.S1_at	0.8434	-0.627468	-6.3205	TXNRD3	-0.304983	0.554844	Thioredoxin reductase 3
Gga.17117.1.S1_at	0.3892	-2.17649	-4.57169	TXNRD2	-0.512222	0.0752133	Thioredoxin reductase 2
GgaAffx.1316.1.S1_at	0.8354	-0.653912	-6.30232	TXNRD2	-0.39376	0.538853	Thioredoxin reductase 2
GgaAffx.25362.1.S1_at	0.9796	-0.104028	-6.53351	TXNRD2	-0.0850243	0.920741	Thioredoxin reductase 2
GgaAffx.8063.4.S1_at	0.4026	2.11626	-4.65243	TXNRD1	2.65634	0.0815468	Thioredoxin reductase 1
GgaAffx.8063.3.S1_at	0.6687	1.16971	-5.83514	TXNRD1	1.83625	0.289086	Thioredoxin reductase 1
GgaAffx.8063.5.S1_s_at	0.767	-0.878555	-6.12325	TXNRD1	-1.02378	0.415438	Thioredoxin reductase 1
Gga.9828.1.S1_a_at	0.3422	2.41578	-4.25029	TXNL4B	0.595737	0.0547045	Thioredoxin like 4B
GgaAffx.25254.1.S1_at	0.6179	-1.33717	-5.647	TXNL4A	-0.316299	0.232481	Thioredoxin like 4A
GgaAffx.25254.1.A1_at	0.8824	0.496919	-6.40049	TXNL4A	0.809679	0.637984	Thioredoxin like 4A
Gga.2083.1.S1_at	0.7969	-0.787057	-6.20128	TXNL1	-0.425966	0.462974	Thioredoxin like 1
Gga.10643.1.S1_at	0.9703	0.14517	-6.52762	TXNIP	0.227044	0.889616	Thioredoxin interacting protein
Gga.5770.1.S1_at	0.8944	0.455097	-6.42253	TXNDC9	0.122629	0.666	Thioredoxin domain containing 9
GgaAffx.11690.1.S1_s_at	0.9126	-0.381202	-6.45706	TXNDC9	-0.113244	0.716973	Thioredoxin domain containing 9
GgaAffx.12860.1.S1_at	0.218	-3.32123	-3.07039	TXNDC5	-0.804305	0.0174737	Thioredoxin domain containing 5 (endoplasmic reticulum)
Gga.3319.1.S1_at	0.8772	-0.511972	-6.39212	TXNDC5	-0.260618	0.628056	Thioredoxin domain containing 5 (endoplasmic reticulum)
Gga.4867.4.S1_at	0.5587	1.527	-5.41892	TXNDC17	1.6151	0.180633	Thioredoxin domain containing 17
Gga.4867.1.S1_a_at	0.9414	0.26621	-6.49915	TXNDC17	0.165876	0.799524	Thioredoxin domain containing 17
Gga.4867.3.S1_a_at	0.945	0.250075	-6.5039	TXNDC17	0.0993975	0.811372	Thioredoxin domain containing 17
Gga.18790.1.S1_at	0.2451	3.07192	-3.38582	TXNDC16	0.769283	0.0236473	Thioredoxin domain containing 16
Gga.15803.1.S1_at	0.8122	0.738866	-6.23963	TXNDC16	0.201217	0.489531	Thioredoxin domain containing 16
Gga.14916.1.S1_s_at	0.8964	-0.447394	-6.4264	TXNDC16	-0.159337	0.671228	Thioredoxin domain containing 16
GgaAffx.23887.1.S1_at	0.9789	0.108517	-6.53296	TXNDC16	0.0359282	0.917336	Thioredoxin domain containing 16
Gga.11431.2.S1_at	0.6481	-1.23407	-5.7645	TXNDC15	-1.75122	0.266033	Thioredoxin domain containing 15
Gga.11431.1.S1_a_at	0.9979	-0.0111154	-6.53967	TXNDC15	-0.00298	0.991513	Thioredoxin domain containing 15
Gga.1223.1.S1_at	0.8883	0.478107	-6.41062	TXNDC12	0.190912	0.650508	Thioredoxin domain containing 12 (endoplasmic reticulum)
GgaAffx.25765.1.S1_s_at	0.7542	-0.916155	-6.08931	TXNDC11	-0.222673	0.397004	Thioredoxin domain containing 11
Gga.18983.1.S1_at	0.8689	-0.537212	-6.37758	TXNDC11	-0.151882	0.611604	Thioredoxin domain containing 11
GgaAffx.25765.1.S1_at	0.8736	-0.523246	-6.3857	TXNDC11	-0.421243	0.620677	Thioredoxin domain containing 11
Gga.8941.3.S1_s_at	0.8089	-0.748395	-6.2322	TXN2	-0.321003	0.484197	Thioredoxin 2
Gga.18883.1.A1_at	0.9221	0.339641	-6.47393	TXN2	0.20054	0.746394	Thioredoxin 2
Gga.8941.1.S1_s_at	0.9672	-0.158007	-6.52539	TXN2	-0.0723263	0.879946	Thioredoxin 2
Gga.4041.1.S1_a_at	0.8285	0.682432	-6.28199	TXN	0.258525	0.521944	Thioredoxin
Gga.19336.1.S1_at	0.9044	0.412465	-6.44315	TXLNG	0.128582	0.695189	Taxilin gamma
Gga.278.1.S1_at	0.8171	-0.721827	-6.25271	TXLNB	-1.03236	0.499169	Taxilin beta
Gga.1266.2.S1_a_at	0.463	-1.87056	-4.979	TXLNA	-0.558012	0.113617	Taxilin alpha
Gga.1266.1.S1_s_at	0.4737	1.82693	-5.03623	TXLNA	0.530492	0.120528	Taxilin alpha
GgaAffx.8960.1.S1_at	0.1779	3.80079	-2.49034	TXK	1.68827	0.0100321	TXK tyrosine kinase
Gga.4213.1.S1_at	0.3975	-2.14162	-4.61845	TWSG1	-0.797867	0.0788153	Twisted gastrulation BMP signaling modulator 1
GgaAffx.6866.1.S1_at	0.2893	-2.73105	-3.83	TWISTNB	-1.06902	0.0362998	TWIST neighbor
Gga.12350.1.S1_at	0.9632	-0.174469	-6.52225	TWIST3	-0.0594642	0.867579	Twist homlog 3
Gga.218.1.S1_at	0.412	-2.07593	-4.70639	TWIST2	-0.843794	0.0860944	Twist homolog 2 (Drosophila)
Gga.3973.1.S1_at	0.9833	0.0861081	-6.53547	TWIST1	0.0403185	0.93435	Twist homolog 1 (Drosophila)
GgaAffx.11652.1.S1_at	0.5061	-1.70785	-5.19071	TWF2	-0.440607	0.141593	Twinfilin, actin-binding protein, homolog 2 (Drosophila)
GgaAffx.11652.1.S1_s_at	0.9744	-0.127878	-6.53033	TWF2	-0.029202	0.902675	Twinfilin, actin-binding protein, homolog 2 (Drosophila)
GgaAffx.11804.1.S1_at	0.8989	0.438983	-6.43055	TWF1	0.225007	0.676961	Twinfilin actin-binding protein 1
GgaAffx.6023.1.S1_at	0.9501	0.228332	-6.50983	TWF1	0.0597852	0.827426	Twinfilin actin-binding protein 1
Gga.8031.2.S1_a_at	0.741	0.956439	-6.05178	TVP23A	0.408268	0.377964	Trans-golgi network vesicle protein 23 homolog A (S. Cerevisiae)
Gga.8031.1.S1_at	0.9979	0.0118604	-6.53966	TVP23A	0.0144335	0.990945	Trans-golgi network vesicle protein 23 homolog A (S. Cerevisiae)
GgaAffx.8606.1.S1_at	0.9855	-0.0759904	-6.53642	TUT1	-0.11024	0.942046	Terminal uridylyl transferase 1, U6 snRNA-specific
GgaAffx.2692.1.S1_at	0.9633	0.173564	-6.52243	TUSC5	0.249385	0.868259	Tumor suppressor candidate 5
Gga.12250.1.S1_at	0.7265	-1.0029	-6.00708	TUSC3	-0.279564	0.356908	Tumor suppressor candidate 3
Gga.3082.1.S1_at	0.5111	1.69278	-5.21005	TUSC2	0.625124	0.144505	Tumor suppressor candidate 2
Gga.16752.1.S1_at	0.7259	1.00437	-6.00565	TUSC2	0.285478	0.356258	Tumor suppressor candidate 2
Gga.17140.1.S1_at	0.5822	-1.44869	-5.51465	TULP4	-0.760734	0.200556	Tubby like protein 4
GgaAffx.24261.1.S1_at	0.8486	0.610218	-6.33201	TULP4	0.299312	0.565435	Tubby like protein 4
GgaAffx.8557.1.S1_s_at	0.9163	-0.365253	-6.46375	TULP3	-0.12145	0.728204	Tubby like protein 3
Gga.951.1.S1_at	0.459	-1.88528	-4.95962	TULP1	-1.69528	0.111377	Tubby like protein 1
Gga.15019.1.S1_s_at	0.5853	-1.43902	-5.52632	TUFT1	-0.431044	0.203155	Tuftelin 1
Gga.14691.1.S1_at	0.7451	-0.945395	-6.06219	TUFT1	-0.228115	0.383111	Tuftelin 1
GgaAffx.22586.1.S1_s_at	0.8913	-0.465729	-6.4171	TUFT1	-0.178086	0.658818	Tuftelin 1
GgaAffx.8358.3.S1_at	0.9249	-0.327268	-6.47859	TUBGCP6	-0.122583	0.755249	Tubulin, gamma complex associated protein 6
Gga.13528.1.S1_at	0.1736	3.84967	-2.43331	TUBGCP4	2.20112	0.00949951	Tubulin gamma complex associated protein 4
Gga.9577.1.S1_s_at	0.7267	-1.0023	-6.00767	TUBGCP4	-0.304049	0.357176	Tubulin gamma complex associated protein 4
Gga.10611.1.S1_at	0.7434	-0.950943	-6.05697	TUBGCP4	-0.386417	0.380518	Tubulin gamma complex associated protein 4
Gga.9577.1.S1_at	0.746	-0.943644	-6.06383	TUBGCP4	-0.371929	0.383932	Tubulin gamma complex associated protein 4
GgaAffx.22624.1.S1_at	0.8549	-0.590946	-6.34453	TUBGCP4	-0.140676	0.577412	Tubulin gamma complex associated protein 4
Gga.13969.1.S1_s_at	0.2072	-3.44041	-2.92283	TUBGCP3	-1.04582	0.0151719	Tubulin gamma complex associated protein 3
GgaAffx.25085.1.S1_at	0.3569	-2.34101	-4.35068	TUBGCP3	-0.575458	0.0603927	Tubulin gamma complex associated protein 3
GgaAffx.12052.1.S1_s_at	0.9596	-0.190349	-6.51893	TUBGCP2	-0.0955546	0.855689	Tubulin gamma complex associated protein 2
GgaAffx.21434.1.S1_at	0.3978	2.14054	-4.6199	TUBG1	2.13579	0.0789295	Tubulin, gamma 1
Gga.2671.2.S1_a_at	0.6016	-1.38392	-5.59213	TUBG1	-0.452759	0.218567	Tubulin, gamma 1
GgaAffx.9533.1.S1_s_at	0.4885	-1.77422	-5.10496	TUBE1	-0.643542	0.12944	Tubulin epsilon 1
Gga.8839.2.S1_a_at	0.0988	5.49622	-0.740632	TUBD1	1.58615	0.00184802	Tubulin delta 1
Gga.13174.1.S1_at	0.1198	4.85938	-1.34402	TUBD1	1.54109	0.00333203	Tubulin delta 1
Gga.8839.1.S1_at	0.1677	3.939	-2.33012	TUBD1	1.35056	0.00860629	Tubulin delta 1
Gga.11728.2.S1_a_at	0.7814	0.832406	-6.16344	TUBD1	0.243366	0.43894	Tubulin delta 1
Gga.11728.1.S1_at	0.9635	0.172782	-6.52258	TUBD1	0.0551823	0.868845	Tubulin delta 1
Gga.7794.1.S1_at	0.4845	-1.78813	-5.08686	TUBB6	-0.642524	0.127026	Tubulin, beta 6 class V
Gga.4874.2.S1_at	0.9128	0.378711	-6.45812	TUBB4B	0.0893172	0.718723	Tubulin, beta 4B class IVb
Gga.9143.1.S1_x_at	0.2356	-3.15341	-3.28175	TUBB3	-1.50311	0.0213982	Tubulin, beta 3 class III
Gga.1815.1.S1_at	0.1133	-5.04828	-1.15859	TUBB2B	-1.53067	0.00278259	Tubulin, beta 2B class IIb
GgaAffx.20867.1.S1_s_at	0.1958	-3.56555	-2.77029	TUBB2A	-1.15672	0.0131119	Tubulin, beta 2A class IIa
Gga.16470.1.S1_at	0.8396	0.641477	-6.31095	TUBB2A	0.283012	0.546336	Tubulin, beta 2A class IIa
GgaAffx.20298.1.S1_at	0.5349	-1.61301	-5.3115	TUBB1	-0.626201	0.160921	Tubulin, beta 1 class VI
Gga.819.1.S1_at	0.5661	1.50317	-5.44828	TUBB1	0.535321	0.18649	Tubulin, beta 1 class VI
Gga.4579.1.S1_at	0.8294	-0.676783	-6.28607	TUBB	-0.54953	0.525265	Tubulin, beta class I
Gga.4579.1.S1_x_at	0.8609	-0.567236	-6.35946	TUBB	-0.563715	0.592357	Tubulin, beta class I
Gga.8347.1.S1_at	0.0543	-10.3312	2.31617	TUBAL3	-2.6788	7.021e-05	Tubulin, alpha-like 3
Gga.818.1.S1_at	0.9798	0.103349	-6.53359	TUBA8B	0.0808274	0.921256	Tubulin, alpha 8b
GgaAffx.8280.1.S1_at	0.9406	0.268714	-6.49839	TUBA8A	0.387173	0.79769	Tubulin, alpha 8a
Gga.4476.1.S1_at	0.0894	-6.05219	-0.261943	TUBA3E	-1.80298	0.00114886	Tubulin, alpha 3e
Gga.11975.1.S1_at	0.3424	-2.4133	-4.25362	TUBA3E	-1.31544	0.0548842	Tubulin, alpha 3e
Gga.3179.2.S1_at	0.3809	-2.21483	-4.52021	TUBA1C///LOC424201	-0.514054	0.0714489	Tubulin, alpha 1c///receptor-type tyrosine-protein phosphatase-like N-like
Gga.4661.2.S1_at	0.2688	-2.88592	-3.62655	TUBA1C	-0.910267	0.029816	Tubulin, alpha 1c
Gga.4661.1.S1_x_at	0.886	-0.485128	-6.40688	TUBA1C	-0.503562	0.645818	Tubulin, alpha 1c
GgaAffx.26682.1.S1_s_at	0.4657	-1.8596	-4.9934	TUB	-1.89576	0.115315	Tubby bipartite transcription factor
Gga.12701.1.S1_s_at	0.7887	-0.812304	-6.18042	TUB	-1.17927	0.449479	Tubby bipartite transcription factor
[truncated: 36,537 more rows]
