# Supplementary material for: Morphological and transcriptional insights into the role of histone phosphorylation-related genes in early development of the chicken duodenum
Source: Anim Biosci. 2025 Jun 10;38(11):2377–91. doi: 10.5713/ab.25.0108 (PMC12580959; doi:10.5713/ab.25.0108)
Supplement: Supplementary file 2 [file ab-25-0108-Supplementary-2.xlsx]

## Sheet: Sheet1
Differentially expressed transcripts found in the duodenum of broilers
ID	adj.P.Val	t	B	Gene symbol	logFC	PValue	Gene.Title
GgaAffx.3310.1.S1_at	0.0765	7.34265	0.698883	CA7	8.20743	0.00042941	Carbonic anhydrase VII
GgaAffx.5682.1.S1_at	0.0557	9.59918	1.983	STEAP4	7.92127	0.00010429	STEAP4 metalloreductase
GgaAffx.22249.1.S1_at	0.0528	10.6269	2.44128	LOC420486	7.34048	6.027e-05	Mycocerosic acid synthase-like
Gga.6713.1.S1_at	0.0521	14.8976	3.78768	GZMA	7.05717	9.47e-06	Granzyme A (granzyme 1, cytotoxic T-lymphocyte-associated serine esterase 3)
GgaAffx.10498.1.S1_at	0.1287	4.61765	-1.58956	RSAD2	6.07599	0.00422552	Radical S-adenosyl methionine domain containing 2
GgaAffx.3310.1.S1_s_at	0.0521	11.2301	2.681	CA7	6.06529	4.466e-05	Carbonic anhydrase VII
GgaAffx.4651.1.S1_at	0.0521	17.8309	4.37181	LOC420485	5.92599	3.5e-06	Uncharacterized LOC420485
GgaAffx.5682.2.S1_s_at	0.0618	8.3342	1.31685	STEAP4	5.84692	0.00022131	STEAP4 metalloreductase
GgaAffx.23848.1.S1_at	0.086	6.33721	-0.032552	LCT	5.82314	0.00091202	Lactase
Gga.4110.10.S1_x_at	0.1075	5.22914	-0.986224	IGLL1	5.79618	0.00235175	Immunoglobulin lambda-like polypeptide 1
Gga.517.1.S1_x_at	0.0902	5.98643	-0.316368		5.72028	0.00121316
Gga.10804.1.S1_at	0.0521	12.3312	3.07076		5.63337	2.681e-05
GgaAffx.5967.1.S1_at	0.0765	7.34544	0.700758	SAMD9L	5.47421	0.00042857	Sterile alpha motif domain containing 9-like
Gga.8328.1.S1_at	0.0735	7.49116	0.797522	GPRC5A	5.4061	0.00038701	G protein-coupled receptor, family C, group 5, member A
Gga.618.1.S1_at	0.0562	9.25674	1.8147	CYP1A4	5.39534	0.00012669	Cytochrome P450 1A4
Gga.4110.4.S1_a_at	0.0937	5.87762	-0.407678	IGLL1	5.36443	0.00132889	Immunoglobulin lambda-like polypeptide 1
GgaAffx.7403.2.S1_s_at	0.0831	6.5224	0.111013	SLC5A8	5.23357	0.00078839	Solute carrier family 5 (sodium/monocarboxylate cotransporter), member 8
Gga.4569.1.S1_at	0.0521	11.5051	2.78382	PIGR	5.22468	3.915e-05	Polymeric immunoglobulin receptor
Gga.131.1.S1_at	0.0594	8.71845	1.53251	MX1	5.20621	0.00017432	Myxovirus (influenza virus) resistance 1, interferon-inducible protein p78 (mouse)
Gga.4110.11.S1_x_at	0.1419	4.39065	-1.82877	IGLL1	5.09911	0.00532073	Immunoglobulin lambda-like polypeptide 1
Gga.1165.1.S1_at	0.2538	2.99876	-3.47999	FGG	5.08595	0.0258889	Fibrinogen gamma chain
Gga.832.1.S1_at	0.0894	6.05214	-0.261983	RBP4B	5.08543	0.00114891	Retinol binding protein 4B, plasma (purpurin)
Gga.4037.2.A1_s_at	0.099	5.48157	-0.753831		5.01993	0.0018722
Gga.7843.1.S1_at	0.0821	6.68782	0.23574	SYPL1	5.01879	0.00069412	Synaptophysin-like 1
GgaAffx.11565.1.S1_at	0.062	8.25643	1.27168	MYO1G	4.9909	0.00023253	Myosin IG
GgaAffx.7403.3.S1_s_at	0.1488	4.27145	-1.95778	SLC5A8	4.87276	0.00602304	Solute carrier family 5 (sodium/monocarboxylate cotransporter), member 8
Gga.8206.1.S1_at	0.1713	3.89039	-2.38611		4.83519	0.00908001
Gga.13525.1.S1_at	0.1205	4.84112	-1.36224		4.78671	0.00339143
Gga.542.1.S1_at	0.081	6.91478	0.401659	XCL1	4.78636	0.00058523	Lymphotactin
Gga.2467.1.S1_at	0.1544	4.16886	-2.07071	JCHAIN	4.77963	0.00671241	Joining chain of multimeric IgA and IgM
NC-002188.CDS195.S1_at	0.1189	4.89122	-1.31238		4.70617	0.00323131
GgaAffx.20699.2.S1_s_at	0.0521	11.1366	2.64513	LOC422305	4.61514	4.674e-05	ES1 protein homolog, mitochondrial-like
Gga.12614.2.S1_s_at	0.0521	11.4392	2.75955	TNFSF15	4.60222	4.04e-05	Tumor necrosis factor superfamily member 15
Gga.14644.1.S1_at	0.1488	4.2653	-1.9645	LOC107052494	4.52127	0.00606198	GTPase IMAP family member 7-like
Gga.14908.1.A1_at	0.0521	12.8631	3.23947		4.51111	2.127e-05
GgaAffx.21915.1.S1_at	0.0618	8.59776	1.4661	IFIT5	4.46521	0.0001877	Interferon-induced protein with tetratricopeptide repeats 5
Gga.8244.1.S1_at	0.0893	6.0864	-0.233858	CMPK2	4.44129	0.00111697	Cytidine/uridine monophosphate kinase 2
GgaAffx.21915.1.A1_at	0.1931	3.5916	-2.73884	IFIT5	4.43813	0.0127235	Interferon-induced protein with tetratricopeptide repeats 5
Gga.6612.1.S1_a_at	0.0521	17.0977	4.24418	GNLY	4.39368	4.41e-06	Granulysin
Gga.9103.1.S1_at	0.081	6.81268	0.327753	LOC418700	4.3859	0.00063156	Lysozyme g-like
Gga.4110.4.S1_x_at	0.1447	4.33972	-1.8836	IGLL1	4.36282	0.00560877	Immunoglobulin lambda-like polypeptide 1
Gga.729.1.S1_at	0.0568	8.9224	1.64206	AVD	4.35522	0.00015416	Avidin
Gga.11342.1.S1_at	0.0521	10.8694	2.54006	GAL3ST2	4.30948	5.333e-05	Galactose-3-O-sulfotransferase 2
GgaAffx.10361.1.S1_at	0.0831	6.52148	0.110309		4.29596	0.00078896
GgaAffx.6052.1.S1_s_at	0.0521	13.375	3.39109	DDX60	4.28018	1.717e-05	DEAD (Asp-Glu-Ala-Asp) box polypeptide 60
GgaAffx.2519.1.S1_at	0.117	4.952	-1.25241	LOC416263	4.24397	0.0030485	LON peptidase N-terminal domain and RING finger protein 2-like
Gga.4110.12.S1_a_at	0.229	3.21462	-3.20418	IGLL1	4.2296	0.0198639	Immunoglobulin lambda-like polypeptide 1
Gga.217.1.S1_x_at	0.2097	3.41708	-2.95155		4.21972	0.0155946
GgaAffx.2909.1.S1_x_at	0.0581	8.78715	1.56978		4.21886	0.0001672
Gga.670.1.S1_at	0.0767	7.29553	0.667112	MST1	4.1878	0.00044397	Macrophage stimulating 1 (hepatocyte growth factor-like)
GgaAffx.25502.1.S1_s_at	0.0735	7.48296	0.792135	SLC2A5	4.14532	0.00038922	Solute carrier family 2 (facilitated glucose/fructose transporter), member 5
Gga.2998.1.S1_at	0.086	6.32646	-0.041021	INSIG1	4.12609	0.00091986	Insulin induced gene 1
GgaAffx.1804.1.S1_at	0.1041	5.30135	-0.918785		4.11113	0.0022015
GgaAffx.26037.1.S1_at	0.0568	9.11606	1.74309	P2RX7	4.07448	0.00013749	Purinergic receptor P2X 7
Gga.10903.1.S1_at	0.0521	13.7662	3.50039	CALB1	4.0682	1.465e-05	Calbindin 1, 28kDa
Gga.536.1.S1_a_at	0.0618	8.35486	1.32877	OASL	4.05274	0.00021844	2'-5'-oligoadenylate synthetase-like
GgaAffx.2724.1.A1_at	0.1531	4.19446	-2.04237	KCNJ16	4.04115	0.00653239	Potassium voltage-gated channel subfamily J member 16
Gga.5820.1.S1_at	0.1089	5.18216	-1.03052	BHLHE22	4.03759	0.00245583	Basic helix-loop-helix family member e22
GgaAffx.20966.1.S1_s_at	0.0618	8.53811	1.43283	LOC422513	4.02291	0.00019476	Hect domain and RLD 4-like
Gga.14644.1.S1_s_at	0.1426	4.37904	-1.84122	LOC107052494	3.99487	0.00538484	GTPase IMAP family member 7-like
Gga.19.1.S1_at	0.1004	5.4292	-0.801273	IL1B	3.98441	0.00196166	Interleukin 1, beta
GgaAffx.6562.1.S1_at	0.1525	4.20486	-2.03088		3.97642	0.00646082
Gga.4973.3.S1_x_at	0.0521	14.3102	3.64362	BF1///BF2	3.96789	1.183e-05	MHC BF1 class I///Major histocompatibility complex class I antigen BF2
GgaAffx.6019.2.S1_s_at	0.0521	12.9939	3.27917	LOC776526	3.95264	2.012e-05	Similar to CRP-ductin-alpha
Gga.4973.1.S1_x_at	0.0521	14.0166	3.56755	BF2	3.92359	1.326e-05	Major histocompatibility complex class I antigen BF2
Gga.6201.1.S1_at	0.0867	6.26043	-0.093324	IFI6	3.89022	0.00096975	Interferon, alpha-inducible protein 6
Gga.19271.1.S1_at	0.272	2.85748	-3.66372		3.86992	0.0309052
Gga.4973.2.S1_x_at	0.0521	12.0978	2.99291	BF1///BF2	3.84944	2.976e-05	MHC BF1 class I///Major histocompatibility complex class I antigen BF2
GgaAffx.22996.1.S1_at	0.0543	10.3255	2.31371	DDX60	3.84904	7.042e-05	DEAD (Asp-Glu-Ala-Asp) box polypeptide 60
Gga.6538.1.A1_at	0.1003	5.43571	-0.795354		3.8366	0.00195028
GgaAffx.21826.1.S1_at	0.081	6.89649	0.38851	B2M	3.83577	0.00059323	Beta-2-microglobulin
Gga.16860.1.S1_at	0.0521	15.3592	3.89375	LOC417345	3.81559	8e-06	Uncharacterized LOC417345
Gga.6921.1.S1_a_at	0.0521	13.1334	3.32078	CDO1	3.80383	1.897e-05	Cysteine dioxygenase type 1
GgaAffx.4698.1.S1_at	0.2677	2.90027	-3.60783	LOC428714	3.78157	0.0292823	Probable tRNA threonylcarbamoyladenosine biosynthesis protein YwlC-like
GgaAffx.23608.1.S1_at	0.0867	6.28279	-0.075551	INF2	3.77002	0.00095251	Inverted formin, FH2 and WH2 domain containing
GgaAffx.7403.1.S1_at	0.0568	9.02761	1.6973	SLC5A8	3.75289	0.00014482	Solute carrier family 5 (sodium/monocarboxylate cotransporter), member 8
Gga.11160.1.S1_at	0.0962	5.69706	-0.562769	CTSE	3.74932	0.00155025	Cathepsin E
Gga.12307.2.S1_x_at	0.2192	3.31369	-3.0798	SORBS2	3.7446	0.0176318	Sorbin and SH3 domain containing 2
NC-002641.CDS19.S1_at	0.1795	3.7718	-2.52434		3.74379	0.0103638
NC-005264.CDS6.S1_at	0.271	2.86413	-3.65502		3.7419	0.0306466
Gga.1360.1.S1_at	0.0774	7.25165	0.637319	CD72	3.73346	0.00045805	CD72 molecule
Gga.910.1.S1_at	0.1382	4.45644	-1.75857	IL2RA	3.71276	0.00497318	Interleukin 2 receptor, alpha
Gga.532.1.S1_at	0.24	3.12055	-3.32361	PRPH2	3.71005	0.0222756	Peripherin 2 (retinal degeneration, slow)
Gga.18117.1.S1_at	0.0562	9.30561	1.83923	LCT	3.70075	0.00012317	Lactase
GgaAffx.22036.3.S1_s_at	0.0976	5.58723	-0.659328	NOX1	3.69892	0.00170561	NADPH oxidase 1
Gga.545.1.A1_at	0.0688	7.86432	1.03564	DELTARB1	3.66856	0.00030029	Variant retinoblastoma transcription factor
GgaAffx.11398.1.S1_s_at	0.0521	15.254	3.8701	INSIG1	3.66538	8.31e-06	Insulin induced gene 1
GgaAffx.23118.1.S1_at	0.0521	10.7019	2.47215	KCNK17	3.64892	5.802e-05	Potassium channel, subfamily K, member 17
Gga.19827.1.S1_at	0.0748	7.43097	0.757816		3.63317	0.00040358
Gga.3357.2.S1_a_at	0.0568	8.93268	1.6475	LYG2	3.62569	0.00015322	Lysozyme G-like 2
Gga.14343.1.S1_at	0.1543	4.17319	-2.0659		3.60492	0.00668156
Gga.7204.1.S1_at	0.1861	3.6783	-2.63498	LOC769044	3.5947	0.0115205	Uncharacterized LOC769044
GgaAffx.11746.1.S1_s_at	0.1562	4.13367	-2.10985	SAMSN1	3.59015	0.00696913	SAM domain, SH3 domain and nuclear localization signals 1
Gga.13926.1.S1_at	0.1078	5.21214	-1.00221	VMP1	3.56065	0.0023888	Vacuole membrane protein 1
GgaAffx.8070.1.S1_at	0.2455	3.06918	-3.38932	EDN1	3.56014	0.0237271	Endothelin 1
GgaAffx.20718.1.S1_at	0.2229	3.2716	-3.13246		3.55649	0.0185442
Gga.593.1.S1_at	0.1746	3.84255	-2.44159	CHAT1	3.55203	0.00957505	ADP-ribosyltransferase
Gga.13827.1.A1_at	0.1608	4.04497	-2.20943	WNT11	3.53865	0.00766698	Wingless-type MMTV integration site family, member 11
Gga.19496.1.S1_at	0.1218	4.81021	-1.39322	CCDC181	3.53772	0.00349478	Coiled-coil domain containing 181
GgaAffx.6546.1.S1_at	0.0758	7.40479	0.740429		3.53701	0.00041105
Gga.18168.1.S1_at	0.0988	5.50157	-0.735821	LOC427056	3.529	0.00183928	Similar to LOC496205 protein
Gga.11057.1.S1_s_at	0.1332	4.53705	-1.67353	LOC416633	3.52846	0.00458202	Class II, major histocompatibility complex, transactivator-like
Gga.15030.1.S1_at	0.1772	3.80916	-2.48054	LOC416633	3.52638	0.00993858	Class II, major histocompatibility complex, transactivator-like
Gga.14758.1.S1_at	0.2514	3.0203	-3.45219	ETV1	3.52435	0.0252054	Ets variant 1
Gga.11456.1.S1_at	0.0581	8.78508	1.56867	CSTA	3.50096	0.00016741	Cystatin A (stefin A)
GgaAffx.5568.3.S1_s_at	0.0618	8.43149	1.37263	SLC13A1	3.49767	0.00020815	Solute carrier family 13 (sodium/sulfate symporter), member 1
GgaAffx.25165.1.S1_at	0.1736	3.85312	-2.4293	SLC46A3	3.49246	0.00946314	Solute carrier family 46 member 3
GgaAffx.5634.2.S1_at	0.2322	3.18155	-3.24603		3.48824	0.0206774
Gga.6239.1.S1_at	0.2126	3.38676	-2.98899	RGS1	3.4778	0.0161636	Regulator of G-protein signaling 1
Gga.9589.1.S1_at	0.1244	4.72566	-1.47869	SAT1	3.47599	0.00379623	Spermidine/spermine N1-acetyltransferase 1
GgaAffx.25502.2.S1_at	0.0562	9.35277	1.86275	SLC2A5	3.47586	0.00011988	Solute carrier family 2 (facilitated glucose/fructose transporter), member 5
Gga.9514.1.S1_at	0.2836	2.77361	-3.77385	HAAO	3.4708	0.0343778	3-hydroxyanthranilate 3,4-dioxygenase
Gga.4964.53.S1_x_at	0.0728	7.52371	0.818838	LOC776590	3.46757	0.00037838	Ig kappa chain V-VI region NQ2-6.1-like
Gga.14982.1.S1_at	0.1879	3.65809	-2.65908	KIAA1109	3.46391	0.011789	KIAA1109
GgaAffx.7097.2.S1_at	0.2826	2.78015	-3.76523	WIPF3	3.45953	0.0340923	WAS/WASL interacting protein family member 3
GgaAffx.12133.1.S1_at	0.0521	12.0692	2.98319	SQLE	3.4556	3.015e-05	Squalene epoxidase
Gga.13146.1.S1_at	0.0951	5.82693	-0.450773	EPSTI1	3.4449	0.00138714	Epithelial stromal interaction 1 (breast)
Gga.19835.1.S1_at	0.1488	4.27931	-1.9492		3.43003	0.00597359
Gga.19275.1.A1_at	0.2171	3.34559	-3.04005	MYOZ3	3.42599	0.0169733	Myozenin 3
GgaAffx.10948.2.S1_s_at	0.1408	4.41014	-1.80789		3.40158	0.00521495
Gga.8963.1.S1_at	0.0557	9.58843	1.97785		3.39712	0.00010492
GgaAffx.7049.3.S1_s_at	0.1551	4.15785	-2.08293	WDR78	3.37863	0.00679155	WD repeat domain 78
Gga.6027.1.S1_at	0.2644	2.91855	-3.58402	SUCLG1	3.37401	0.0286175	Succinate-CoA ligase, alpha subunit
GgaAffx.5089.2.S1_s_at	0.1598	4.0642	-2.18773	PLCL1	3.37025	0.00750924	Phospholipase C-like 1
GgaAffx.10453.1.S1_s_at	0.0562	9.45711	1.91419	SQLE	3.36706	0.00011297	Squalene epoxidase
GgaAffx.20220.1.S1_at	0.0919	5.91861	-0.373096	HTR2C	3.35786	0.00128387	5-hydroxytryptamine (serotonin) receptor 2C, G protein-coupled
Gga.355.1.S1_at	0.2456	3.06816	-3.39064	CER1	3.35563	0.0237572	Cerberus 1, DAN family BMP antagonist
Gga.2998.2.S1_s_at	0.0568	8.92349	1.64264	INSIG1	3.34272	0.00015406	Insulin induced gene 1
Gga.11180.1.S1_at	0.0872	6.16701	-0.168281	KL	3.34142	0.00104579	Klotho
GgaAffx.9805.1.S1_s_at	0.1159	4.97824	-1.2267	TMPRSS7	3.34136	0.00297326	Transmembrane protease, serine 7
Gga.3130.3.S1_a_at	0.2534	3.00167	-3.47623	CLIP1	3.33924	0.0257953	CAP-GLY domain containing linker protein 1
GgaAffx.4393.3.S1_s_at	0.1812	3.75193	-2.54774	LOC771298	3.33841	0.0105983	Uncharacterized LOC771298
Gga.7174.1.S1_at	0.0765	7.31175	0.678077		3.32275	0.00043889
Gga.8840.1.S1_at	0.0937	5.87431	-0.410488		3.31739	0.00133262
Gga.6612.2.A1_at	0.1786	3.78906	-2.50408	GNLY	3.3162	0.0101648	Granulysin
Gga.5270.1.S1_s_at	0.0562	9.21152	1.79184	LOC422270	3.30666	0.00013005	Uncharacterized LOC422270
GgaAffx.6839.1.S1_at	0.195	3.57189	-2.76262	AGR3	3.30226	0.0130162	Anterior gradient 3
NC-005264.CDS66.S1_at	0.1631	4.00946	-2.24966		3.29715	0.00796819
Gga.14347.1.S1_s_at	0.2994	2.66711	-3.91467	MED12L	3.29591	0.0394091	Mediator complex subunit 12-like
NC-002188.CDS46.S1_at	0.2573	2.96814	-3.51961		3.29416	0.0268954
GgaAffx.4979.1.S1_at	0.1677	3.93939	-2.32967		3.29135	0.00860253
AY562989.CDS4.S1_at	0.3146	2.57468	-4.03765		3.28519	0.0444219
Gga.10566.1.S1_at	0.1789	3.78298	-2.51122	CHRM5	3.28284	0.0102345	Cholinergic receptor, muscarinic 5
Gga.4330.1.S1_at	0.1408	4.40412	-1.81433		3.27311	0.00524736
Gga.6948.1.S1_at	0.2458	3.06574	-3.39374	PPIL6	3.27285	0.0238281	Peptidylprolyl isomerase like 6
Gga.13972.1.S1_s_at	0.0568	9.07512	1.72197	TRANK1	3.26422	0.00014083	Tetratricopeptide repeat and ankyrin repeat containing 1
GgaAffx.23145.3.S1_s_at	0.0996	5.46476	-0.769019	DOCK8	3.26413	0.0019004	Dedicator of cytokinesis 8
Gga.5164.1.S1_at	0.2602	2.94798	-3.54576	BCL2A1	3.26077	0.0275813	BCL2-related protein A1
Gga.13084.2.S1_a_at	0.0521	10.819	2.51981	CYP2D6	3.25552	5.469e-05	Cytochrome P450, family 2, subfamily D, polypeptide 6
Gga.8173.1.S1_at	0.0562	9.32356	1.8482	C11ORF34	3.25372	0.00012191	Chromosome 24 open reading frame, human C11orf34
Gga.14720.1.S1_s_at	0.1666	3.96532	-2.29997	LOC419840	3.24506	0.0083614	Uncharacterized LOC419840
NC-002188.CDS170.S1_at	0.1558	4.14281	-2.09966		3.23378	0.00690142
Gga.13663.1.S1_at	0.1114	5.09523	-1.11337	FAM40B	3.23324	0.00266265	Family with sequence similarity 40, member B
Gga.13336.2.S1_x_at	0.0551	9.99176	2.166		3.22606	8.407e-05
GgaAffx.3884.1.S1_at	0.2758	2.82464	-3.70675	LOC428957	3.22545	0.0322172	Bone morphogenetic protein 7-like
GgaAffx.10347.1.S1_at	0.0557	9.89744	2.12297	LOC418544	3.22336	8.848e-05	Cystathionine beta-synthase-like
Gga.15337.1.S1_s_at	0.0562	9.21261	1.79239	HMGCS1	3.21785	0.00012996	3-hydroxy-3-methylglutaryl-CoA synthase 1 (soluble)
Gga.7810.1.S1_at	0.1219	4.80459	-1.39885	CD180	3.21714	0.00351392	CD180 molecule
GgaAffx.11184.1.S1_s_at	0.1731	3.85923	-2.4222	C17H9ORF9	3.21333	0.00939905	Chromosome 17 open reading frame, human C9orf9
Gga.17311.1.S1_at	0.1232	4.76117	-1.44265		3.20522	0.00366616
GgaAffx.7965.1.S1_s_at	0.2377	3.13609	-3.30379	CCDC148	3.20472	0.0218558	Coiled-coil domain containing 148
GgaAffx.9080.1.S1_at	0.243	3.09299	-3.35882	LOC425462	3.20358	0.0230418	Malignant fibrous histiocytoma-amplified sequence 1 homolog
Gga.11855.1.S1_at	0.2508	3.02523	-3.44584	LINC00954	3.19707	0.025052	Long intergenic non-protein coding RNA 954
GgaAffx.6308.3.S1_s_at	0.1033	5.32753	-0.894523	PLB1	3.19171	0.00214976	Phospholipase B1
GgaAffx.1068.1.S1_at	0.0976	5.57856	-0.667018	CD7	3.18409	0.00171862	CD7 molecule
NC-004912.CDS1.S1_at	0.281	2.79128	-3.75058		3.18227	0.0336123
GgaAffx.10679.1.S1_at	0.2002	3.51906	-2.82666	LOC418667	3.18094	0.0138383	Granulocyte-macrophage colony-stimulating factor receptor subunit alpha-like
GgaAffx.23324.1.S1_at	0.3035	2.64064	-3.94983		3.17336	0.0407795
GgaAffx.11259.11.S1_at	0.2043	3.46958	-2.88706	LOC426973	3.17292	0.0146613	Uncharacterized LOC426973
GgaAffx.23671.1.S1_at	0.0521	12.2289	3.03693		3.17202	2.806e-05
Gga.4370.2.S1_at	0.0894	6.0571	-0.2579	MCM6	3.16721	0.00114422	Minichromosome maintenance complex component 6
Gga.10034.1.S1_at	0.1806	3.76185	-2.53605	SERPINB2	3.16517	0.0104805	Serpin peptidase inhibitor, clade B (ovalbumin), member 2
GgaAffx.3238.1.S1_at	0.2639	2.92499	-3.57563	CHCHD1	3.15651	0.0283869	Coiled-coil-helix-coiled-coil-helix domain containing 1
GgaAffx.25192.2.S1_s_at	0.2154	3.35747	-3.02529	MMP1	3.15427	0.0167351	Matrix metallopeptidase 1 (interstitial collagenase)
Gga.462.2.S1_a_at	0.0847	6.40337	0.019219	APOA4	3.15317	0.00086544	Apolipoprotein A-IV
GgaAffx.10801.7.S1_at	0.2436	3.08845	-3.36463	NALCN	3.153	0.0231708	Sodium leak channel, non-selective
GgaAffx.4657.1.S1_s_at	0.0521	13.49	3.42379	PTCHD3	3.14914	1.638e-05	Patched domain containing 3
Gga.5955.1.S1_at	0.0521	11.322	2.71578	CD244	3.14909	4.273e-05	CD244 molecule, natural killer cell receptor 2B4
Gga.65.1.S1_x_at	0.2085	3.42865	-2.9373	LOC776590	3.14902	0.0153834	Ig kappa chain V-VI region NQ2-6.1-like
Gga.6837.1.S1_at	0.2522	3.01098	-3.46421		3.13826	0.0254987
Gga.15160.1.S1_at	0.2876	2.74095	-3.81693	FAM214B	3.13679	0.0358428	Family with sequence similarity 214 member B
Gga.6213.2.S1_at	0.3241	2.51263	-4.12054		3.13608	0.0481682
Gga.16922.1.S1_at	0.1339	4.5244	-1.6868	SLC36A1	3.12542	0.00464099	Solute carrier family 36 (proton/amino acid symporter), member 1
Gga.9027.1.S1_at	0.0521	10.7873	2.50699	SCARB1	3.11172	5.557e-05	Scavenger receptor class B member 1
GgaAffx.11821.1.S1_s_at	0.0557	9.59246	1.97978	MSMO1	3.10942	0.00010468	Methylsterol monooxygenase 1
GgaAffx.1456.1.S1_at	0.0976	5.56031	-0.683251		3.10501	0.00174637
GgaAffx.21768.1.S1_s_at	0.1946	3.57576	-2.75794	AMH	3.09403	0.012958	Anti-Mullerian hormone
GgaAffx.8148.1.S1_at	0.2442	3.08444	-3.36977	SERPINB5	3.08983	0.0232854	Serpin peptidase inhibitor, clade B (ovalbumin), member 5
Gga.418.1.S1_x_at	0.2802	2.79554	-3.74498	BF2	3.0895	0.0334306	Major histocompatibility complex class I antigen BF2
AF243438.CDS37.S1_s_at	0.2195	3.30766	-3.08733		3.0868	0.0177594
Gga.19551.1.S1_at	0.3226	2.52698	-4.10135		3.08613	0.0472729
Gga.14097.1.A1_at	0.2796	2.80037	-3.73864		3.07948	0.033226
GgaAffx.6308.4.S1_s_at	0.1332	4.54109	-1.66929	PLB1	3.07217	0.00456332	Phospholipase B1
NC-002188.CDS235.S1_at	0.0996	5.46138	-0.772079		3.06469	0.00190613
Gga.17964.1.S1_at	0.0521	11.8845	2.91956	LOC418414	3.06084	3.28e-05	Uncharacterized LOC418414
Gga.19863.1.S1_at	0.2678	2.89794	-3.61086		3.05568	0.029368
Gga.18911.1.S1_at	0.0728	7.53759	0.827894	RUNX1	3.05385	0.00037477	Runt-related transcription factor 1
Gga.5050.1.S1_at	0.2583	2.95986	-3.53034		3.04459	0.0271747
Gga.10689.1.A1_at	0.3184	2.54957	-4.07116	IL4I1	3.04408	0.0458988	Interleukin 4 induced 1
GgaAffx.3948.4.S1_s_at	0.0867	6.24091	-0.1089	LOC424523	3.04314	0.0009851	Epithelial chloride channel protein-like
Gga.4964.36.S1_x_at	0.2004	3.51652	-2.82975	LOC776590///LOC776574	3.02424	0.0138793	Ig kappa chain V-VI region NQ2-6.1-like///similar to T-cell receptor gamma chain Vg3-Jg3
GgaAffx.26344.3.S1_s_at	0.062	8.22591	1.2538	ZNFX1	3.02269	0.00023712	Zinc finger, NFX1-type containing 1
GgaAffx.7123.1.S1_at	0.1445	4.34375	-1.87924	IL12RB2	3.01946	0.00558531	Interleukin 12 receptor, beta 2
GgaAffx.8711.1.A1_at	0.3006	2.65962	-3.92462		3.01945	0.0397919
GgaAffx.8807.1.S1_s_at	0.1716	3.88115	-2.39679	IL22RA2	3.01867	0.0091733	Interleukin 22 receptor, alpha 2
Gga.15287.1.A1_at	0.0557	9.83818	2.09563		3.01804	9.138e-05
Gga.8612.1.S1_at	0.1237	4.75356	-1.45036		3.01586	0.00369359
Gga.7919.1.S1_at	0.1014	5.38868	-0.838257		3.013	0.00203427
GgaAffx.2278.1.S1_at	0.0618	8.51013	1.41712	SLC13A2	3.01205	0.00019817	Solute carrier family 13 (sodium-dependent dicarboxylate transporter), member 2
GgaAffx.3680.1.S1_at	0.1567	4.12028	-2.12479	PGP	3.01107	0.00706971	Phosphoglycolate phosphatase
Gga.13484.1.S1_at	0.0521	12.2054	3.02909	IL15	3.00807	2.836e-05	Interleukin 15
GgaAffx.2206.1.S1_at	0.2754	2.82772	-3.70272		3.00465	0.0320918
GgaAffx.21293.1.S1_at	0.2546	2.99473	-3.48519	LOC426624	3.0006	0.0260188	Similar to immunoglobulin-like receptor CHIR-AB1
Gga.617.1.S1_at	0.0808	6.95153	0.427981	CYP1A1	2.99928	0.00056952	Cytochrome P450, family 1, subfamily A, polypeptide 1
Gga.5.1.S1_at	0.108	5.20507	-1.00887	PROP1	2.98639	0.00240442	PROP paired-like homeobox 1
GgaAffx.6979.1.S1_at	0.062	8.28163	1.28637	C2H7ORF31	2.986	0.00022883	Chromosome 2 open reading frame, human C7orf31
Gga.18502.1.S1_s_at	0.2627	2.93465	-3.56307	FCGBP	2.98304	0.0280454	Fc fragment of IgG binding protein
Gga.18816.1.S1_at	0.0822	6.58335	0.157347	SLX4	2.97245	0.00075203	SLX4 structure-specific endonuclease subunit homolog
GgaAffx.25059.1.S1_at	0.0865	6.2928	-0.067618	LOC418700	2.97082	0.00094492	Lysozyme g-like
GgaAffx.26122.1.S1_at	0.0521	10.8427	2.52934	GPT2	2.96912	5.405e-05	Glutamic pyruvate transaminase (alanine aminotransferase) 2
GgaAffx.3029.1.S1_at	0.165	3.98868	-2.27331	ZMYND12	2.96516	0.00815067	Zinc finger, MYND-type containing 12
Gga.10741.1.S1_at	0.1633	4.00511	-2.2546	PRRC2B	2.96491	0.00800599	Proline rich coiled-coil 2B
GgaAffx.4226.1.S1_at	0.25	3.03515	-3.43307	ABCG4	2.96323	0.0247461	ATP-binding cassette, sub-family G (WHITE), member 4
GgaAffx.7645.1.S1_s_at	0.3034	2.64115	-3.94915	TRANK1	2.96254	0.0407527	Tetratricopeptide repeat and ankyrin repeat containing 1
GgaAffx.151.1.S1_s_at	0.263	2.93039	-3.56862	CD79B	2.96086	0.0281957	CD79b molecule
GgaAffx.7443.1.S1_at	0.2103	3.41057	-2.95958	STAP1	2.95874	0.0157149	Signal transducing adaptor family member 1
GgaAffx.24928.1.S1_at	0.1795	3.77118	-2.52508	LOC426510///LOC418592	2.95137	0.0103711	Uncharacterized LOC426510///HEAT repeat-containing protein 7B2-like
GgaAffx.11018.1.S1_s_at	0.1338	4.52727	-1.68379	MMP1	2.95002	0.00462756	Matrix metallopeptidase 1 (interstitial collagenase)
GgaAffx.8378.1.S1_s_at	0.0765	7.37596	0.721208		2.94769	0.00041945
Gga.11903.1.S1_at	0.0618	8.51872	1.42196	GRAMD3	2.93881	0.00019712	GRAM domain containing 3
GgaAffx.8757.1.S1_at	0.1938	3.58303	-2.74917	CD226	2.92945	0.0128498	CD226 molecule
Gga.367.1.S1_x_at	0.3009	2.65725	-3.92776	TRDC	2.92101	0.0399137	T cell receptor delta constant
Gga.14908.1.S1_at	0.2685	2.89516	-3.61449		2.91828	0.0294709
GgaAffx.760.1.S1_at	0.0792	7.11647	0.544242	LOC427736	2.91464	0.00050479	Uncharacterized LOC427736
GgaAffx.26044.3.S1_at	0.2476	3.0536	-3.40933		2.91246	0.0241877
GgaAffx.23468.7.S1_s_at	0.2746	2.83624	-3.69154	CAPN9	2.90655	0.0317469	Calpain 9
Gga.14200.1.S1_s_at	0.2064	3.45435	-2.90571	CUZD1	2.90286	0.0149254	CUB and zona pellucida like domains 1
Gga.2929.1.S1_at	0.2117	3.3962	-2.97731	LOC107051274	2.90096	0.0159839	Collagen alpha-2(IV) chain-like
Gga.11809.1.S1_at	0.27	2.87428	-3.64176	GXYLT2	2.90012	0.0302568	Glucoside xylosyltransferase 2
GgaAffx.26422.2.S1_at	0.0568	9.0938	1.73162		2.8923	0.00013929
Gga.260.7.S1_x_at	0.3176	2.55741	-4.0607	DMRT1	2.8919	0.0454324	Doublesex and mab-3 related transcription factor 1
GgaAffx.3610.1.S1_at	0.2639	2.92551	-3.57496	BIRC7	2.88985	0.0283685	Baculoviral IAP repeat containing 7
Gga.10946.1.S1_at	0.1679	3.93362	-2.3363	LOC769154	2.88507	0.00865729	Claw keratin-like
GgaAffx.23670.1.S1_at	0.0744	7.45222	0.771875	GPRC5A	2.87829	0.00039764	G protein-coupled receptor, family C, group 5, member A
GgaAffx.3825.1.S1_at	0.2399	3.12209	-3.32164	HELZ2	2.87466	0.0222335	Helicase with zinc finger 2, transcriptional coactivator
Gga.4414.1.S1_s_at	0.0521	10.7583	2.49521	CD74	2.87276	5.639e-05	CD74 molecule
GgaAffx.24570.1.A1_at	0.1287	4.61901	-1.58815	PBRM1	2.87118	0.00421975	Polybromo 1
Gga.10818.2.S1_a_at	0.173	3.8613	-2.4198	LOC429567	2.86422	0.00937747	Similar to protease
Gga.1311.3.S1_at	0.0765	7.32572	0.687499	TRBV6-2	2.8637	0.00043458	T cell receptor beta variable 6-2
Gga.18046.1.S1_at	0.1339	4.52333	-1.68793	LOC100857883	2.8546	0.00464605	Digestive cysteine proteinase 2-like
Gga.1111.1.S1_a_at	0.1153	5.01937	-1.18661	USP18	2.85263	0.00285955	Ubiquitin specific peptidase 18
GgaAffx.4384.1.S1_at	0.1731	3.85941	-2.422	RNF213	2.85238	0.00939723	Ring finger protein 213
Gga.462.1.S1_x_at	0.09	6.00106	-0.304211	APOA4	2.85073	0.00119851	Apolipoprotein A-IV
Gga.4970.1.S1_at	0.0521	11.569	2.8072	CD3E	2.84822	3.799e-05	CD3e molecule
Gga.1247.1.S2_at	0.1218	4.80815	-1.39528	LOC396098	2.84757	0.00350176	B6.1
Gga.11640.1.S1_at	0.1525	4.20189	-2.03416	SUCNR1	2.83876	0.00648119	Succinate receptor 1
Gga.11246.1.S1_at	0.0821	6.67122	0.223367	LOC420552	2.83313	0.00070297	Uncharacterized LOC420552
Gga.9928.1.S1_at	0.3297	2.48505	-4.15745		2.83199	0.0499407
GgaAffx.2756.1.S1_at	0.1855	3.68995	-2.62112		2.83034	0.0113687
GgaAffx.6828.1.S1_at	0.2299	3.20272	-3.21922	LOC771899	2.82701	0.0201524	HEAT repeat-containing protein 7A-like
Gga.8817.1.S1_s_at	0.062	8.21518	1.2475	FDFT1	2.82419	0.00023876	Farnesyl-diphosphate farnesyltransferase 1
GgaAffx.9702.1.S1_at	0.2636	2.92685	-3.57321	PPIL6	2.82294	0.0283208	Peptidylprolyl isomerase like 6
Gga.1678.2.S1_at	0.1781	3.79869	-2.4928	SCG5	2.82274	0.0100558	Secretogranin V
Gga.14149.1.S1_at	0.1674	3.94994	-2.31757	NRBP1	2.82036	0.0085035	Nuclear receptor binding protein 1
GgaAffx.9805.1.S1_at	0.1794	3.77428	-2.52143	TMPRSS7	2.8196	0.010335	Transmembrane protease, serine 7
GgaAffx.24657.1.S1_at	0.1209	4.83288	-1.37049	ZPLD1	2.8171	0.00341864	Zona pellucida-like domain containing 1
Gga.12084.1.S1_s_at	0.0971	5.63133	-0.620353	NHSL1	2.81384	0.00164117	NHS like 1
GgaAffx.22894.2.S1_s_at	0.2792	2.80199	-3.7365	TRIM7.1	2.80686	0.0331576	Tripartite motif containing 7.1
Gga.14073.1.S1_at	0.265	2.91441	-3.58941		2.80533	0.0287666
GgaAffx.5816.1.S1_at	0.2444	3.07923	-3.37644	LOC770919	2.8045	0.0234352	Cytochrome c-like
GgaAffx.7939.1.S1_at	0.0543	10.3295	2.31543	SLC9A3	2.79611	7.027e-05	Solute carrier family 9, subfamily A (NHE3, cation proton antiporter 3), member 3
Gga.6650.3.S1_a_at	0.0793	7.04382	0.493398	PDCD1LG2	2.79272	0.00053219	Programmed cell death 1 ligand 2
Gga.20002.1.A1_at	0.181	3.7565	-2.54235	ACHE	2.7924	0.0105438	Acetylcholinesterase (Yt blood group)
GgaAffx.7696.1.S1_at	0.2993	2.66869	-3.91257	MPPED2	2.79151	0.039329	Metallophosphoesterase domain containing 2
GgaAffx.7012.1.S1_at	0.2116	3.39659	-2.97683		2.78752	0.0159765
Gga.10118.1.S1_at	0.3012	2.65545	-3.93016		2.78636	0.0400068
GgaAffx.5617.1.S1_at	0.1715	3.88711	-2.3899	PEX5L	2.78635	0.00911301	Peroxisomal biogenesis factor 5-like
Gga.18119.1.S1_at	0.0937	5.8779	-0.407447	LOC107050180	2.78556	0.00132859	Uncharacterized LOC107050180
GgaAffx.21843.2.S1_s_at	0.1072	5.24432	-0.971979	CYP2C8	2.7805	0.00231921	Cytochrome P450, family 2, subfamily C, polypeptide 8
Gga.1328.2.A1_at	0.2777	2.80925	-3.72696	B2M	2.77353	0.0328528	Beta-2-microglobulin
Gga.10478.1.S1_a_at	0.18	3.76707	-2.52991	ARL10	2.77264	0.0104191	ADP-ribosylation factor-like 10
GgaAffx.22939.1.S1_at	0.2001	3.52051	-2.8249	LOC771347	2.7723	0.013815	Uncharacterized LOC771347
GgaAffx.11923.1.S1_at	0.0521	11.6486	2.83601	NAPEPLD	2.76798	3.659e-05	N-acyl phosphatidylethanolamine phospholipase D
GgaAffx.23767.1.S1_at	0.0867	6.25242	-0.099712	TRANK1	2.76662	0.00097602	Tetratricopeptide repeat and ankyrin repeat containing 1
Gga.939.1.S1_at	0.0831	6.51061	0.101996		2.76307	0.00079566
Gga.1745.3.S1_at	0.2179	3.3281	-3.06182	FAM173A	2.76221	0.0173308	Family with sequence similarity 173 member A
Gga.16546.1.A1_at	0.1931	3.59172	-2.73869	MIA3	2.75594	0.0127216	Melanoma inhibitory activity family, member 3
AF243438.CDS86.S1_s_at	0.2711	2.8634	-3.65597		2.75506	0.0306749
Gga.9386.1.S1_at	0.1114	5.09165	-1.1168	RBP7	2.75017	0.00267157	Retinol binding protein 7, cellular
GgaAffx.1642.2.S1_s_at	0.0551	10.0424	2.18887	FP325317.1	2.74965	8.181e-05	Uncharacterized protein [Source:UniProtKB/TrEMBL;Acc:F6QWF9]
Gga.688.1.S1_at	0.0791	7.15602	0.571677	ST6GALNAC1	2.74769	0.00049056	ST6 (alpha-N-acetyl-neuraminyl-2,3-beta-galactosyl-1,3)-N-acetylgalactosaminide alpha-2,6-sialyltransferase 1
GgaAffx.2791.3.A1_at	0.1021	5.37142	-0.854086		2.74695	0.00206614
Gga.9070.1.S1_at	0.0521	10.7884	2.5074	LOC100857622	2.74534	5.554e-05	3-beta-hydroxysteroid-Delta(8),Delta(7)-isomerase-like
NC-001720.CDS5.S1_at	0.1997	3.52223	-2.82281		2.73862	0.0137874
GgaAffx.22494.2.S1_at	0.1839	3.71323	-2.59348		2.73196	0.0110722
GgaAffx.5714.1.S1_at	0.1221	4.79077	-1.41276	FUT7	2.73181	0.00356158	Fucosyltransferase 7 (alpha (1,3) fucosyltransferase)
GgaAffx.7305.1.S1_s_at	0.2497	3.03968	-3.42724	PPEF2	2.73021	0.0246078	Protein phosphatase, EF-hand calcium binding domain 2
GgaAffx.7809.1.S1_at	0.0557	9.57894	1.97329	LCT	2.72942	0.00010548	Lactase
Gga.5147.1.S1_x_at	0.0962	5.74619	-0.520123	BLB1	2.72771	0.00148607	Major histocompatibility complex class II beta chain BLB1
Gga.12394.1.S1_a_at	0.081	6.87102	0.37013	LAT2	2.72765	0.00060458	Linker for activation of T cells family, member 2
Gga.154.1.S1_at	0.0543	10.3445	2.32189	LGALS3	2.7271	6.972e-05	Lectin, galactoside-binding, soluble, 3
GgaAffx.7559.1.S1_s_at	0.1628	4.01154	-2.24729	RP11-47I22.4	2.72167	0.00795015	Uncharacterized protein [Source:UniProtKB/TrEMBL;Acc:H0YJX3]
Gga.11024.1.S1_at	0.3253	2.50728	-4.1277	TPGS2	2.72084	0.048507	Tubulin polyglutamylase complex subunit 2
Gga.10952.1.S1_s_at	0.2616	2.94142	-3.55427	VWF	2.72034	0.0278086	Von Willebrand factor
Gga.2645.1.S1_at	0.2013	3.50118	-2.84844	TGFBR2	2.72001	0.0141297	Transforming growth factor, beta receptor II (70/80kDa)
Gga.19730.1.A1_at	0.1783	3.793	-2.49946		2.71818	0.01012
Gga.998.2.S1_a_at	0.0521	10.7764	2.50255	CD3D	2.7159	5.588e-05	CD3d molecule, delta (CD3-TCR complex)
GgaAffx.1032.3.S1_s_at	0.1445	4.34249	-1.88061	INPP5D	2.71215	0.00559263	Inositol polyphosphate-5-phosphatase, 145kDa
Gga.19320.1.S1_at	0.1113	5.1016	-1.10726	LOC426510	2.71192	0.00264683	Uncharacterized LOC426510
Gga.6332.1.S1_at	0.0568	8.96483	1.66444	LOC771877	2.71168	0.00015031	Complement receptor type 2-like
Gga.10447.1.S1_at	0.2324	3.17917	-3.24905		2.71004	0.0207373
GgaAffx.25292.1.S1_at	0.2051	3.46405	-2.89383		2.7086	0.0147566
GgaAffx.10968.2.S1_s_at	0.2779	2.80766	-3.72905	ATP8A2	2.7084	0.0329193	ATPase, aminophospholipid transporter, class I, type 8A, member 2
GgaAffx.10206.1.S1_at	0.2532	3.00277	-3.47482		2.70769	0.0257602
GgaAffx.10223.2.S1_at	0.1524	4.21731	-2.01715	SPAG1	2.70326	0.00637627	Sperm associated antigen 1
Gga.17811.1.S1_at	0.0962	5.66544	-0.590391	PROSER2	2.70197	0.00159324	Proline and serine rich 2
GgaAffx.24438.1.S1_at	0.3142	2.5772	-4.0343		2.70106	0.0442768
Gga.8991.1.S1_at	0.1625	4.02071	-2.23689		2.69779	0.00787135
GgaAffx.5206.1.S1_at	0.3182	2.55086	-4.06945		2.6948	0.0458221
Gga.3242.2.S1_at	0.0831	6.46216	0.064773	LOC769185	2.68966	0.00082635	Breast carcinoma-amplified sequence 1-like
Gga.4900.4.S1_at	0.1289	4.60926	-1.59825	LOC776458	2.68882	0.00426112	C-type lectin domain family 2 member D-like
GgaAffx.8082.2.A1_at	0.3194	2.54436	-4.07813	ELOVL2	2.68537	0.0462123	ELOVL fatty acid elongase 2
Gga.13336.3.S1_x_at	0.0895	6.03954	-0.272365	BLB1	2.68464	0.00116092	Major histocompatibility complex class II beta chain BLB1
Gga.14525.1.A1_at	0.0692	7.74328	0.959886		2.68429	0.00032568
Gga.19476.1.S1_at	0.0562	9.27106	1.82191	ST3GAL4	2.68304	0.00012564	ST3 beta-galactoside alpha-2,3-sialyltransferase 4
Gga.6825.1.S1_at	0.081	6.83947	0.347261	C26H6ORF222	2.68263	0.000619	Chromosome 26 open reading frame, human C6orf222
GgaAffx.4630.1.S1_at	0.2742	2.83998	-3.68664		2.6824	0.031597
Gga.6064.3.S1_a_at	0.0868	6.22483	-0.121762		2.68068	0.00099795
Gga.3286.1.S1_at	0.1102	5.14207	-1.06858	CALB1	2.67838	0.00254881	Calbindin 1, 28kDa
GgaAffx.483.7.S1_at	0.2687	2.8878	-3.62409		2.67833	0.0297453
GgaAffx.8461.1.S1_at	0.2012	3.50854	-2.83948	PLEKHG5	2.67449	0.014009	Pleckstrin homology and RhoGEF domain containing G5
GgaAffx.5075.1.S1_at	0.1782	3.79438	-2.49785	LOC769304	2.66625	0.0101044	Uncharacterized LOC769304
GgaAffx.9095.1.A1_at	0.131	4.56998	-1.63909	NWD2	2.66247	0.00443237	NACHT and WD repeat domain containing 2
GgaAffx.1440.2.S1_s_at	0.2038	3.47616	-2.879	UNC13A	2.66242	0.0145487	Unc-13 homolog A (C. Elegans)
GgaAffx.22159.1.S1_at	0.1972	3.5489	-2.79043	LRRK1	2.65772	0.013367	Leucine-rich repeat kinase 1
Gga.613.1.A1_at	0.1562	4.1314	-2.11239	UBXN4	2.65752	0.00698611	UBX domain protein 4
Gga.15580.1.S1_at	0.0618	8.38059	1.34355	SLC24A4	2.65697	0.00021492	Solute carrier family 24 (sodium/potassium/calcium exchanger), member 4
GgaAffx.5642.1.S1_at	0.1855	3.68969	-2.62142	NOXA1	2.65385	0.0113721	NADPH oxidase activator 1
Gga.12614.1.S1_at	0.0831	6.51794	0.107603	TNFSF15	2.65307	0.00079113	Tumor necrosis factor superfamily member 15
Gga.19453.1.S1_at	0.2853	2.75565	-3.79753	CSF1R	2.65193	0.0351752	Colony stimulating factor 1 receptor
Gga.19828.1.A1_at	0.1086	5.19092	-1.02224		2.65026	0.00243603
Gga.8216.1.S1_at	0.0551	10.1423	2.23351	HEG1	2.64914	7.756e-05	Heart development protein with EGF-like domains 1
GgaAffx.4701.1.S1_at	0.1442	4.35017	-1.87231	LOC422306	2.6462	0.00554823	Uncharacterized LOC422306
Gga.11054.1.S1_at	0.2548	2.98928	-3.49225		2.6432	0.026196
Gga.18491.1.S1_at	0.0557	9.78656	2.07164	ATP8B1	2.64285	9.4e-05	ATPase, class I, type 8B, member 1
Gga.12454.1.S1_at	0.2895	2.72814	-3.83385	RLN1	2.64242	0.0364357	Relaxin 1
Gga.518.1.S1_x_at	0.3018	2.65209	-3.93461		2.6416	0.0401804
Gga.13733.1.S1_at	0.2776	2.81531	-3.719		2.64066	0.0326009
Gga.445.2.S1_a_at	0.1724	3.86692	-2.41328	LOC769232	2.63465	0.00931919	Ig heavy chain Mem5-like
GgaAffx.10734.1.S1_s_at	0.1879	3.65457	-2.66328	TSGA10	2.62806	0.0118365	Testis specific, 10
Gga.5216.1.S1_at	0.1043	5.2978	-0.922083		2.62635	0.00220862
Gga.3350.1.S1_at	0.0562	9.2483	1.81044	PTGDS	2.62006	0.00012731	Prostaglandin D2 synthase 21kDa (brain)
GgaAffx.4982.1.S1_at	0.0962	5.68502	-0.573274	NFATC2	2.61826	0.00156646	Nuclear factor of activated T-cells, cytoplasmic, calcineurin-dependent 2
Gga.2494.1.S1_at	0.0823	6.56917	0.146607	XDH	2.60267	0.00076031	Xanthine dehydrogenase
GgaAffx.9091.1.S1_at	0.1611	4.04066	-2.2143	SH3BP1	2.59419	0.00770281	SH3-domain binding protein 1
Gga.445.1.S1_at	0.0562	9.27651	1.82465	LOC769232	2.59385	0.00012525	Ig heavy chain Mem5-like
GgaAffx.24921.1.S1_at	0.2706	2.86819	-3.64971	TAB3	2.5928	0.03049	TGF-beta activated kinase 1/MAP3K7 binding protein 3
GgaAffx.7163.1.S1_at	0.2991	2.67125	-3.90918	LOC429032	2.59218	0.0391995	Rac GTPase-activating protein 1-like
Gga.18184.1.S1_at	0.2113	3.40161	-2.97064	C14H16ORF89	2.59132	0.0158821	Chromosome 14 open reading frame, human C16orf89
Gga.604.1.S1_at	0.2777	2.81138	-3.72416	RELA	2.5899	0.0327641	V-rel avian reticuloendotheliosis viral oncogene homolog A
Gga.8588.1.S1_s_at	0.0581	8.82054	1.58776	NAPEPLD	2.58526	0.00016387	N-acyl phosphatidylethanolamine phospholipase D
Gga.8973.1.S1_at	0.0551	10.1191	2.22318	EXOC3L4	2.58431	7.853e-05	Exocyst complex component 3 like 4
Gga.15429.1.S1_at	0.2413	3.10581	-3.34243		2.58422	0.0226819
GgaAffx.21845.2.S1_s_at	0.0551	10.2143	2.26528	CD74	2.58333	7.466e-05	CD74 molecule
GgaAffx.22178.3.S1_s_at	0.1766	3.8174	-2.47091	FCGBP	2.58098	0.00984741	Fc fragment of IgG binding protein
Gga.8227.1.S1_s_at	0.0692	7.74957	0.963854	IFI27L2	2.57741	0.0003243	Interferon, alpha-inducible protein 27-like 2
GgaAffx.7097.2.S1_s_at	0.2955	2.69327	-3.87999	WIPF3	2.57673	0.0381035	WAS/WASL interacting protein family member 3
GgaAffx.26344.1.S1_at	0.0728	7.52717	0.821099	ZNFX1	2.57651	0.00037748	Zinc finger, NFX1-type containing 1
GgaAffx.23875.1.S1_at	0.1013	5.39856	-0.829217	ZC3H12D	2.57596	0.00201629	Zinc finger CCCH-type containing 12D
GgaAffx.249.1.A1_at	0.2736	2.84675	-3.67777		2.57587	0.0313274
Gga.13336.3.S1_a_at	0.0688	7.85719	1.03121	BLB1	2.57552	0.00030172	Major histocompatibility complex class II beta chain BLB1
GgaAffx.20517.1.S1_at	0.1724	3.86866	-2.41127		2.574	0.00930124
GgaAffx.22043.2.S1_at	0.0562	9.30235	1.8376		2.57298	0.0001234
Gga.13202.1.S1_at	0.2624	2.93691	-3.56013		2.57261	0.0279662
GgaAffx.8268.1.S1_at	0.2936	2.70125	-3.86943	SBK2	2.56977	0.0377149	SH3 domain binding kinase family, member 2
GgaAffx.25662.1.S1_at	0.0618	8.51036	1.41725	ENPP3	2.56946	0.00019814	Ectonucleotide pyrophosphatase/phosphodiesterase 3
GgaAffx.8892.1.S1_at	0.0821	6.62415	0.188119	LOC426330	2.56784	0.00072877	Leukocyte immunoglobulin-like receptor subfamily A member 6-like
GgaAffx.1001.1.S1_at	0.2742	2.83964	-3.68708	TMEM88B	2.56749	0.0316106	Transmembrane protein 88B
Gga.703.1.S1_at	0.0618	8.42286	1.36772	ANG	2.56575	0.00020928	Angiogenin, ribonuclease, RNase A family, 5
Gga.15474.1.S1_at	0.2013	3.50506	-2.84371		2.56257	0.0140658
Gga.13654.1.A1_at	0.1607	4.04809	-2.2059		2.55872	0.00764109
Gga.10173.1.S1_s_at	0.1667	3.96175	-2.30405	MYBPC1	2.55526	0.00839413	Myosin binding protein C, slow type
GgaAffx.8023.2.S1_at	0.242	3.10166	-3.34773	ALDH5A1	2.55204	0.0227976	Aldehyde dehydrogenase 5 family member A1
Gga.702.1.S1_at	0.0568	8.93844	1.65054	ROS1	2.55142	0.00015269	ROS proto-oncogene 1 , receptor tyrosine kinase
Gga.18491.1.S1_s_at	0.0688	7.82302	1.00994	ATP8B1	2.54834	0.00030869	ATPase, class I, type 8B, member 1
GgaAffx.6811.1.S1_at	0.2308	3.19182	-3.23301	LOC772266	2.54718	0.0204207	Uncharacterized LOC772266
GgaAffx.12964.1.S1_s_at	0.0557	9.66374	2.01381	LSS	2.54257	0.0001006	Lanosterol synthase (2,3-oxidosqualene-lanosterol cyclase)
Gga.15253.1.S1_at	0.3129	2.58454	-4.02451	HOXB9	2.54041	0.0438561	Homeobox B9
Gga.15437.1.S1_at	0.12	4.85533	-1.34806	LOC771178	2.54	0.00334512	Uncharacterized LOC771178
GgaAffx.22943.1.A1_at	0.3005	2.66028	-3.92374	NPY5R	2.53926	0.039758	Neuropeptide Y receptor Y5
Gga.198.1.S1_at	0.1209	4.82974	-1.37363	MMP9	2.5383	0.00342908	Matrix metallopeptidase 9 (gelatinase B, 92kDa gelatinase, 92kDa type IV collagenase)
Gga.1612.1.S1_at	0.0618	8.35762	1.33035		2.53736	0.00021806
GgaAffx.20319.1.S1_at	0.2302	3.19942	-3.2234		2.53723	0.0202333
Gga.8851.1.S1_a_at	0.0937	5.88222	-0.403788	IDI1	2.53647	0.00132375	Isopentenyl-diphosphate delta isomerase 1
GgaAffx.11201.1.S1_s_at	0.0904	5.97542	-0.325535	TLR1A	2.53442	0.00122433	Toll-like receptor 1 family member A
NC-005264.CDS9.S1_at	0.2894	2.72993	-3.83148		2.53345	0.0363519
GgaAffx.6820.1.S1_at	0.0867	6.22881	-0.118573	AGMO	2.53277	0.00099475	Alkylglycerol monooxygenase
Gga.20028.1.S1_at	0.2639	2.92406	-3.57684	TEKT2	2.53077	0.0284202	Tektin 2
Gga.10078.1.S1_at	0.2731	2.85009	-3.67339	ARHGAP32	2.5284	0.0311953	Rho GTPase activating protein 32
Gga.1328.1.S2_at	0.1228	4.77209	-1.43161	B2M	2.52786	0.00362718	Beta-2-microglobulin
Gga.8981.1.S1_at	0.062	8.30387	1.2993	LOC424832	2.52754	0.00022561	Uncharacterized LOC424832
Gga.18712.1.S1_at	0.0951	5.82784	-0.449992	ABCD2	2.52739	0.00138606	ATP-binding cassette, sub-family D (ALD), member 2
GgaAffx.642.1.S1_at	0.2813	2.78824	-3.75459	ZNF319	2.52681	0.0337428	Zinc finger protein 319
GgaAffx.22790.1.S1_s_at	0.2392	3.12631	-3.31625	ABLIM1	2.52297	0.0221188	Actin binding LIM protein 1
Gga.18764.1.S1_at	0.0618	8.33509	1.31737		2.5229	0.00022119
Gga.10885.1.S1_s_at	0.1582	4.08984	-2.15889	PFKFB3	2.52251	0.00730456	6-phosphofructo-2-kinase/fructose-2,6-biphosphatase 3
Gga.6126.1.A1_at	0.0808	6.93569	0.416655		2.52014	0.00057623
GgaAffx.11357.1.S1_at	0.264	2.92232	-3.57911	LOC430965	2.51752	0.0284825	Uncharacterized LOC430965
Gga.18529.1.S1_at	0.0618	8.38168	1.34417		2.51408	0.00021477
Gga.19230.1.S1_s_at	0.0568	8.88582	1.62266	EAF2	2.50932	0.00015757	ELL associated factor 2
GgaAffx.5315.1.S1_at	0.3215	2.53308	-4.0932	SORCS3	2.50894	0.0468977	Sortilin-related VPS10 domain containing receptor 3
Gga.15248.1.A1_at	0.279	2.80302	-3.73514		2.50783	0.033114
GgaAffx.20578.1.S1_at	0.1664	3.97259	-2.29166		2.50627	0.00829518
Gga.14808.1.S1_at	0.081	6.7468	0.279426		2.5	0.00066372
Gga.13790.1.S1_at	0.1189	4.8976	-1.30606		2.49867	0.00321155
GgaAffx.22704.1.S1_at	0.2296	3.20635	-3.21463	WDR31	2.49865	0.020064	WD repeat domain 31
GgaAffx.3595.5.S1_at	0.1839	3.71345	-2.59322	SGSM2	2.49525	0.0110694	Small G protein signaling modulator 2
Gga.4414.3.S1_a_at	0.0734	7.49937	0.802905	CD74	2.49517	0.00038482	CD74 molecule
Gga.6031.1.S1_at	0.1884	3.64819	-2.67091	HAVCR1	2.49162	0.0119232	Hepatitis A virus cellular receptor 1
Gga.13626.1.S1_at	0.2855	2.75315	-3.80082		2.48995	0.0352877
Gga.8851.1.S1_s_at	0.0872	6.19268	-0.147573	IDI1	2.48641	0.00102423	Isopentenyl-diphosphate delta isomerase 1
Gga.11146.1.S1_s_at	0.0551	9.96915	2.15573	ATP8B1	2.48613	8.51e-05	ATPase, class I, type 8B, member 1
GgaAffx.23925.1.S1_at	0.3291	2.48972	-4.15119	LOC420793	2.48305	0.0496356	Uncharacterized LOC420793
Gga.17763.1.S1_at	0.3139	2.57822	-4.03293	ADAMTS18	2.48249	0.0442176	ADAM metallopeptidase with thrombospondin type 1 motif, 18
GgaAffx.22656.1.S1_at	0.1552	4.15638	-2.08457		2.47805	0.00680223
GgaAffx.12851.1.S1_s_at	0.0557	9.76113	2.05975	C3AR1	2.47644	9.533e-05	Complement component 3a receptor 1
Gga.14479.1.A1_at	0.2558	2.97992	-3.50435		2.47529	0.0265031
GgaAffx.10727.3.S1_s_at	0.0631	8.12381	1.19341	ATP10A	2.47448	0.00025324	ATPase, class V, type 10A
GgaAffx.4196.1.S1_at	0.1946	3.57585	-2.75783	MUC2	2.47358	0.0129567	Mucin 2, oligomeric mucus/gel-forming
Gga.14053.1.A1_at	0.2726	2.85356	-3.66886		2.47225	0.0310589
GgaAffx.4764.1.S1_at	0.2686	2.89277	-3.61761	ANKRD60	2.47216	0.0295598	Ankyrin repeat domain 60
Gga.11385.1.S1_at	0.2263	3.23713	-3.1758	LMO7	2.47174	0.0193307	LIM domain 7
Gga.990.1.S1_at	0.1281	4.63475	-1.57188	PLAC8L1	2.46979	0.00415399	Placenta-specific 8-like 1
GgaAffx.5349.1.S1_at	0.1782	3.7941	-2.49818	VWA5B2	2.46632	0.0101076	Von Willebrand factor A domain containing 5B2
Gga.1247.1.S1_at	0.0765	7.31474	0.680098	LOC396098	2.46569	0.00043796	B6.1
Gga.14005.1.S1_at	0.1373	4.46461	-1.7499	LOC418343	2.46263	0.00493186	Uncharacterized LOC418343
Gga.701.1.S1_at	0.0872	6.20782	-0.135401	RSFR///ANG	2.46218	0.00101176	Leukocyte ribonuclease A-2///angiogenin, ribonuclease, RNase A family, 5
GgaAffx.4059.1.S1_s_at	0.105	5.2817	-0.937054	TRPM5	2.45985	0.00224126	Transient receptor potential cation channel, subfamily M, member 5
GgaAffx.6066.1.A1_at	0.1715	3.8862	-2.39095		2.45833	0.00912213
Gga.6523.1.S1_at	0.2419	3.10242	-3.34676	TMEM173	2.45737	0.0227764	Transmembrane protein 173
Gga.19921.1.S1_at	0.2688	2.88618	-3.62622	NBEAL1	2.45423	0.0298063	Neurobeachin-like 1
GgaAffx.22178.1.S1_at	0.0618	8.32391	1.3109	FCGBP	2.45252	0.00022276	Fc fragment of IgG binding protein
GgaAffx.7468.1.S1_at	0.1974	3.54568	-2.79434	XCR1	2.45251	0.0134171	X-C motif chemokine receptor 1
GgaAffx.10727.9.S1_s_at	0.1228	4.76855	-1.43518	ATP10A	2.45169	0.00363974	ATPase, class V, type 10A
GgaAffx.7315.1.S1_at	0.0793	7.04981	0.497613	BCL2L14	2.44856	0.00052987	BCL2 like 14
GgaAffx.25677.1.S1_s_at	0.0557	9.65972	2.0119	ENPP3	2.44561	0.00010083	Ectonucleotide pyrophosphatase/phosphodiesterase 3
Gga.18201.1.S1_at	0.1488	4.27645	-1.95232		2.44528	0.00599152
GgaAffx.5994.1.A1_at	0.1555	4.15361	-2.08764		2.44503	0.00682233
GgaAffx.7955.1.S1_at	0.2102	3.41142	-2.95853	LOC769397	2.44267	0.0156991	Similar to IgG Fc binding protein
Gga.11125.1.S1_at	0.2956	2.69151	-3.88232	MITF	2.44042	0.0381902	Microphthalmia-associated transcription factor
Gga.10614.1.S1_at	0.2843	2.76722	-3.78227	UBXN7	2.43994	0.0346591	UBX domain protein 7
Gga.18717.1.S1_at	0.1648	3.99004	-2.27175		2.43783	0.00813855
Gga.11139.1.S1_at	0.2956	2.69142	-3.88244		2.43661	0.0381944
Gga.3204.1.S1_at	0.0568	8.91022	1.63561	TMEM243	2.43601	0.00015528	Transmembrane protein 243
GgaAffx.7437.4.S1_s_at	0.3166	2.56244	-4.05399		2.43535	0.0451356
Gga.12233.1.S1_at	0.062	8.19973	1.2384	NAAA	2.4353	0.00024114	N-acylethanolamine acid amidase
GgaAffx.24974.1.S1_at	0.0551	9.98414	2.16254	APOB	2.43264	8.442e-05	Apolipoprotein B
GgaAffx.6659.1.S1_at	0.1963	3.55737	-2.78018	LOC422528	2.43052	0.0132366	Cytochrome P450 2U1-like
Gga.458.1.S1_s_at	0.0643	8.04525	1.14629	ANGPT1L	2.42717	0.00026651	Angiopoietin-related protein 1-like
Gga.4409.1.S1_a_at	0.263	2.93169	-3.56692	CCL4	2.42662	0.0281496	Chemokine (C-C motif) ligand 4
GgaAffx.2934.4.S1_at	0.0692	7.79556	0.992777	RGL1	2.42604	0.00031442	Ral guanine nucleotide dissociation stimulator-like 1
Gga.17967.1.A1_at	0.1544	4.16871	-2.07087	NFAT5	2.42389	0.00671348	Nuclear factor of activated T-cells 5, tonicity-responsive
GgaAffx.22808.1.S1_at	0.081	6.74941	0.281349	DGAT2	2.42352	0.00066241	Diacylglycerol O-acyltransferase homolog 2 (mouse)
Gga.16581.1.S1_at	0.0622	8.16325	1.21684	GRAMD3	2.4235	0.00024687	GRAM domain containing 3
Gga.5239.1.S1_at	0.0632	8.08885	1.17251	PLIN2	2.41948	0.00025905	Perilipin 2
Gga.13336.5.S1_x_at	0.0792	7.08871	0.524878	BLB1	2.41767	0.00051506	Major histocompatibility complex class II beta chain BLB1
Gga.2464.1.S1_at	0.1252	4.70695	-1.49776	GLUL	2.41508	0.00386689	Glutamate-ammonia ligase
Gga.17607.1.S1_at	0.0986	5.53129	-0.70916		2.41344	0.00179158
GgaAffx.566.2.S1_s_at	0.089	6.11187	-0.213049	LOC770718///CCLL4	2.41233	0.0010939	Tripartite motif-containing protein 39-like///chemokine-like ligand 4
GgaAffx.507.1.S1_s_at	0.3251	2.50828	-4.12636	TLR21	2.40739	0.0484435	Toll-like receptor 21
GgaAffx.10788.1.S1_at	0.1734	3.85476	-2.42739	SLC10A2	2.4056	0.00944587	Solute carrier family 10 (sodium/bile acid cotransporter), member 2
GgaAffx.25487.1.S1_at	0.2083	3.42998	-2.93566	LOC427416///AVR2	2.40506	0.0153592	Avidin-related protein 2-like///avidin related protein 2
GgaAffx.3475.1.A1_at	0.1596	4.07002	-2.18118	GPR55	2.40446	0.00746223	G protein-coupled receptor 55
Gga.11446.1.S1_at	0.1401	4.42311	-1.79404	MUC2	2.40431	0.00514589	Mucin 2, oligomeric mucus/gel-forming
GgaAffx.26302.1.S1_at	0.2099	3.41453	-2.95469	OBSCN	2.40173	0.0156415	Obscurin, cytoskeletal calmodulin and titin-interacting RhoGEF
GgaAffx.21428.1.S1_at	0.1104	5.11987	-1.08976	ACER1	2.40014	0.00260205	Alkaline ceramidase 1
AY436609.CDS1.S1_at	0.1855	3.68944	-2.62172		2.39531	0.0113753
Gga.14568.1.A1_at	0.3117	2.5942	-4.01163		2.39432	0.0433088
Gga.13478.3.S1_a_at	0.1176	4.92978	-1.27427	HHLA2	2.39261	0.00311392	HERV-H LTR-associating 2
GgaAffx.20898.1.S1_at	0.3022	2.64873	-3.93907		2.39073	0.0403552
GgaAffx.4252.3.S1_at	0.2247	3.25632	-3.15165	WFDC8	2.38883	0.0188884	WAP four-disulfide core domain 8
AFFX-r2-TagO-5_at	0.2686	2.88882	-3.62276		2.38417	0.0297071
Gga.16868.1.S1_at	0.315	2.57142	-4.042		2.38102	0.0446107
Gga.12360.1.S1_at	0.3062	2.62443	-3.97138	TMEM213	2.38015	0.0416438	Transmembrane protein 213
GgaAffx.7730.2.S1_at	0.1004	5.43054	-0.800056	ACMSD	2.37833	0.00195932	Aminocarboxymuconate semialdehyde decarboxylase
GgaAffx.12475.1.S1_at	0.081	6.82435	0.33626	TRAF5	2.37756	0.00062605	TNF receptor associated factor 5
Gga.8794.1.S1_at	0.0949	5.84063	-0.439092	CUTA	2.37691	0.00137111	CutA divalent cation tolerance homolog (E. Coli)
Gga.10767.1.S1_at	0.2801	2.79662	-3.74356	SAP30BP	2.37299	0.0333846	SAP30 binding protein
Gga.16197.1.S1_at	0.0568	8.885	1.62222	SC5D	2.36951	0.00015764	Sterol-C5-desaturase
GgaAffx.1857.1.S1_s_at	0.1664	3.97263	-2.29162	AACS	2.36724	0.00829484	Acetoacetyl-CoA synthetase
Gga.12748.1.S1_at	0.3044	2.63473	-3.95768	LIG3	2.36681	0.0410922	Ligase III, DNA, ATP-dependent
Gga.12502.1.S1_at	0.2923	2.70876	-3.85948	NAF1	2.36411	0.0373529	Nuclear assembly factor 1 ribonucleoprotein
GgaAffx.20204.1.S1_at	0.264	2.92175	-3.57985		2.36311	0.0285028
Gga.17091.1.A1_at	0.2171	3.34332	-3.04288		2.36297	0.0170194
GgaAffx.8200.1.A1_at	0.1931	3.59219	-2.73813	ZNF502	2.36155	0.0127148	Zinc finger protein 502
Gga.10540.1.S1_at	0.0581	8.78805	1.57026	CYP2D6	2.36106	0.00016711	Cytochrome P450, family 2, subfamily D, polypeptide 6
Gga.18252.1.S1_at	0.3007	2.65925	-3.9251		2.35537	0.0398108
Gga.17642.1.S1_at	0.2502	3.03322	-3.43555	RNF213	2.35384	0.0248052	Ring finger protein 213
GgaAffx.24002.1.S1_at	0.3027	2.64492	-3.94414	FARS2	2.35025	0.0405546	Phenylalanyl-tRNA synthetase 2, mitochondrial
GgaAffx.21962.1.S1_at	0.0807	6.97173	0.442375	SMPDL3B	2.34994	0.0005611	Sphingomyelin phosphodiesterase acid like 3B
GgaAffx.24862.1.S1_at	0.0808	6.94804	0.425486	PCP4///IGSF5	2.34987	0.00057099	Purkinje cell protein 4///immunoglobulin superfamily, member 5
Gga.1114.1.S1_at	0.0872	6.18571	-0.153188	CDKN1A	2.34888	0.00103003	Cyclin-dependent kinase inhibitor 1A
GgaAffx.2951.1.S1_at	0.2127	3.38331	-2.99326		2.34629	0.0162297
Gga.17907.1.S1_at	0.2923	2.71016	-3.85762		2.34589	0.0372854
GgaAffx.10531.1.S1_s_at	0.267	2.90417	-3.60274	GREB1	2.34581	0.0291388	Growth regulation by estrogen in breast cancer 1
GgaAffx.5630.6.S1_at	0.0999	5.45157	-0.780959	SPTBN5	2.3449	0.00192286	Spectrin, beta, non-erythrocytic 5
GgaAffx.5015.1.S1_at	0.1558	4.14095	-2.10173	ITGA11	2.34271	0.00691511	Integrin, alpha 11
GgaAffx.5126.1.S1_at	0.2565	2.97349	-3.51267	TLR15	2.34253	0.0267163	Toll-like receptor 15
GgaAffx.8318.1.S1_at	0.264	2.92203	-3.57949	CHD2	2.33845	0.0284928	Chromodomain helicase DNA binding protein 2
Gga.13292.1.S1_at	0.0618	8.58304	1.45792	GPT2	2.33741	0.00018942	Glutamic pyruvate transaminase (alanine aminotransferase) 2
Gga.701.1.S1_s_at	0.0962	5.74703	-0.519402	RSFR///ANG	2.33307	0.00148501	Leukocyte ribonuclease A-2///angiogenin, ribonuclease, RNase A family, 5
Gga.14303.2.S1_s_at	0.2004	3.51616	-2.83019	GAB2	2.33124	0.0138852	GRB2-associated binding protein 2
Gga.15071.1.A1_at	0.2801	2.7971	-3.74293		2.33067	0.0333642
GgaAffx.2055.1.S1_s_at	0.0971	5.61563	-0.63419	CDHR2	2.33045	0.00166378	Cadherin-related family member 2
Gga.15050.1.S1_at	0.2904	2.72109	-3.84317		2.32779	0.0367664
GgaAffx.5997.1.S1_s_at	0.2595	2.95251	-3.53987	ZFYVE26	2.32756	0.0274255	Zinc finger, FYVE domain containing 26
GgaAffx.3863.1.S1_s_at	0.0867	6.25302	-0.099231	LSS	2.32504	0.00097555	Lanosterol synthase (2,3-oxidosqualene-lanosterol cyclase)
GgaAffx.22893.1.S1_s_at	0.284	2.77177	-3.77627	ZAK	2.32406	0.0344585	Sterile alpha motif and leucine zipper containing kinase AZK
GgaAffx.10804.1.S1_at	0.2993	2.66799	-3.9135	ZIC2	2.3231	0.0393645	Zic family member 2
Gga.4034.1.S1_at	0.1841	3.70872	-2.59883	CTRL	2.32268	0.011129	Chymotrypsin-like
GgaAffx.21831.1.S1_s_at	0.3027	2.64437	-3.94487	IRX4	2.32265	0.0405833	Iroquois homeobox 4
GgaAffx.11166.1.S1_at	0.309	2.60757	-3.99382	SYTL2	2.32158	0.042564	Synaptotagmin-like 2
Gga.245.1.S1_at	0.2361	3.14951	-3.28671	FGF18	2.3201	0.0215004	Fibroblast growth factor 18
GgaAffx.23884.1.S1_at	0.062	8.23969	1.26188	IYD	2.31915	0.00023504	Iodotyrosine deiodinase
Gga.1087.1.S1_at	0.0807	6.97928	0.44775	IRF7	2.31621	0.00055798	Interferon regulatory factor 7
GgaAffx.3939.2.S1_s_at	0.2859	2.74996	-3.80502	DPP6	2.31579	0.0354316	Dipeptidyl-peptidase 6
GgaAffx.9279.1.A1_at	0.2686	2.88874	-3.62286		2.30851	0.0297101
GgaAffx.21400.1.S1_at	0.0822	6.58714	0.160215	CD244	2.30377	0.00074983	CD244 molecule, natural killer cell receptor 2B4
Gga.14326.1.S1_at	0.2444	3.07778	-3.3783	ACSL6	2.3015	0.0234771	Acyl-CoA synthetase long-chain family member 6
Gga.6397.1.S1_at	0.2515	3.01948	-3.45325		2.29952	0.0252312
Gga.18336.1.S1_at	0.1696	3.91186	-2.36133		2.29773	0.00886724
Gga.8296.1.S1_at	0.3124	2.58777	-4.0202	ARHGEF1	2.29684	0.0436725	Rho guanine nucleotide exchange factor (GEF) 1
GgaAffx.1674.1.S1_at	0.2993	2.66823	-3.91318		2.29538	0.0393523
GgaAffx.9712.1.S1_at	0.1507	4.24475	-1.98701	COL8A1	2.29223	0.00619441	Collagen, type VIII, alpha 1
Gga.8667.1.S1_at	0.0622	8.17203	1.22205	LOC422270	2.29038	0.00024547	Uncharacterized LOC422270
GgaAffx.4000.2.S1_at	0.1879	3.65608	-2.66148	ARNT2	2.28907	0.0118162	Aryl-hydrocarbon receptor nuclear translocator 2
GgaAffx.7403.3.S1_at	0.1021	5.37069	-0.854756	SLC5A8	2.28683	0.0020675	Solute carrier family 5 (sodium/monocarboxylate cotransporter), member 8
GgaAffx.20848.1.S1_s_at	0.1237	4.74995	-1.45402	ZNF319	2.28605	0.0037067	Zinc finger protein 319
Gga.18019.1.S1_at	0.3236	2.5178	-4.11362		2.28335	0.0478436
Gga.8196.1.S1_at	0.1344	4.50573	-1.70645	LOC421516	2.27972	0.0047297	Uncharacterized LOC421516
GgaAffx.4379.1.S1_at	0.2013	3.50154	-2.848	TLR4	2.27947	0.0141237	Toll-like receptor 4
Gga.14382.1.A1_at	0.2911	2.71826	-3.84691		2.27919	0.0369
GgaAffx.22194.1.S1_at	0.2028	3.48426	-2.8691	C28H19ORF35	2.27839	0.0144116	Chromosome 28 open reading frame, human C19orf35
GgaAffx.8887.1.S1_s_at	0.2309	3.19097	-3.23409	VNN1///VNN1	2.27716	0.0204419	Vanin 1///vanin 1
Gga.13404.1.S1_at	0.3231	2.52047	-4.11005	SP3	2.27704	0.0476767	Sp3 transcription factor
GgaAffx.9392.4.S1_s_at	0.1289	4.61054	-1.59693	LOC427170	2.27677	0.00425566	Similar to Microtubule-associated serine/threonine-protein kinase 4
GgaAffx.22887.1.S1_at	0.2086	3.42693	-2.93942	OLA1	2.27584	0.0154146	Obg-like ATPase 1
Gga.11817.1.S1_s_at	0.122	4.79655	-1.40694	APOB	2.27564	0.00354156	Apolipoprotein B
Gga.10923.1.S1_s_at	0.2951	2.69495	-3.87776	NAV3	2.27296	0.0380214	Neuron navigator 3
GgaAffx.25796.1.S1_at	0.0618	8.54392	1.43609	CDHR2	2.26953	0.00019406	Cadherin-related family member 2
GgaAffx.24976.1.S1_at	0.0869	6.22112	-0.124732	APOB	2.2675	0.00100094	Apolipoprotein B
Gga.12724.1.S1_at	0.213	3.37869	-2.99898		2.2649	0.0163188
Gga.6528.1.S1_at	0.193	3.59897	-2.72997		2.26455	0.0126159
GgaAffx.3993.1.S1_at	0.2526	3.00731	-3.46894		2.26455	0.0256151
GgaAffx.21660.1.S1_at	0.0688	7.82137	1.00892	PTPRR	2.26405	0.00030903	Protein tyrosine phosphatase, receptor type R
Gga.16401.1.S1_at	0.0962	5.67632	-0.580871	IL13RA1	2.26334	0.00157829	Interleukin 13 receptor, alpha 1
GgaAffx.2393.1.S1_at	0.1197	4.8709	-1.33255	MKNK2	2.26239	0.00329517	MAP kinase interacting serine/threonine kinase 2
Gga.1442.1.S1_at	0.0793	7.03137	0.484629		2.26236	0.00053706
GgaAffx.26208.1.S1_at	0.2265	3.23533	-3.17807	LOC427545	2.26107	0.0193728	Histamine H3 receptor-like
GgaAffx.26735.1.S1_at	0.3016	2.65392	-3.93218	LOC771321	2.26106	0.0400858	Tyrosine-protein phosphatase non-receptor type 13-like
GgaAffx.6918.1.S1_at	0.2867	2.74564	-3.81073	INADL	2.25898	0.0356282	InaD-like (Drosophila)
GgaAffx.946.1.A1_at	0.3027	2.645	-3.94403		2.25629	0.0405502
GgaAffx.5419.1.S1_at	0.1488	4.27518	-1.95371	LOC771361	2.25622	0.00599951	Uncharacterized LOC771361
GgaAffx.9274.1.S1_at	0.1072	5.24405	-0.972231	FDPS	2.25502	0.00231978	Farnesyl diphosphate synthase
GgaAffx.5495.2.S1_at	0.2968	2.68443	-3.8917	JMJD7	2.25459	0.0385394	Jumonji domain containing 7
Gga.296.1.S1_at	0.1586	4.08175	-2.16798	CCL1	2.25324	0.00736847	Chemokine (C-C motif) ligand 1
Gga.11912.1.S1_at	0.3234	2.51851	-4.11267	DIRAS2	2.25161	0.047799	DIRAS family, GTP-binding RAS-like 2
Gga.4964.56.A1_x_at	0.2853	2.75614	-3.79688	TARP	2.24853	0.0351531	TCR gamma alternate reading frame protein
Gga.11150.1.S1_s_at	0.0688	7.87444	1.04191	CDHR5	2.248	0.00029828	Cadherin-related family member 5
GgaAffx.7939.2.S1_s_at	0.0831	6.47679	0.076045	SLC9A3	2.2479	0.00081694	Solute carrier family 9, subfamily A (NHE3, cation proton antiporter 3), member 3
GgaAffx.8889.1.S1_at	0.2639	2.92478	-3.57591	TAAR1	2.2458	0.0283946	Trace amine associated receptor 1
GgaAffx.7313.1.S1_at	0.086	6.32419	-0.042808	LOC419095	2.24453	0.00092153	Uncharacterized LOC419095
GgaAffx.23116.1.S1_at	0.0618	8.55439	1.44194	KCNK5	2.24394	0.0001928	Potassium two pore domain channel subfamily K member 5
GgaAffx.11259.7.S1_x_at	0.1657	3.98088	-2.2822	LOC425218	2.24378	0.00822038	Deleted in malignant brain tumors 1 protein-like
GgaAffx.11224.3.S1_at	0.3287	2.49071	-4.14987	SLC25A32	2.24081	0.0495713	Solute carrier family 25 member 32
GgaAffx.6040.2.S1_at	0.1793	3.77607	-2.51933		2.23956	0.0103142
Gga.19666.1.S1_at	0.3196	2.54313	-4.07977		2.23937	0.0462861
GgaAffx.5508.3.S1_s_at	0.2686	2.8919	-3.61875	MCF2L2	2.23916	0.0295924	MCF.2 cell line derived transforming sequence-like 2
GgaAffx.25227.5.S1_at	0.3121	2.59169	-4.01498	NARS2	2.23696	0.0434504	Asparaginyl-tRNA synthetase 2, mitochondrial (putative)
Gga.19447.2.S1_s_at	0.0872	6.19403	-0.146485	LOC770705	2.23685	0.00102311	Envelope glycoprotein gp95-like
GgaAffx.4200.1.S1_at	0.081	6.88986	0.383731		2.23321	0.00059616
GgaAffx.23139.1.S1_at	0.0937	5.87733	-0.407925	PTPRR	2.23229	0.00132922	Protein tyrosine phosphatase, receptor type R
Gga.1092.1.S1_s_at	0.1988	3.53357	-2.80903	GPR174	2.22633	0.0136068	G protein-coupled receptor 174
Gga.8236.1.S1_at	0.0676	7.92804	1.07495		2.22156	0.00028786
Gga.13897.1.S1_at	0.2994	2.6668	-3.91508	XPC	2.21878	0.0394248	Xeroderma pigmentosum, complementation group C
GgaAffx.20737.1.S1_at	0.0949	5.85117	-0.430123	LOC424265	2.21596	0.00135893	Poly [ADP-ribose] polymerase 14-like
Gga.11138.1.S1_at	0.3253	2.50703	-4.12803		2.21544	0.0485227
GgaAffx.1625.7.S1_s_at	0.0872	6.17652	-0.1606	RP4-608O15.3	2.2125	0.00103774	Complement factor H-related 2
Gga.18068.1.S1_s_at	0.1598	4.06536	-2.18642	FRMD1	2.21222	0.00749981	FERM domain containing 1
Gga.7215.1.S1_at	0.0618	8.39967	1.35448	HSD17B7	2.21104	0.00021235	Hydroxysteroid (17-beta) dehydrogenase 7
GgaAffx.6363.7.S1_s_at	0.3238	2.51518	-4.11713		2.21103	0.048008
Gga.11329.1.S1_at	0.122	4.8014	-1.40207		2.20526	0.00352487
GgaAffx.7654.1.S1_s_at	0.0728	7.57173	0.850092	LOC424265	2.20286	0.00036606	Poly [ADP-ribose] polymerase 14-like
Gga.13528.1.S1_at	0.1736	3.84967	-2.43331	TUBGCP4	2.20112	0.00949951	Tubulin gamma complex associated protein 4
GgaAffx.10727.5.S1_s_at	0.0824	6.56011	0.13973	ATP10A	2.19963	0.00076566	ATPase, class V, type 10A
GgaAffx.25363.1.A1_at	0.2583	2.96179	-3.52784		2.19848	0.0271095
Gga.13689.1.S1_at	0.1724	3.86831	-2.41167		2.1978	0.00930481
GgaAffx.25796.1.S1_s_at	0.0568	8.92264	1.64219	CDHR2	2.19302	0.00015414	Cadherin-related family member 2
GgaAffx.5630.9.S1_s_at	0.0833	6.45025	0.055576	SPTBN5	2.19294	0.0008341	Spectrin, beta, non-erythrocytic 5
Gga.4981.2.S1_at	0.1816	3.74312	-2.55812	HBE1///HBG2	2.18738	0.0107041	Hemoglobin, epsilon 1///hemoglobin, gamma G
GgaAffx.22833.1.S1_at	0.1351	4.49472	-1.71805	MND1	2.18529	0.00478287	Meiotic nuclear divisions 1
Gga.8126.1.S1_at	0.1004	5.42592	-0.80426	AMN	2.18492	0.00196743	Amnion associated transmembrane protein
GgaAffx.8421.1.S1_at	0.0774	7.26084	0.643577	LOC427933	2.18369	0.00045506	Sulfotransferase 6B1-like
Gga.16267.1.S1_at	0.0779	7.21261	0.610641	LOC769497	2.18164	0.00047101	Similar to class I alpha chain
Gga.6007.2.S1_a_at	0.0962	5.65553	-0.599084	RNF128	2.18071	0.001607	Ring finger protein 128
Gga.1011.1.S1_at	0.2652	2.91285	-3.59144		2.18062	0.028823
GgaAffx.3997.1.S1_s_at	0.0822	6.58164	0.156055	ART1///ART7B///MADPRT	2.17296	0.00075302	ADP-ribosyltransferase 1///GPI-anchored ADP-ribosyltransferase///ADP-ribosyltransferase 1
Gga.11838.1.S1_at	0.0793	7.04845	0.496655	IGSF5	2.17232	0.00053039	Immunoglobulin superfamily, member 5
Gga.16020.1.S1_at	0.1089	5.18241	-1.03028	LOC770167///DAPK1	2.17055	0.00245525	Similar to similar to Death-associated protein kinase 1 (DAP kinase 1)///death-associated protein kinase 1
GgaAffx.21175.1.S1_at	0.3124	2.58723	-4.02091	MCTP2	2.16772	0.0437027	Multiple C2 domains, transmembrane 2
GgaAffx.10808.1.S1_at	0.3057	2.62738	-3.96746		2.16617	0.041485
Gga.19570.1.S1_at	0.221	3.28592	-3.11452	HELZ2	2.16571	0.0182281	Helicase with zinc finger 2, transcriptional coactivator
NC-002188.CDS96.S1_at	0.2923	2.71041	-3.8573		2.1628	0.0372738
GgaAffx.3285.1.S1_at	0.2044	3.46866	-2.88818	C1QTNF8	2.15886	0.0146771	C1q and tumor necrosis factor related protein 8
Gga.11440.2.S1_at	0.2249	3.25266	-3.15625	PLAT	2.15881	0.0189718	Plasminogen activator, tissue
Gga.1098.1.S1_at	0.2479	3.05216	-3.41118	LOC419425	2.15648	0.0242308	Rho guanine nucleotide exchange factor 7-like
Gga.10903.1.A1_at	0.209	3.42121	-2.94646	CALB1	2.15535	0.0155189	Calbindin 1, 28kDa
Gga.8654.1.S1_at	0.0728	7.56436	0.845311	RBP1	2.15331	0.00036792	Retinol binding protein 1, cellular
Gga.737.1.S1_at	0.0792	7.13122	0.554489	SLC2A2	2.15271	0.00049943	Solute carrier family 2 (facilitated glucose transporter), member 2
GgaAffx.8109.1.S1_s_at	0.0618	8.34719	1.32435	PARP12	2.15224	0.0002195	Poly (ADP-ribose) polymerase family, member 12
GgaAffx.5029.1.S1_at	0.0919	5.94165	-0.353751	LOC423860	2.14983	0.00125932	Uncharacterized LOC423860
Gga.19276.1.S1_s_at	0.0919	5.91712	-0.374347	LOC422177	2.14502	0.00128547	Interferon lambda receptor 1-like
Gga.2865.1.S1_at	0.0962	5.67668	-0.580555	TAP2	2.1428	0.0015778	Transporter 2, ATP-binding cassette, sub-family B (MDR/TAP)
GgaAffx.4858.2.S1_at	0.1736	3.85107	-2.43168	OTOP3	2.14229	0.00948472	Otopetrin 3
GgaAffx.7679.1.S1_at	0.3179	2.55477	-4.06422	SCTR	2.14127	0.0455888	Secretin receptor
Gga.4964.2.S1_a_at	0.1879	3.661	-2.6556	LOC776590///TARP	2.13809	0.0117499	Ig kappa chain V-VI region NQ2-6.1-like///TCR gamma alternate reading frame protein
Gga.19510.1.S1_at	0.3179	2.55389	-4.0654		2.13577	0.0456415
Gga.14701.1.S1_s_at	0.176	3.82593	-2.46096	SPHKAP	2.1357	0.00975414	SPHK1 interactor, AKAP domain containing
GgaAffx.4702.1.S1_at	0.0831	6.46785	0.069155	IRG1L	2.13445	0.00082268	Immunoresponsive 1 homolog (mouse)-like
Gga.791.1.S1_at	0.086	6.32893	-0.03907	IRF1	2.1341	0.00091805	Interferon regulatory factor 1
GgaAffx.2679.1.S1_at	0.2495	3.04312	-3.4228		2.13362	0.0245031
Gga.10579.1.S1_at	0.3076	2.61688	-3.98143	IL17RA	2.1306	0.0420534	Interleukin 17 receptor A
GgaAffx.3030.1.S1_at	0.3285	2.49183	-4.14837	VPS53	2.12902	0.0494983	VPS53, GARP complex subunit
NC-005264.CDS28.S1_at	0.2737	2.84361	-3.68188		2.12621	0.0314522
GgaAffx.10591.1.S1_at	0.1471	4.31187	-1.91376	TMEM27	2.12344	0.00577368	Transmembrane protein 27
GgaAffx.4117.1.S1_at	0.081	6.84812	0.353539	KY	2.12265	0.00061501	Kyphoscoliosis peptidase
Gga.9062.1.S1_at	0.0562	9.20749	1.7898	ENPP3	2.1186	0.00013035	Ectonucleotide pyrophosphatase/phosphodiesterase 3
GgaAffx.7251.1.S1_at	0.105	5.28278	-0.93605	CCR6	2.1159	0.00223905	C-C motif chemokine receptor 6
Gga.8851.2.S1_a_at	0.0823	6.57713	0.152637	IDI1	2.11419	0.00075565	Isopentenyl-diphosphate delta isomerase 1
Gga.2587.1.S1_at	0.081	6.8245	0.336367	NOV	2.11312	0.00062599	Nephroblastoma overexpressed
GgaAffx.34.1.S1_at	0.1789	3.7845	-2.50944	COPS5	2.11195	0.0102171	COP9 signalosome subunit 5
Gga.3572.1.S2_at	0.081	6.87461	0.372725	CD44	2.11142	0.00060297	CD44 molecule (Indian blood group)
GgaAffx.5630.1.S1_s_at	0.0774	7.27032	0.650024	SPTBN5	2.10725	0.000452	Spectrin, beta, non-erythrocytic 5
Gga.8774.1.S2_at	0.0962	5.72227	-0.540843	TNFSF10	2.10719	0.00151692	Tumor necrosis factor superfamily member 10
GgaAffx.20464.1.S1_at	0.2686	2.89202	-3.61859		2.1057	0.0295878
GgaAffx.7642.1.S1_at	0.2517	3.01641	-3.45721	DCLK3	2.10179	0.0253274	Doublecortin like kinase 3
GgaAffx.6995.4.S1_at	0.2685	2.89478	-3.61499	SCN3A	2.10167	0.0294852	Sodium channel, voltage-gated, type III, alpha subunit
GgaAffx.10543.1.S1_at	0.1582	4.09079	-2.15782	LINC00954	2.10135	0.00729711	Long intergenic non-protein coding RNA 954
Gga.635.1.S1_at	0.0728	7.53788	0.828086	GLRX	2.10052	0.0003747	Glutaredoxin
GgaAffx.4117.2.S1_s_at	0.1253	4.69637	-1.50857	KY	2.09989	0.00390753	Kyphoscoliosis peptidase
GgaAffx.9788.1.S1_at	0.1203	4.84629	-1.35709	SH2D1B	2.09848	0.00337451	SH2 domain containing 1B
GgaAffx.24513.10.S1_s_at	0.0728	7.51882	0.815644	EPB41L3	2.09746	0.00037967	Erythrocyte membrane protein band 4.1-like 3
GgaAffx.4518.1.S1_at	0.0821	6.65276	0.209576	FCGBP	2.09726	0.00071296	Fc fragment of IgG binding protein
Gga.15362.1.S1_at	0.0996	5.45898	-0.774248	RGS18	2.0915	0.00191021	Regulator of G-protein signaling 18
Gga.11227.1.S1_at	0.0962	5.68236	-0.575592	BST1	2.09054	0.00157007	Bone marrow stromal cell antigen 1
Gga.18860.1.A1_at	0.323	2.52275	-4.10701		2.08528	0.0475349
GgaAffx.5630.6.S1_s_at	0.0983	5.54241	-0.699219	SPTBN5	2.08494	0.0017741	Spectrin, beta, non-erythrocytic 5
Gga.16751.1.S1_at	0.0971	5.63386	-0.618127	PARP12	2.0847	0.00163756	Poly (ADP-ribose) polymerase family, member 12
Gga.4216.1.S1_at	0.1086	5.18948	-1.0236	MYOM2	2.08195	0.00243927	Myomesin 2
Gga.10034.2.S1_a_at	0.198	3.53897	-2.80247	SERPINB2	2.08021	0.0135218	Serpin peptidase inhibitor, clade B (ovalbumin), member 2
Gga.11021.1.S1_s_at	0.0728	7.55596	0.839853	NMNAT3	2.07438	0.00037005	Nicotinamide nucleotide adenylyltransferase 3
GgaAffx.24754.1.S1_at	0.1997	3.52441	-2.82016		2.07381	0.0137525
GgaAffx.24973.1.S1_at	0.0821	6.65216	0.209127	APOB	2.07359	0.00071329	Apolipoprotein B
GgaAffx.21642.1.S1_s_at	0.2444	3.07912	-3.37658	WSCD2	2.07286	0.0234384	WSC domain containing 2
Gga.14625.1.S1_at	0.2537	3.00061	-3.47759	UBR4	2.07179	0.0258292	Ubiquitin protein ligase E3 component n-recognin 4
GgaAffx.21848.1.S1_s_at	0.0867	6.23359	-0.114751	LEAP2	2.06994	0.00099093	Liver expressed antimicrobial peptide 2
GgaAffx.473.1.S1_at	0.0713	7.67729	0.917994	SLC26A9	2.06976	0.00034057	Solute carrier family 26 (anion exchanger), member 9
GgaAffx.1625.1.S1_s_at	0.0632	8.09062	1.17357	RP4-608O15.3	2.06838	0.00025875	Complement factor H-related 2
Gga.12472.1.S1_s_at	0.0962	5.71728	-0.545182	KIAA1211	2.06706	0.00152346	KIAA1211
Gga.12866.1.A1_at	0.1814	3.7468	-2.55379	UGP2	2.06706	0.0106598	UDP-glucose pyrophosphorylase 2
GgaAffx.3811.1.S1_at	0.2509	3.02432	-3.44701	PLXNA1	2.06697	0.0250802	Plexin A1
Gga.10702.1.S1_at	0.2247	3.25623	-3.15177	IGF2	2.06574	0.0188905	Insulin like growth factor 2
Gga.3575.1.S1_at	0.3243	2.51145	-4.12212	LOC422926	2.06562	0.0482429	Uncharacterized LOC422926
Gga.10037.1.S1_s_at	0.1388	4.44303	-1.77282	NOXO1	2.06516	0.00504187	NADPH oxidase organizer 1
Gga.18499.1.S1_at	0.2287	3.21686	-3.20136	LOC420153///PTPRS	2.06516	0.0198102	Uncharacterized LOC420153///protein tyrosine phosphatase, receptor type, S
GgaAffx.10586.1.S1_at	0.273	2.85187	-3.67106	BEND2	2.06511	0.0311252	BEN domain containing 2
Gga.11142.2.S1_s_at	0.2565	2.97403	-3.51197	COMP	2.06492	0.0266983	Cartilage oligomeric matrix protein
GgaAffx.22038.1.S1_at	0.2022	3.49077	-2.86114		2.06482	0.0143023
GgaAffx.26387.1.S1_x_at	0.2026	3.48637	-2.86652		2.06325	0.0143762
Gga.15494.1.S1_at	0.2763	2.82142	-3.71098		2.06248	0.0323491
Gga.8996.1.S1_at	0.0688	7.88186	1.0465	CDHR2	2.06122	0.00029681	Cadherin-related family member 2
GgaAffx.10598.1.S1_s_at	0.0986	5.5282	-0.711932	EPT1	2.06102	0.00179648	Ethanolaminephosphotransferase 1 (CDP-ethanolamine-specific)
Gga.4560.2.S1_a_at	0.183	3.72352	-2.5813	AOC3	2.06045	0.0109439	Amine oxidase, copper containing 3
GgaAffx.23139.1.S1_x_at	0.0793	7.06127	0.505663	PTPRR	2.06025	0.00052545	Protein tyrosine phosphatase, receptor type R
Gga.8517.1.S1_at	0.0793	7.05735	0.502914	LDLR	2.05852	0.00052696	Low density lipoprotein receptor
GgaAffx.6745.2.S1_s_at	0.2705	2.87128	-3.64567	SLC1A7	2.0563	0.0303712	Solute carrier family 1 (glutamate transporter), member 7
GgaAffx.23798.4.S1_at	0.0962	5.68192	-0.575981	CFI	2.05577	0.00157067	Complement factor I
GgaAffx.22237.1.S1_at	0.105	5.27672	-0.941698	IL10RA	2.04711	0.00225147	Interleukin 10 receptor subunit alpha
GgaAffx.9809.1.S1_at	0.2114	3.39773	-2.97542	LOC418423	2.04697	0.015955	Uncharacterized LOC418423
Gga.18416.1.S1_at	0.2689	2.8823	-3.63127		2.04412	0.0299521
Gga.12326.1.S1_s_at	0.0919	5.93245	-0.361464	MXI1	2.04401	0.00126905	MAX interactor 1, dimerization protein
Gga.15311.1.S1_at	0.2635	2.92762	-3.57221	ST6GALNAC3	2.04308	0.0282935	ST6 (alpha-N-acetyl-neuraminyl-2,3-beta-galactosyl-1,3)-N-acetylgalactosaminide alpha-2,6-sialyltransferase 3
Gga.593.1.S1_s_at	0.1816	3.74249	-2.55888	CHAT1///CHAT2	2.04268	0.0107118	ADP-ribosyltransferase///ADP-ribosyltransferase
GgaAffx.9121.1.S1_at	0.1159	4.99319	-1.21209	APOA5	2.04076	0.00293132	Apolipoprotein A-V
Gga.6832.1.S1_at	0.2438	3.08671	-3.36686	B3GALT6	2.03792	0.0232204	Beta-1,3-galactosyltransferase 6
Gga.12726.1.S1_x_at	0.2688	2.88591	-3.62656	NEBL	2.03643	0.0298162	Nebulette
Gga.16886.1.S1_at	0.3245	2.51061	-4.12324	YPEL4	2.03526	0.0482958	Yippee-like 4 (Drosophila)
Gga.260.6.A1_at	0.2075	3.43626	-2.92793	DMRT1	2.03344	0.0152461	Doublesex and mab-3 related transcription factor 1
GgaAffx.9703.1.S1_at	0.2706	2.86765	-3.65042	LOC770012	2.03336	0.0305109	Uncharacterized LOC770012
Gga.20079.1.S1_s_at	0.0792	7.13003	0.553666	APOB	2.03286	0.00049986	Apolipoprotein B
Gga.330.1.S1_at	0.287	2.74443	-3.81232	PHOX2A	2.0316	0.0356832	Paired-like homeobox 2a
GgaAffx.24287.1.S1_s_at	0.0725	7.60803	0.873566		2.02997	0.00035705
Gga.9207.2.S1_a_at	0.0779	7.21247	0.610539	LOC769729	2.02993	0.00047106	Uncharacterized LOC769729
Gga.6064.3.S1_at	0.213	3.379	-2.9986		2.02948	0.0163129
GgaAffx.82.1.S1_s_at	0.3182	2.55141	-4.06871		2.0267	0.0457889
GgaAffx.13216.1.S1_s_at	0.081	6.80555	0.322547	NFKBIZ	2.02374	0.00063495	NFKB inhibitor zeta
GgaAffx.6865.1.A1_at	0.1354	4.48059	-1.73298	FERD3L	2.01657	0.00485213	Fer3-like bHLH transcription factor
GgaAffx.25575.5.S1_s_at	0.1938	3.58291	-2.74931	SBNO2	2.01511	0.0128515	Strawberry notch homolog 2 (Drosophila)
GgaAffx.4192.1.S1_at	0.0976	5.5631	-0.68077		2.01336	0.0017421
GgaAffx.10009.1.S1_at	0.2477	3.05317	-3.40988	POLN	2.01179	0.0242006	Polymerase (DNA) nu
Gga.18687.1.S1_at	0.3233	2.51946	-4.1114	GORAB	2.01129	0.0477398	Golgin, RAB6-interacting
Gga.9775.1.S1_s_at	0.2141	3.36957	-3.01028	PODN	2.01037	0.0164963	Podocan
Gga.14147.1.A1_at	0.2251	3.24962	-3.16007		2.00664	0.0190415
Gga.15364.1.S1_at	0.1525	4.21151	-2.02354	LOC423478	2.00656	0.00641549	Exocyst complex component 3-like
Gga.13054.1.S1_at	0.3068	2.62047	-3.97664	C12H3ORF67	2.00374	0.0418578	Chromosome 12 open reading frame, human C3orf67
Gga.16267.1.S1_s_at	0.1006	5.41711	-0.812283	LOC769716///LOC769497///LOC417068///LOC417057///LOC417053	2.00314	0.00198301	Class I histocompatibility antigen, F10 alpha chain-like///similar to class I alpha chain///similar to MHC Rfp-Y class I alpha chain///class I histocompatibility antigen, F10 alpha chain-like///similar to MHC Rfp-Y class I alpha chain
Gga.1193.1.S2_at	0.081	6.79948	0.318109	PTPRC	2.00211	0.00063786	Protein tyrosine phosphatase, receptor type C
Gga.17026.1.S1_at	0.0688	7.82146	1.00897		2.00036	0.00030901
GgaAffx.6040.6.S1_at	0.0962	5.68424	-0.573956	SLC30A10	1.99838	0.00156752	Solute carrier family 30, member 10
Gga.17744.1.S1_at	0.1685	3.92471	-2.34653		1.9978	0.00874254
Gga.14057.1.S1_a_at	0.2007	3.51172	-2.8356	LOC418554	1.99737	0.0139571	V-set domain containing T cell activation inhibitor 1-like
GgaAffx.8414.2.S1_s_at	0.2351	3.15762	-3.2764	C3AR1	1.99624	0.0212887	Complement component 3a receptor 1
Gga.1922.3.S1_s_at	0.1388	4.44503	-1.77069	LSS	1.99541	0.00503158	Lanosterol synthase (2,3-oxidosqualene-lanosterol cyclase)
GgaAffx.3941.1.S1_at	0.2338	3.16839	-3.26272	IL21R	1.99462	0.021011	Interleukin 21 receptor
Gga.15107.1.S1_at	0.081	6.81862	0.332087	HMGCR	1.99149	0.00062875	3-hydroxy-3-methylglutaryl-CoA reductase
GgaAffx.20972.1.S1_at	0.2655	2.91011	-3.59501		1.98758	0.0289224
GgaAffx.2469.1.S1_at	0.081	6.89533	0.387672	FAXDC2	1.98632	0.00059374	Fatty acid hydroxylase domain containing 2
AF243438.CDS27.S1_s_at	0.3284	2.49247	-4.14752		1.98535	0.0494572
Gga.15952.1.S1_at	0.2797	2.79919	-3.74018	RNF145	1.98522	0.0332756	Ring finger protein 145
Gga.11597.2.S1_s_at	0.12	4.85466	-1.34872	STAT1	1.98326	0.00334727	Signal transducer and activator of transcription 1, 91kDa
Gga.5433.1.S1_at	0.2714	2.86109	-3.659		1.98313	0.0307646
GgaAffx.8763.1.S1_at	0.3225	2.52847	-4.09935	DOK6	1.9825	0.0471806	Docking protein 6
Gga.6492.1.S1_at	0.143	4.37529	-1.84526	CXCL13L2	1.9821	0.00540577	Chemokine
Gga.267.1.S1_at	0.0793	7.03259	0.485488	SLC5A1	1.98156	0.00053658	Solute carrier family 5 (sodium/glucose cotransporter), member 1
GgaAffx.8956.1.S1_at	0.1896	3.63628	-2.68516	RPP25	1.98096	0.0120868	Ribonuclease P/MRP 25kDa subunit
Gga.5827.1.S1_at	0.2565	2.97341	-3.51278	DSCAM	1.97771	0.026719	Down syndrome cell adhesion molecule
GgaAffx.1642.2.S1_at	0.1755	3.833	-2.45272	FP325317.1	1.97658	0.00967754	Uncharacterized protein [Source:UniProtKB/TrEMBL;Acc:F6QWF9]
Gga.7586.1.S1_at	0.3125	2.58634	-4.02211		1.97645	0.0437536
Gga.20069.1.S1_at	0.1173	4.94335	-1.26091	CLIC5	1.97502	0.00307378	Chloride intracellular channel 5
Gga.1434.1.A1_at	0.1717	3.87591	-2.40286		1.97282	0.00922675
Gga.12338.1.S1_at	0.0962	5.72884	-0.535144	PTPRF	1.97182	0.00150838	Protein tyrosine phosphatase, receptor type, F
Gga.18739.1.S1_at	0.2472	3.05598	-3.40628		1.97129	0.0241169
GgaAffx.4661.1.S1_at	0.1599	4.0618	-2.19043	LOC422301	1.97066	0.00752873	Zinc finger protein 185-like
GgaAffx.20819.1.S1_at	0.0831	6.46235	0.064922		1.96972	0.00082622
Gga.18257.1.A1_at	0.1858	3.6853	-2.62665		1.96829	0.0114291
GgaAffx.11387.1.S1_s_at	0.0774	7.25506	0.639641	HCLS1	1.96751	0.00045694	Hematopoietic cell-specific Lyn substrate 1
GgaAffx.10302.1.S1_at	0.2179	3.32974	-3.05978	COL19A1	1.96618	0.017297	Collagen, type XIX, alpha 1
Gga.18847.1.A1_at	0.3075	2.6177	-3.98034	ACAP2	1.96339	0.0420088	ArfGAP with coiled-coil, ankyrin repeat and PH domains 2
Gga.11215.1.S1_at	0.062	8.25513	1.27091	TINAG	1.96305	0.00023273	Tubulointerstitial nephritis antigen
GgaAffx.7730.2.S1_s_at	0.1186	4.91236	-1.29145	ACMSD	1.96283	0.00316633	Aminocarboxymuconate semialdehyde decarboxylase
Gga.5576.1.S1_a_at	0.2037	3.47818	-2.87654	HIST1H46L6///HIST1H46L5///HIST1H4A///HIST1H4D///HIST2H4B///HIST1H46	1.96082	0.0145145	Histone cluster 1, H4-IV, germinal H4-like 6 (similar to human histone cluster 1, class H4 genes)///histone cluster 1, H4-IV, germinal H4-like 5 (similar to human histone cluster 1, class H4 genes)///histone cluster 1, H4a///histone cluster 1, H4d///histone cluster 2, H4b///histone cluster 1, H4-VI, germinal H4 (similar to human histone cluster 1, class H4 genes)
GgaAffx.6040.2.S1_s_at	0.0919	5.9317	-0.362097	SLC30A10	1.96066	0.00126985	Solute carrier family 30, member 10
Gga.11082.1.S1_at	0.3229	2.52371	-4.10572	RAB40C	1.96012	0.047475	RAB40C, member RAS oncogene family
GgaAffx.7210.1.S1_s_at	0.0821	6.62568	0.18927	UNC93A	1.9596	0.00072791	Unc-93 homolog A (C. Elegans)
Gga.10774.1.A1_at	0.1237	4.74572	-1.45831	RNF138	1.95921	0.00372211	Ring finger protein 138, E3 ubiquitin protein ligase
GgaAffx.7853.1.S1_s_at	0.2851	2.75973	-3.79214	HLA-DRA	1.95873	0.0349922	Major histocompatibility complex, class II, DR alpha
Gga.5136.1.S1_x_at	0.0955	5.80865	-0.466392	BLB1	1.95866	0.00140885	Major histocompatibility complex class II beta chain BLB1
GgaAffx.1625.4.S1_s_at	0.081	6.9095	0.397866	RP4-608O15.3	1.95654	0.00058752	Complement factor H-related 2
Gga.7215.2.S1_a_at	0.0859	6.37897	0.000185	HSD17B7	1.95442	0.0008823	Hydroxysteroid (17-beta) dehydrogenase 7
GgaAffx.8628.1.S1_at	0.1558	4.14217	-2.10038	GZMK	1.9524	0.00690613	Granzyme K (granzyme 3; tryptase II)
Gga.11167.1.S1_at	0.1759	3.82728	-2.45939	H6PD	1.95223	0.00973946	Hexose-6-phosphate dehydrogenase (glucose 1-dehydrogenase)
Gga.3300.3.S1_at	0.1393	4.4353	-1.78104		1.95117	0.00508194
NC-002641.CDS12.S1_at	0.2229	3.27118	-3.133		1.95112	0.0185538
GgaAffx.12647.1.S1_at	0.1927	3.60466	-2.72311	CHIR-IG1-5	1.95106	0.0125335	Immunoglobulin-like receptor CHIR-AB1-like
AY013303.CDS2.S1_s_at	0.1703	3.9045	-2.36982		1.9466	0.00893953
NC-002188.CDS82.S1_at	0.2696	2.87828	-3.63652		1.94483	0.0301042
Gga.18334.1.S1_at	0.0833	6.44478	0.051351		1.9443	0.00083769
GgaAffx.3708.3.S1_s_at	0.2826	2.7802	-3.76516		1.94264	0.03409
GgaAffx.118.3.S1_s_at	0.2565	2.97292	-3.51341	LOC419936	1.94058	0.0267353	Uncharacterized LOC419936
GgaAffx.10052.1.S1_at	0.209	3.4212	-2.94647	GABRR2	1.94051	0.015519	Gamma-aminobutyric acid (GABA) A receptor, rho 2
Gga.14358.1.S1_at	0.0908	5.96488	-0.334321		1.93967	0.00123512
GgaAffx.7108.1.A1_at	0.2996	2.66388	-3.91896		1.93895	0.0395738
GgaAffx.24480.2.S1_s_at	0.2449	3.07313	-3.38426	HORMAD1	1.93891	0.023612	HORMA domain containing 1
Gga.13078.1.S1_at	0.1218	4.81175	-1.39166		1.93759	0.00348953
GgaAffx.20601.1.S1_s_at	0.1289	4.6122	-1.5952	CCLL4	1.93596	0.00424858	Chemokine-like ligand 4
Gga.19663.1.A1_at	0.2013	3.49955	-2.85043		1.93574	0.0141565
GgaAffx.7210.3.S1_s_at	0.0618	8.3293	1.31402	UNC93A	1.9345	0.000222	Unc-93 homolog A (C. Elegans)
Gga.4507.1.S1_at	0.0643	8.02545	1.13434	ITGB2	1.93445	0.00026999	Integrin, beta 2 (complement component 3 receptor 3 and 4 subunit)
GgaAffx.198.1.S1_at	0.0975	5.59425	-0.6531	SLC9A2	1.93376	0.00169516	Solute carrier family 9, subfamily A (NHE2, cation proton antiporter 2), member 2
AFFX-LysX-5_at	0.1715	3.88848	-2.38832		1.93108	0.0090992
GgaAffx.24867.2.S1_s_at	0.3027	2.64454	-3.94464	ZBTB21	1.93075	0.0405744	Zinc finger and BTB domain containing 21
GgaAffx.3048.1.S1_s_at	0.2346	3.16269	-3.26996	TOM1L2	1.92945	0.0211575	Target of myb1-like 2
Gga.5856.1.S1_at	0.099	5.48192	-0.753522	SLC9A2	1.92922	0.00187163	Solute carrier family 9, subfamily A (NHE2, cation proton antiporter 2), member 2
GgaAffx.22614.1.A1_at	0.2853	2.75498	-3.7984	MVB12B	1.9265	0.035205	Multivesicular body subunit 12B
GgaAffx.7212.1.S1_s_at	0.2548	2.98979	-3.49159	CFAP65	1.92584	0.0261794	Cilia and flagella associated protein 65
GgaAffx.7654.2.S1_s_at	0.1029	5.3502	-0.873601	PARP14	1.92023	0.00210609	Poly (ADP-ribose) polymerase family, member 14
Gga.16473.1.S1_s_at	0.193	3.59812	-2.73099	MAP7D2	1.91813	0.0126283	MAP7 domain containing 2
Gga.10301.1.S1_at	0.2648	2.91586	-3.58751	GOLM1	1.91735	0.0287141	Golgi membrane protein 1
GgaAffx.21808.1.S1_s_at	0.2212	3.28356	-3.11747	IL2	1.91649	0.0182798	Interleukin 2
Gga.4412.1.S1_a_at	0.062	8.19574	1.23605	TAPBP	1.91525	0.00024175	TAP binding protein (tapasin)
AFFX-r2-Bs-thr-M_s_at	0.2845	2.7647	-3.78559		1.91458	0.0347709
GgaAffx.20531.1.S1_s_at	0.0894	6.05385	-0.260573	PTBP3	1.91419	0.00114729	Polypyrimidine tract binding protein 3
Gga.15078.1.A1_at	0.0847	6.39937	0.016107		1.91411	0.00086818
Gga.15234.1.S1_at	0.0831	6.47313	0.073228	REEP6	1.91176	0.00081928	Receptor accessory protein 6
Gga.10759.1.S1_at	0.0722	7.64351	0.896381	DESI1	1.91114	0.00034849	Desumoylating isopeptidase 1
Gga.6054.1.S1_at	0.2199	3.29588	-3.10206	PKD2	1.90955	0.0180118	Polycystic kidney disease 2 (autosomal dominant)
GgaAffx.6596.2.S1_s_at	0.3057	2.62759	-3.96717	ZNF318	1.90717	0.0414737	Zinc finger protein 318
Gga.501.1.S1_at	0.2572	2.96867	-3.51892	MMP27	1.90705	0.0268774	Matrix metallopeptidase 27
GgaAffx.7448.3.S1_s_at	0.0956	5.79146	-0.481129	SEMA5B	1.9055	0.00142963	Sema domain, seven thrombospondin repeats (type 1 and type 1-like), transmembrane domain (TM) and short cytoplasmic domain, (semaphorin) 5B
GgaAffx.3168.1.S1_at	0.0893	6.07583	-0.242517		1.90539	0.00112671
Gga.13795.1.A1_at	0.3139	2.57832	-4.0328		1.90529	0.0442119
Gga.16023.1.S1_at	0.198	3.54087	-2.80017	LOC422442	1.90503	0.0134921	Uncharacterized LOC422442
GgaAffx.24956.3.S1_s_at	0.1488	4.27134	-1.9579		1.90386	0.00602373
GgaAffx.3241.1.S1_x_at	0.1813	3.74841	-2.55189	LOC769184	1.9015	0.0106404	Similar to GTPase, IMAP family member 7
Gga.8837.1.S1_at	0.0821	6.63326	0.194957		1.90144	0.0007237
Gga.1311.5.S1_s_at	0.0962	5.72576	-0.537813	TRBV6-5	1.90051	0.00151237	T cell receptor beta variable 6-5
GgaAffx.25789.4.S1_s_at	0.1519	4.22363	-2.0102	ATP8B1	1.9004	0.00633385	ATPase, class I, type 8B, member 1
Gga.12319.1.S1_at	0.0831	6.47885	0.077627	C8G	1.8992	0.00081562	Complement component 8, gamma polypeptide
Gga.8618.1.S1_at	0.0792	7.14335	0.562901	SULT1C3	1.8984	0.00049507	Sulfotransferase family, cytosolic, 1C, member 3
GgaAffx.9899.1.A1_at	0.2996	2.66476	-3.91779	TMEM246	1.89717	0.0395287	Transmembrane protein 246
GgaAffx.12323.1.S1_s_at	0.1095	5.16794	-1.044	CTD-2370N5.3	1.89695	0.00248836	Uncharacterized protein [Source:UniProtKB/TrEMBL;Acc:J3QS37]
GgaAffx.4858.3.S1_s_at	0.1197	4.86231	-1.34111	OTOP3	1.89508	0.00332263	Otopetrin 3
Gga.1758.1.S1_at	0.1153	5.02046	-1.18555	ALOX5AP	1.8938	0.0028566	Arachidonate 5-lipoxygenase-activating protein
NC-002188.CDS169.S1_at	0.2292	3.20859	-3.21181		1.89083	0.0200096
GgaAffx.10945.1.S1_s_at	0.1314	4.56552	-1.64375	SLC46A3	1.88946	0.0044523	Solute carrier family 46 member 3
Gga.7964.1.S1_at	0.2383	3.13168	-3.30941		1.88582	0.0219739
Gga.8190.1.S1_at	0.1442	4.35031	-1.87217	CAPN9	1.88531	0.00554745	Calpain 9
GgaAffx.13057.1.S1_s_at	0.1824	3.72916	-2.57462	CR2	1.88363	0.0108743	Complement component (3d/Epstein Barr virus) receptor 2
GgaAffx.10215.1.S1_at	0.1522	4.21947	-2.01478		1.88273	0.00636175
Gga.458.1.S1_at	0.1708	3.89737	-2.37804	ANGPT1L	1.8826	0.0090102	Angiopoietin-related protein 1-like
GgaAffx.11885.1.S1_s_at	0.2192	3.31326	-3.08034	BTK	1.8824	0.017641	Bruton agammaglobulinemia tyrosine kinase
Gga.960.1.S1_at	0.0676	7.93709	1.08051	VIPR1	1.88106	0.00028614	Vasoactive intestinal peptide receptor 1
GgaAffx.25909.3.S1_at	0.2929	2.70408	-3.86567		1.87532	0.0375779
Gga.17315.1.S1_s_at	0.2872	2.74361	-3.81341	HECTD4	1.87529	0.0357207	HECT domain containing E3 ubiquitin protein ligase 4
Gga.17401.1.S1_at	0.1336	4.53155	-1.6793		1.87485	0.00460755
Gga.17031.1.S1_s_at	0.1488	4.27562	-1.95322		1.87233	0.00599671
Gga.16373.1.S1_at	0.1525	4.20335	-2.03255		1.86851	0.00647116
Gga.3013.1.S1_at	0.1473	4.29974	-1.92695	COL8A1	1.86846	0.00584728	Collagen, type VIII, alpha 1
Gga.17471.1.S1_at	0.0971	5.61671	-0.633245	KIAA0319L	1.86591	0.00166222	KIAA0319-like
Gga.10404.1.S1_at	0.2171	3.34281	-3.04351	LOC428525	1.86551	0.0170297	Histamine H3 receptor-like
Gga.15316.1.S1_s_at	0.0895	6.02274	-0.286243	STARD4	1.86399	0.00117716	StAR-related lipid transfer (START) domain containing 4
GgaAffx.4858.2.S1_s_at	0.1497	4.25401	-1.97685	OTOP3	1.86277	0.00613433	Otopetrin 3
GgaAffx.22682.1.S1_at	0.1753	3.8367	-2.44841	B3GNT5	1.86259	0.00963768	UDP-GlcNAc:betaGal beta-1,3-N-acetylglucosaminyltransferase 5
GgaAffx.1342.1.S1_at	0.081	6.8411	0.348444	ZC3H12A	1.86231	0.00061825	Zinc finger CCCH-type containing 12A
Gga.8324.1.S1_at	0.0894	6.04987	-0.263851	LEAP2	1.86142	0.00115106	Liver expressed antimicrobial peptide 2
Gga.10872.1.S1_at	0.1041	5.30215	-0.918043	SEMA4G	1.86049	0.0021999	Sema domain, immunoglobulin domain (Ig), transmembrane domain (TM) and short cytoplasmic domain, (semaphorin) 4G
Gga.12739.1.S1_at	0.2407	3.11461	-3.33119	SRRM3	1.85744	0.0224382	Serine/arginine repetitive matrix 3
GgaAffx.460.1.S1_at	0.0872	6.16763	-0.167775	STX12	1.85286	0.00104526	Syntaxin 12
GgaAffx.13096.1.S1_at	0.2339	3.16591	-3.26587	RASSF5	1.84894	0.0210747	Ras association domain family member 5
Gga.18193.1.S1_at	0.2362	3.14772	-3.28899		1.8465	0.0215474
Gga.17995.1.S1_at	0.1237	4.75328	-1.45064		1.84518	0.00369461
Gga.1313.1.S1_s_at	0.0688	7.84164	1.02155	SPI1	1.84498	0.00030487	Spi-1 proto-oncogene
Gga.5399.1.A1_s_at	0.2789	2.80354	-3.73446	MYO15L	1.84427	0.0330921	Myosin-XV-like
Gga.19076.1.S1_at	0.0886	6.13542	-0.193878		1.84423	0.00107304
GgaAffx.25489.1.S1_at	0.0793	7.02017	0.476728	MYO15B///MYO15L	1.84125	0.00054148	Myosin XVB pseudogene///myosin-XV-like
GgaAffx.8264.1.S1_at	0.1456	4.32966	-1.89448	LOC430335	1.84106	0.00566771	Uncharacterized LOC430335
GgaAffx.11658.1.S1_s_at	0.2444	3.07962	-3.37594	NCF1	1.84102	0.0234238	Neutrophil cytosolic factor 1
GgaAffx.21281.1.S1_at	0.2689	2.88546	-3.62715		1.83916	0.0298332
Gga.4359.1.S1_s_at	0.312	2.59298	-4.01326	TNFSF13B	1.83891	0.0433777	Tumor necrosis factor (ligand) superfamily, member 13b
Gga.6851.1.S1_at	0.081	6.87963	0.376351	SLC26A9	1.83837	0.00060072	Solute carrier family 26 (anion exchanger), member 9
GgaAffx.101.1.A1_at	0.1671	3.95346	-2.31354	LOC768941	1.83361	0.00847076	Olfactory receptor 4M1-like
RPTR-Gga-XXU09476-1_at	0.2859	2.75137	-3.80317		1.83109	0.0353681
Gga.3572.1.S1_at	0.0821	6.63401	0.195522	CD44	1.83094	0.00072328	CD44 molecule (Indian blood group)
Gga.15984.1.S1_at	0.0885	6.14691	-0.184553	CCNG2	1.83066	0.00106304	Cyclin G2
GgaAffx.12935.1.S1_s_at	0.081	6.85412	0.357891	DHCR24	1.83029	0.00061226	24-dehydrocholesterol reductase
GgaAffx.5207.1.A1_at	0.1351	4.49285	-1.72002		1.82859	0.00479195
Gga.6991.2.S1_a_at	0.1189	4.89271	-1.31089		1.82823	0.00322665
GgaAffx.22458.1.S1_at	0.0778	7.23291	0.624534	NAMPT	1.8282	0.00046422	Nicotinamide phosphoribosyltransferase
Gga.11395.1.S1_at	0.1189	4.9012	-1.30249	GPR34	1.82694	0.00320043	G protein-coupled receptor 34
GgaAffx.24789.2.S1_s_at	0.2072	3.44075	-2.92241	SNAP91	1.82674	0.0151658	Synaptosomal-associated protein, 91kDa
Gga.15135.1.A1_at	0.3076	2.61707	-3.98117		1.8264	0.0420427
Gga.2660.1.S1_at	0.2735	2.84734	-3.67699		1.8255	0.0313039
GgaAffx.20712.1.S1_s_at	0.2324	3.1784	-3.25002	GALNT13	1.82543	0.0207566	UDP-N-acetyl-alpha-D-galactosamine:polypeptide N-acetylgalactosaminyltransferase 13 (GalNAc-T13)
GgaAffx.26130.1.S1_at	0.1215	4.81892	-1.38447	SOAT1	1.82231	0.00346529	Sterol O-acyltransferase 1
Gga.11357.1.S1_at	0.2503	3.0307	-3.43879		1.82214	0.0248826
Gga.674.1.S1_at	0.0782	7.19525	0.598724	GCH1	1.82125	0.00047691	GTP cyclohydrolase 1
GgaAffx.9743.1.S1_s_at	0.144	4.35443	-1.86772	LOC427959	1.82076	0.00552378	G protein-coupled receptor 128
GgaAffx.22387.1.S1_at	0.2337	3.16924	-3.26164		1.8207	0.0209893
GgaAffx.20602.1.S1_at	0.0962	5.76335	-0.505313	ZC3HAV1	1.81901	0.00146439	Zinc finger CCCH-type, antiviral 1
Gga.16765.1.S1_at	0.1623	4.02434	-2.23277		1.81807	0.00784035
GgaAffx.12320.1.S1_at	0.1858	3.68647	-2.62525	STARD4	1.81746	0.0114138	StAR-related lipid transfer (START) domain containing 4
Gga.13981.1.A1_at	0.3228	2.52501	-4.10399	CCDC173	1.81716	0.0473949	Coiled-coil domain containing 173
GgaAffx.10727.2.S1_at	0.1531	4.18924	-2.04814	ATP10A	1.81644	0.00656867	ATPase, class V, type 10A
Gga.8116.1.S1_at	0.1707	3.90143	-2.37336	SLC46A3	1.81589	0.0089699	Solute carrier family 46 member 3
GgaAffx.21623.1.S1_at	0.0988	5.49344	-0.743138	TMA7	1.81207	0.00185259	Translation machinery associated 7 homolog (S. Cerevisiae)
Gga.6369.1.S1_at	0.0962	5.70072	-0.559583	ENTPD8L	1.81154	0.00154536	Ectonucleoside triphosphate diphosphohydrolase 8-like
GgaAffx.12414.1.S1_s_at	0.089	6.10448	-0.219072	HMGCR	1.81149	0.00110053	3-hydroxy-3-methylglutaryl-CoA reductase
Gga.9564.1.S1_at	0.2503	3.03113	-3.43824	LOC107052494	1.80948	0.0248695	GTPase IMAP family member 7-like
Gga.7674.2.S1_at	0.3049	2.63181	-3.96156	RP5-864K19.6	1.80916	0.0412477	Gap junction protein [Source:UniProtKB/TrEMBL;Acc:C9IYK1]
Gga.19180.1.S1_s_at	0.0847	6.40206	0.018198	MXI1	1.80915	0.00086634	MAX interactor 1, dimerization protein
Gga.6371.2.S1_a_at	0.0765	7.34701	0.701811	BTG2	1.80914	0.00042809	BTG family, member 2
Gga.1660.1.S1_s_at	0.0987	5.52184	-0.717628	C5H15ORF62	1.80689	0.0018066	Chromosome 5 open reading frame, human C15orf62
Gga.3242.1.S1_at	0.1068	5.25285	-0.963995	LOC769185	1.80479	0.00230116	Breast carcinoma-amplified sequence 1-like
GgaAffx.24398.1.S1_at	0.1401	4.42242	-1.79478		1.80457	0.00514954
GgaAffx.1638.1.S1_at	0.323	2.52205	-4.10794	KCNT2	1.80443	0.0475784	Potassium channel, subfamily T, member 2
Gga.12577.2.S1_a_at	0.1528	4.19753	-2.03897	BBS4	1.8018	0.00651114	Bardet-Biedl syndrome 4
Gga.18939.1.S1_at	0.0793	7.03265	0.48553	SCPEP1	1.80112	0.00053655	Serine carboxypeptidase 1
Gga.15835.1.S1_at	0.1237	4.74681	-1.4572		1.80005	0.00371814
Gga.19465.1.S1_at	0.081	6.76796	0.295006	LOC416146	1.79841	0.00065318	Probable E3 ubiquitin-protein ligase MID2-like
GgaAffx.5256.1.S1_at	0.2777	2.81	-3.72597	LOC422353	1.79816	0.0328215	Synaptotagmin-like protein 2-like
Gga.793.1.S1_s_at	0.3217	2.53209	-4.09452	ACHE	1.79784	0.0469585	Acetylcholinesterase (Yt blood group)
Gga.18368.1.A1_at	0.1894	3.63965	-2.68113		1.79697	0.0120403
Gga.7044.1.S1_s_at	0.1033	5.32943	-0.892769	SEPP1	1.7962	0.00214606	Selenoprotein P, plasma, 1
Gga.15549.1.S1_at	0.2895	2.72613	-3.8365		1.79316	0.0365292
GgaAffx.6054.1.S1_at	0.2715	2.86009	-3.6603	USH2A	1.79251	0.0308034	Usher syndrome 2A (autosomal recessive, mild)
Gga.6291.1.S1_a_at	0.0822	6.58353	0.157483	CIDEC	1.79166	0.00075193	Cell death inducing DFFA like effector c
GgaAffx.24263.2.S1_s_at	0.2701	2.87389	-3.64226		1.79094	0.0302714
Gga.9292.1.S1_at	0.0971	5.60944	-0.639665	EIF2AK2	1.78418	0.0016728	Eukaryotic translation initiation factor 2 alpha kinase 2
Gga.6064.1.S1_at	0.0744	7.45152	0.771411		1.78416	0.00039784
Gga.5527.1.S1_at	0.0971	5.61318	-0.636359	TSPAN1	1.78384	0.00166735	Tetraspanin 1
Gga.18660.1.S1_at	0.081	6.76748	0.29465		1.78132	0.00065342
GgaAffx.26067.1.S1_at	0.0867	6.22971	-0.11785	PRKCA	1.78129	0.00099403	Protein kinase C, alpha
Gga.10801.1.A1_s_at	0.0895	6.02091	-0.287757	RMDN2	1.78072	0.00117894	Regulator of microtubule dynamics 2
GgaAffx.2511.1.S1_at	0.3047	2.63237	-3.96082	MICALL2	1.78039	0.0412181	MICAL like 2
Gga.9641.1.S1_at	0.1497	4.25315	-1.9778	CYP3A4	1.78034	0.0061399	Cytochrome P450, family 3, subfamily A, polypeptide 4
Gga.6361.1.S1_at	0.089	6.10393	-0.219526		1.77998	0.00110103
GgaAffx.26579.1.S1_s_at	0.1515	4.23605	-1.99655	CSF1R	1.77972	0.00625144	Colony stimulating factor 1 receptor
GgaAffx.711.1.A1_at	0.1383	4.45469	-1.76043	ST3GAL4	1.77913	0.00498208	ST3 beta-galactoside alpha-2,3-sialyltransferase 4
Gga.1307.1.S1_s_at	0.1508	4.24234	-1.98964	IL16	1.77461	0.00621009	Interleukin 16
Gga.9005.2.S1_a_at	0.0962	5.72354	-0.539745	LOC422224	1.77177	0.00151527	Family with sequence similarity 162, member B
GgaAffx.26270.1.S1_s_at	0.0886	6.13553	-0.19379	HEPH	1.77094	0.00107295	Hephaestin
GgaAffx.24513.7.S1_s_at	0.0777	7.2408	0.629921	EPB41L3	1.77056	0.00046161	Erythrocyte membrane protein band 4.1-like 3
Gga.18629.1.S1_at	0.0792	7.08062	0.519227	TMCC3	1.77012	0.0005181	Transmembrane and coiled-coil domain family 3
Gga.7217.1.S1_at	0.0831	6.53194	0.118292	CL2	1.76824	0.00078257	Liver ribonuclease A
GgaAffx.499.1.S1_at	0.3101	2.60131	-4.00216		1.76795	0.042911
GgaAffx.21594.1.S1_s_at	0.2956	2.69211	-3.88153	LOC107055991	1.76689	0.0381608	Autophagy-related protein 9A-like
Gga.11539.1.S1_at	0.0728	7.5564	0.840141	IFI30	1.76565	0.00036994	Interferon, gamma-inducible protein 30
Gga.19399.1.S1_at	0.2822	2.78367	-3.76059		1.76539	0.0339395
Gga.4958.1.S1_at	0.3097	2.60393	-3.99867	XIRP1	1.76537	0.0427655	Xin actin-binding repeat containing 1
GgaAffx.21726.1.S1_at	0.128	4.63689	-1.56967	HMGCR	1.76353	0.00414513	3-hydroxy-3-methylglutaryl-CoA reductase
Gga.17787.1.S1_at	0.2249	3.25402	-3.15454	RNF216	1.76327	0.0189408	Ring finger protein 216
GgaAffx.25376.1.S1_at	0.2324	3.17832	-3.25012	CAMK4	1.76233	0.0207586	Calcium/calmodulin-dependent protein kinase IV
GgaAffx.22779.1.S1_at	0.2777	2.80904	-3.72723	CFAP69	1.75936	0.0328616	Cilia and flagella associated protein 69
Gga.15970.1.S1_at	0.3129	2.58407	-4.02513	NUDT9	1.75769	0.0438826	Nudix hydrolase 9
Gga.10818.1.S1_at	0.193	3.60044	-2.72819	LOC429567	1.75723	0.0125946	Similar to protease
Gga.4964.1.S2_at	0.0778	7.22651	0.620153	LOC776590///TARP	1.75603	0.00046635	Ig kappa chain V-VI region NQ2-6.1-like///TCR gamma alternate reading frame protein
Gga.236.1.S1_at	0.0765	7.38526	0.727421	LCP2	1.75539	0.00041672	Lymphocyte cytosolic protein 2 (SH2 domain containing leukocyte protein of 76kDa)
Gga.9239.1.S1_x_at	0.099	5.48561	-0.750188	YF5	1.75438	0.0018655	MHC class I antigen YF5
NC-002188.CDS56.S1_at	0.2242	3.26318	-3.14303		1.75437	0.018733
Gga.7044.3.S1_s_at	0.1133	5.04958	-1.15734	SEPP1	1.75419	0.00277921	Selenoprotein P, plasma, 1
Gga.14618.1.S1_at	0.0956	5.79561	-0.477568	DTX3L	1.75395	0.00142459	Deltex 3 like, E3 ubiquitin ligase
GgaAffx.7658.1.S1_at	0.1907	3.62235	-2.70186	PARP9	1.74974	0.0122814	Poly(ADP-ribose) polymerase family member 9
Gga.11597.1.S1_s_at	0.2993	2.66783	-3.91372	STAT1	1.74817	0.0393728	Signal transducer and activator of transcription 1, 91kDa
GgaAffx.4639.1.S1_at	0.1093	5.17529	-1.03702	LOC421195	1.7456	0.00247147	Protocadherin Fat 4-like
Gga.8020.2.S1_a_at	0.0782	7.17744	0.586464		1.74403	0.00048305
Gga.282.1.S1_at	0.2962	2.68911	-3.8855	POU4F3	1.74331	0.038308	POU class 4 homeobox 3
GgaAffx.5819.1.S1_at	0.0962	5.73368	-0.530948		1.74282	0.00150211
Gga.10745.2.S1_s_at	0.0822	6.5887	0.161394	CYP4V2	1.74268	0.00074893	Cytochrome P450 family 4 subfamily V member 2
GgaAffx.11046.1.S1_at	0.0821	6.6811	0.230739		1.74175	0.00069768
Gga.534.1.S1_at	0.3124	2.58705	-4.02116	KCNG4	1.74145	0.0437132	Potassium voltage-gated channel, subfamily G, member 4
Gga.41.1.S1_at	0.0821	6.65295	0.209714	BCMO1	1.73789	0.00071286	Beta-carotene 15,15'-monooxygenase 1
GgaAffx.25588.1.S1_at	0.1677	3.9389	-2.33024	MYO15L	1.73598	0.00860723	Myosin-XV-like
Gga.9387.1.S1_at	0.0821	6.60764	0.175687	GGT1	1.73452	0.00073808	Gamma-glutamyltransferase 1
GgaAffx.2893.1.S1_at	0.0919	5.94119	-0.354139	ASPA	1.73447	0.00125981	Aspartoacylase
Gga.7733.1.S1_at	0.0962	5.72208	-0.541006	ENTPD7	1.73313	0.00151717	Ectonucleoside triphosphate diphosphohydrolase 7
GgaAffx.20097.1.S1_at	0.2249	3.25295	-3.15589	RGR	1.73277	0.0189653	Retinal G protein coupled receptor
GgaAffx.9628.1.S1_at	0.0976	5.57694	-0.668462	GDA	1.73246	0.00172107	Guanine deaminase
Gga.8777.1.S1_at	0.2195	3.31099	-3.08317		1.7319	0.0176888
Gga.14248.1.S1_at	0.304	2.6384	-3.9528		1.7299	0.0408976
Gga.16467.1.S1_s_at	0.2119	3.39282	-2.98149	SLC24A4	1.72965	0.0160479	Solute carrier family 24 (sodium/potassium/calcium exchanger), member 4
GgaAffx.10779.1.S1_at	0.2444	3.0791	-3.37661	MYO16	1.72955	0.0234389	Myosin XVI
GgaAffx.5630.2.S1_s_at	0.1242	4.7348	-1.46939	SPTBN5	1.72756	0.00376225	Spectrin, beta, non-erythrocytic 5
Gga.15868.1.S1_s_at	0.0893	6.07702	-0.241538	TMEM37	1.72733	0.00112561	Transmembrane protein 37
Gga.10880.1.S1_at	0.2849	2.76107	-3.79037	GRAP	1.72717	0.0349322	GRB2-related adaptor protein
Gga.11522.1.S1_x_at	0.0872	6.20985	-0.133766	LOC775993///CHIR-IG1-5	1.72524	0.00101009	Similar to immunoglobulin-like receptor CHIR-AB1///immunoglobulin-like receptor CHIR-AB1-like
GgaAffx.11159.1.A1_at	0.2779	2.80777	-3.7289		1.72518	0.0329147
GgaAffx.9985.1.S1_s_at	0.2362	3.14816	-3.28843	PTBP3	1.72487	0.0215359	Polypyrimidine tract binding protein 3
GgaAffx.20858.1.S1_at	0.2628	2.93363	-3.5644		1.71979	0.0280813
GgaAffx.8507.1.S1_at	0.1525	4.2137	-2.02114	IKBKE	1.71971	0.00640068	Inhibitor of kappa light polypeptide gene enhancer in B-cells, kinase epsilon
GgaAffx.25687.1.S1_at	0.1618	4.03019	-2.22615	CPEB4	1.71952	0.00779075	Cytoplasmic polyadenylation element binding protein 4
NC-005264.CDS32.S1_at	0.3028	2.64401	-3.94535		1.71815	0.0406023
GgaAffx.20135.1.S1_at	0.1497	4.25418	-1.97667	STAT3	1.71798	0.00613326	Signal transducer and activator of transcription 3 (acute-phase response factor)
Gga.7800.1.S1_at	0.1779	3.80136	-2.48967	GVIN1	1.71772	0.0100257	GTPase, very large interferon inducible 1
Gga.17301.1.S1_at	0.0807	6.98869	0.454434		1.71569	0.00055413
Gga.7168.1.S1_at	0.3121	2.59158	-4.01512		1.71423	0.0434564
GgaAffx.449.1.S1_at	0.3007	2.65862	-3.92594		1.71402	0.0398431
Gga.915.1.S1_at	0.081	6.75742	0.287256	SOCS3	1.71378	0.0006584	Suppressor of cytokine signaling 3
Gga.6319.2.S1_a_at	0.1075	5.21837	-0.996345	LGMN	1.71347	0.00237515	Legumain
Gga.11350.2.S1_at	0.09	5.99689	-0.307669	ACE2	1.713	0.00120266	Angiotensin I converting enzyme 2
GgaAffx.26530.1.S1_at	0.1167	4.96117	-1.24341	LOC424832	1.71119	0.00302194	Uncharacterized LOC424832
Gga.10334.1.S1_s_at	0.1193	4.88131	-1.32221	SLC1A1	1.71007	0.00326228	Solute carrier family 1 (neuronal/epithelial high affinity glutamate transporter, system Xag), member 1
GgaAffx.5168.1.S1_at	0.0988	5.50271	-0.734797	TRIM36	1.70922	0.00183743	Tripartite motif containing 36
Gga.6068.3.S1_at	0.1861	3.67774	-2.63564	DNALI1	1.70911	0.0115278	Dynein axonemal light intermediate chain 1
Gga.333.1.S1_at	0.1439	4.35761	-1.86429	SIX6	1.70892	0.00550561	SIX homeobox 6
GgaAffx.8741.1.S1_at	0.0792	7.12115	0.547497	LONRF1	1.70829	0.00050308	LON peptidase N-terminal domain and ring finger 1
Gga.4095.1.S1_at	0.2685	2.89422	-3.61572	KAT2B	1.70816	0.0295061	K(lysine) acetyltransferase 2B
Gga.9541.1.A1_at	0.3204	2.53959	-4.0845	LYN	1.70746	0.0465007	V-yes-1 Yamaguchi sarcoma viral related oncogene homolog
Gga.3986.2.S1_a_at	0.1006	5.41534	-0.8139	CA2	1.70684	0.00198617	Carbonic anhydrase II
GgaAffx.4936.3.S1_s_at	0.198	3.54036	-2.80079	ECEL1	1.70504	0.0135001	Endothelin converting enzyme-like 1
GgaAffx.1677.1.S1_at	0.2119	3.39255	-2.98183	RGS13	1.7043	0.0160532	Regulator of G-protein signaling 13
Gga.20070.1.S1_at	0.1175	4.93581	-1.26832	MAN1A1	1.70327	0.003096	Mannosidase, alpha, class 1A, member 1
Gga.3781.1.S1_at	0.0821	6.67003	0.222482	ACE	1.70178	0.00070361	Angiotensin I converting enzyme
GgaAffx.1229.1.S1_at	0.1803	3.76466	-2.53275	LOC427371	1.70168	0.0104475	Translation initiation factor IF-2-like
Gga.18039.1.S1_at	0.3256	2.50582	-4.12965	SSR1	1.69837	0.0485995	Signal sequence receptor, alpha
Gga.14162.1.A1_at	0.2916	2.71534	-3.85077		1.69785	0.0370383
Gga.10017.1.S1_at	0.1227	4.7783	-1.42533	FAM134B	1.69752	0.0036052	Family with sequence similarity 134, member B
Gga.10037.1.S1_at	0.3115	2.59487	-4.01074	NOXO1	1.69557	0.0432713	NADPH oxidase organizer 1
GgaAffx.3898.1.S1_at	0.2472	3.05689	-3.4051		1.69508	0.0240897
Gga.8271.1.S1_at	0.1126	5.06801	-1.13954		1.69488	0.00273144
Gga.9765.1.S1_at	0.1391	4.43948	-1.7766	ANKRD9	1.69092	0.00506024	Ankyrin repeat domain 9
Gga.10079.1.S1_at	0.2179	3.32494	-3.06576	KIAA0319L	1.69018	0.0173964	KIAA0319-like
GgaAffx.1786.1.S1_at	0.3263	2.50318	-4.13318	TMEM132B	1.69006	0.0487679	Transmembrane protein 132B
GgaAffx.21438.1.S1_at	0.1811	3.75405	-2.54524	CDC14A	1.68842	0.010573	Cell division cycle 14A
GgaAffx.8960.1.S1_at	0.1779	3.80079	-2.49034	TXK	1.68827	0.0100321	TXK tyrosine kinase
Gga.11763.2.S1_a_at	0.3054	2.62916	-3.96509	LOC423277	1.68813	0.0413896	Galectin-related protein-like
Gga.6433.1.S1_at	0.1193	4.88562	-1.31793	CLDN2	1.68713	0.00324876	Claudin 2
Gga.7060.1.S1_s_at	0.0895	6.03824	-0.273437	RNF103	1.6854	0.00116216	Ring finger protein 103
GgaAffx.21416.1.S1_at	0.0919	5.93081	-0.362847	ZC3H12D	1.68349	0.0012708	Zinc finger CCCH-type containing 12D
Gga.9972.1.S1_at	0.0971	5.60863	-0.640375	RASD1	1.68178	0.00167398	RAS, dexamethasone-induced 1
GgaAffx.20662.1.S1_at	0.1525	4.20547	-2.03021	NARF	1.67898	0.00645667	Nuclear prelamin A recognition factor
GgaAffx.20550.1.S1_s_at	0.081	6.77615	0.30102	RNF128	1.67881	0.00064916	Ring finger protein 128
GgaAffx.7341.1.S1_s_at	0.0792	7.09571	0.529771	SLC22A3	1.67531	0.00051245	Solute carrier family 22 (organic cation transporter), member 3
GgaAffx.26272.1.S1_at	0.0962	5.6686	-0.587628	FBXO6	1.67393	0.00158889	F-box protein 6
Gga.12805.1.S1_s_at	0.2412	3.10787	-3.3398	MCF2L	1.67371	0.0226246	MCF.2 cell line derived transforming sequence-like
Gga.845.1.A1_at	0.297	2.68332	-3.89318	LOC396480	1.6704	0.0385948	Keratin
GgaAffx.378.1.S1_at	0.24	3.12059	-3.32356	PTPN7	1.66997	0.0222745	Protein tyrosine phosphatase, non-receptor type 7
Gga.6848.2.S1_at	0.1306	4.5785	-1.63021	GLIPR1L	1.66886	0.00439457	GLI pathogenesis-related 1-like
GgaAffx.1210.2.S1_at	0.2982	2.67652	-3.90219	ROGDI	1.66873	0.038934	Rogdi homolog
GgaAffx.4504.1.S1_at	0.0962	5.69292	-0.56638	FCGBP	1.66777	0.00155581	Fc fragment of IgG binding protein
Gga.11447.1.S1_a_at	0.1292	4.59714	-1.61082	LOC418356	1.66713	0.00431312	Group 10 secretory phospholipase A2-like
GgaAffx.1042.1.S1_s_at	0.1772	3.81022	-2.47931	NARF	1.66686	0.0099268	Nuclear prelamin A recognition factor
Gga.10695.1.S1_s_at	0.2308	3.19387	-3.23042	IFT81	1.66587	0.02037	Intraflagellar transport 81
GgaAffx.5085.5.S1_at	0.2731	2.8509	-3.67233	CYP2J6L3	1.66434	0.0311632	Cytochrome P450 2J6-like 3
Gga.11832.1.S1_at	0.1009	5.4044	-0.823886	EGLN3	1.66169	0.00200575	Egl-9 family hypoxia-inducible factor 3
GgaAffx.20824.1.S1_at	0.081	6.84149	0.348728	SLC30A10	1.66164	0.00061807	Solute carrier family 30, member 10
Gga.14014.1.A1_at	0.1824	3.73244	-2.57074		1.66139	0.0108341
Gga.18708.1.S1_at	0.1791	3.77944	-2.51538	ZPLD1	1.66136	0.0102753	Zona pellucida-like domain containing 1
Gga.19843.1.S1_s_at	0.1075	5.22532	-0.98981	DENND5B	1.66092	0.00236002	DENN/MADD domain containing 5B
GgaAffx.20156.1.S1_s_at	0.181	3.75681	-2.54199	LOC771764	1.66048	0.0105402	Pyridoxine-5'-phosphate oxidase-like
Gga.10194.1.S1_s_at	0.2444	3.07712	-3.37915	VILL	1.65893	0.0234963	Villin-like
GgaAffx.9707.1.S1_s_at	0.0872	6.17863	-0.158894	PCMTD1	1.65849	0.00103596	Protein-L-isoaspartate (D-aspartate) O-methyltransferase domain containing 1
GgaAffx.12842.1.S1_s_at	0.209	3.42187	-2.94564	IRG1	1.65841	0.0155067	Immunoresponsive 1 homolog (mouse)
NC-005264.CDS58.S1_at	0.3079	2.61363	-3.98576		1.65839	0.0422309
Gga.10343.1.S1_a_at	0.1304	4.58108	-1.62753	TPPP	1.65792	0.00438319	Tubulin polymerization promoting protein
Gga.1294.1.S1_at	0.0821	6.60595	0.174418	MYO1F	1.65725	0.00073904	Myosin IF
Gga.19578.1.S1_s_at	0.1473	4.30827	-1.91768	PLEKHA7	1.65699	0.00579546	Pleckstrin homology domain containing A7
Gga.3383.1.S1_at	0.0962	5.70374	-0.556949	LITAF	1.65685	0.00154133	Lipopolysaccharide induced TNF factor
Gga.3858.1.S1_at	0.0893	6.07076	-0.246676	PPARG	1.65483	0.00113142	Peroxisome proliferator-activated receptor gamma
Gga.6654.1.A1_at	0.229	3.21418	-3.20474	PTPRJ	1.65475	0.0198746	Protein tyrosine phosphatase, receptor type J
Gga.6529.1.S1_at	0.197	3.55133	-2.78749	FCER1G	1.65435	0.0133294	Fc fragment of IgE receptor Ig
Gga.9768.1.S1_at	0.2955	2.69302	-3.88032	CYTIP	1.65328	0.0381158	Cytohesin 1 interacting protein
Gga.1171.1.S1_at	0.1677	3.93862	-2.33056	LY6E	1.65313	0.00860988	Lymphocyte antigen 6 complex, locus E
GgaAffx.11933.1.S1_s_at	0.1488	4.26605	-1.96368	NAMPT	1.65082	0.00605725	Nicotinamide phosphoribosyltransferase
Gga.2814.1.S1_at	0.0872	6.19916	-0.14236	TRIM2	1.64975	0.00101887	Tripartite motif containing 2
GgaAffx.2804.1.S1_s_at	0.1789	3.78375	-2.51032	TNN	1.64754	0.0102257	Tenascin N
GgaAffx.20689.1.S1_at	0.2223	3.27574	-3.12727	SPI1	1.64559	0.0184522	Spi-1 proto-oncogene
Gga.613.1.S1_at	0.1114	5.09277	-1.11573	LCT	1.64546	0.00266878	Lactase
Gga.8209.1.S1_at	0.0937	5.87406	-0.410693	PRR15	1.64487	0.00133289	Proline rich 15
Gga.12593.1.S1_at	0.2558	2.98075	-3.50328	PDCD6	1.64426	0.0264759	Programmed cell death 6
Gga.19327.1.S1_at	0.2379	3.1348	-3.30543	PTAFR	1.64423	0.0218902	Platelet-activating factor receptor
GgaAffx.1092.1.S1_s_at	0.0919	5.92233	-0.369971	ATP10B	1.64384	0.00127987	ATPase, class V, type 10B
GgaAffx.12136.1.S1_s_at	0.0947	5.85569	-0.426277	LOC396098	1.64218	0.00135374	B6.1
Gga.2785.1.S1_s_at	0.081	6.77712	0.301731	HMGCR	1.64115	0.00064869	3-hydroxy-3-methylglutaryl-CoA reductase
Gga.12131.1.S1_at	0.1578	4.09895	-2.14867	MID1IP1	1.6407	0.00723339	MID1 interacting protein 1
Gga.1748.1.S1_at	0.081	6.75357	0.284421	PNPLA2	1.64011	0.00066032	Patatin-like phospholipase domain containing 2
Gga.5940.1.S1_s_at	0.0962	5.71883	-0.543833	SAT1	1.63985	0.00152143	Spermidine/spermine N1-acetyltransferase 1
NC-005264.CDS69.S1_at	0.205	3.46491	-2.89278		1.63957	0.0147418
GgaAffx.21877.3.S1_s_at	0.2993	2.66926	-3.91182	ACCN2	1.63926	0.0393	Amiloride-sensitive cation channel 2, neuronal
Gga.15192.1.A1_at	0.2662	2.90735	-3.59859	SLC35F1	1.63926	0.0290226	Solute carrier family 35, member F1
GgaAffx.20257.1.S1_s_at	0.1033	5.33801	-0.884839	SLC36A1	1.6379	0.00212944	Solute carrier family 36 (proton/amino acid symporter), member 1
GgaAffx.23629.2.S1_at	0.1611	4.03968	-2.21541	CPNE2	1.6374	0.007711	Copine II
Gga.17411.1.S1_at	0.1189	4.89356	-1.31006	MAN1A1	1.63543	0.00322403	Mannosidase, alpha, class 1A, member 1
GgaAffx.5630.8.S1_s_at	0.1343	4.51327	-1.69851	SPTBN5	1.63464	0.00469366	Spectrin, beta, non-erythrocytic 5
GgaAffx.3777.1.S1_s_at	0.2263	3.23718	-3.17574	ZBTB46	1.63458	0.0193295	Zinc finger and BTB domain containing 46
Gga.8635.1.S1_at	0.0988	5.5107	-0.727623	SLC5A1	1.63341	0.00182449	Solute carrier family 5 (sodium/glucose cotransporter), member 1
Gga.15541.1.S1_at	0.181	3.75542	-2.54362	DHCR7	1.63267	0.0105567	7-dehydrocholesterol reductase
Gga.18933.1.S1_s_at	0.1707	3.90177	-2.37296	RASSF5	1.63238	0.0089665	Ras association domain family member 5
Gga.8697.1.S1_at	0.0821	6.61377	0.180308		1.63174	0.00073461
GgaAffx.8485.2.S1_s_at	0.0963	5.65257	-0.601675	SECISBP2L	1.6313	0.00161113	SECIS binding protein 2-like
GgaAffx.796.1.S1_at	0.2249	3.25316	-3.15563	CCDC42	1.62564	0.0189606	Coiled-coil domain containing 42
Gga.17663.1.A1_at	0.3097	2.60446	-3.99796		1.62467	0.0427357
GgaAffx.10617.2.S1_s_at	0.1473	4.30365	-1.9227	TLR7	1.62401	0.00582346	Toll-like receptor 7
Gga.17323.1.S1_at	0.0867	6.24397	-0.106454		1.62307	0.00098268
NC-002188.CDS166.S1_at	0.2179	3.32416	-3.06674		1.62217	0.0174127
Gga.6032.1.S1_at	0.1525	4.20796	-2.02746	DOCK8	1.62173	0.00643961	Dedicator of cytokinesis 8
Gga.14121.1.A1_at	0.2547	2.99337	-3.48696		1.62038	0.0260631
GgaAffx.22908.3.S1_s_at	0.144	4.35292	-1.86935	CAPN8	1.61982	0.00553244	Calpain 8
Gga.13501.1.S1_at	0.1283	4.63192	-1.57481	LY75	1.6194	0.00416575	Lymphocyte antigen 75
GgaAffx.9800.1.S1_at	0.1488	4.26759	-1.962	AIM1	1.61916	0.00604748	Absent in melanoma 1
GgaAffx.20127.1.S1_s_at	0.1488	4.27892	-1.94962	PRKCA	1.61867	0.00597603	Protein kinase C, alpha
GgaAffx.10181.2.S1_s_at	0.1403	4.4168	-1.80078	FAM135A	1.61759	0.00517938	Family with sequence similarity 135, member A
Gga.15987.1.S1_at	0.1677	3.94368	-2.32475		1.61683	0.00856214
Gga.11542.1.S1_at	0.2835	2.77396	-3.77338		1.61564	0.0343623
Gga.18431.1.A1_at	0.2828	2.77792	-3.76817		1.61537	0.0341892
Gga.5758.1.S1_s_at	0.0792	7.08131	0.519704	LYN	1.61321	0.00051784	V-yes-1 Yamaguchi sarcoma viral related oncogene homolog
GgaAffx.1718.1.A1_at	0.1456	4.32716	-1.89718		1.61118	0.00568245
Gga.18404.1.A1_at	0.2847	2.76409	-3.78639		1.61088	0.0347979
Gga.14425.1.S1_at	0.1409	4.40061	-1.8181	ANO5	1.61038	0.00526638	Anoctamin 5
Gga.14658.1.S1_at	0.1638	3.99973	-2.26072		1.60737	0.00805301
Gga.21.1.S1_a_at	0.086	6.32133	-0.045064	IL2RG	1.60682	0.00092363	Interleukin 2 receptor, gamma (severe combined immunodeficiency)
GgaAffx.22298.1.S1_s_at	0.0919	5.91709	-0.374376	GFRA3	1.60647	0.00128551	GDNF family receptor alpha 3
Gga.539.1.S1_at	0.1031	5.34153	-0.881596	CD247	1.60624	0.00212268	CD247 molecule
GgaAffx.25037.1.S1_at	0.0867	6.2809	-0.077054	CLIC5	1.6051	0.00095396	Chloride intracellular channel 5
GgaAffx.26411.1.S1_s_at	0.128	4.64375	-1.56259	EPS8L2	1.60438	0.00411691	EPS8-like 2
GgaAffx.22330.1.S1_at	0.1557	4.15008	-2.09157	TFAP2C	1.60302	0.00684809	Transcription factor AP-2 gamma (activating enhancer binding protein 2 gamma)
Gga.2346.1.S1_s_at	0.1297	4.58814	-1.62018		1.60194	0.00435225
GgaAffx.24271.1.S1_at	0.1525	4.20289	-2.03305	KIAA1211	1.59993	0.00647428	KIAA1211
GgaAffx.11404.1.S1_at	0.1197	4.86433	-1.33909	MXI1	1.59922	0.00331615	MAX interactor 1, dimerization protein
GgaAffx.5247.1.S1_at	0.1266	4.66558	-1.54012	FGL2	1.59873	0.00402852	Fibrinogen like 2
GgaAffx.11358.1.S1_s_at	0.1893	3.64144	-2.67899	ZC3HAV1	1.5983	0.0120156	Zinc finger CCCH-type, antiviral 1
GgaAffx.20451.1.S1_at	0.1131	5.05819	-1.14902	TRIM36	1.59615	0.00275677	Tripartite motif containing 36
GgaAffx.473.2.S1_s_at	0.0831	6.48548	0.082722	SLC26A9	1.5954	0.00081141	Solute carrier family 26 (anion exchanger), member 9
Gga.6214.1.S1_a_at	0.1339	4.52456	-1.68664	PLA2G1B	1.5949	0.00464026	Phospholipase A2, group IB (pancreas)
GgaAffx.8944.1.S1_at	0.0829	6.545	0.128246	STK38L	1.5915	0.00077468	Serine/threonine kinase 38 like
Gga.9637.2.S1_a_at	0.1001	5.44633	-0.785712	SAT1	1.59022	0.00193187	Spermidine/spermine N1-acetyltransferase 1
GgaAffx.9743.1.S1_at	0.1495	4.25757	-1.97296	LOC427959	1.58955	0.00611142	G protein-coupled receptor 128
GgaAffx.25719.2.S1_s_at	0.2013	3.5001	-2.84976	SLC19A3	1.58941	0.0141474	Solute carrier family 19, member 3
Gga.11591.1.S1_at	0.1794	3.77444	-2.52124	FGD3	1.58734	0.0103331	FYVE, RhoGEF and PH domain containing 3
Gga.5386.1.S1_at	0.2178	3.33158	-3.05749	TNFRSF6B	1.58689	0.0172592	Tumor necrosis factor receptor superfamily, member 6b, decoy
Gga.8839.2.S1_a_at	0.0988	5.49622	-0.740632	TUBD1	1.58615	0.00184802	Tubulin delta 1
Gga.4590.1.S1_s_at	0.225	3.25054	-3.15892	LOC422090	1.58456	0.0190204	Uncharacterized LOC422090
Gga.3998.1.S1_at	0.0895	6.0405	-0.271578	MAP1LC3A	1.58418	0.00116	Microtubule-associated protein 1 light chain 3 alpha
Gga.7298.1.S1_at	0.086	6.31516	-0.049931	C1QA	1.58303	0.00092818	Complement component 1, q subcomponent, A chain
Gga.14202.1.A1_at	0.2813	2.78884	-3.7538		1.58194	0.033717
Gga.8646.1.S1_at	0.1963	3.55818	-2.7792		1.58045	0.0132241
GgaAffx.20091.1.S1_x_at	0.2313	3.18802	-3.23783	CHIR-A2	1.57971	0.0205153	Immunoglobulin-like receptor CHIR-A2
Gga.15981.1.S1_at	0.0885	6.14369	-0.187164	NAMPT	1.57965	0.00106583	Nicotinamide phosphoribosyltransferase
GgaAffx.10050.1.S1_at	0.1615	4.0345	-2.22127	CYYR1	1.57957	0.00775443	Cysteine/tyrosine-rich 1
Gga.17993.1.S1_at	0.0867	6.23406	-0.11437	ZC3HAV1	1.57877	0.00099055	Zinc finger CCCH-type, antiviral 1
GgaAffx.4650.1.S1_s_at	0.2267	3.22882	-3.18627	SELE	1.57858	0.0195257	Selectin E (endothelial adhesion molecule 1)
Gga.8975.1.S1_at	0.1695	3.91568	-2.35692	LOC107052494	1.57812	0.00882991	GTPase IMAP family member 7-like
Gga.16342.1.S1_at	0.0987	5.52308	-0.716517	RP11-514O12.4	1.57806	0.00180462	Uncharacterized protein [Source:UniProtKB/TrEMBL;Acc:H0YAE9]
GgaAffx.9906.1.S1_at	0.2777	2.81174	-3.72369	SORCS2	1.57763	0.0327491	Sortilin-related VPS10 domain containing receptor 2
Gga.4949.1.S1_at	0.086	6.32927	-0.038802	SREBF2	1.5771	0.0009178	Sterol regulatory element binding transcription factor 2
GgaAffx.24216.1.S1_at	0.0919	5.9393	-0.355724	DUSP7	1.57618	0.0012618	Dual specificity phosphatase 7
GgaAffx.9848.2.S1_at	0.2853	2.75502	-3.79836	CD101	1.5755	0.0352035	CD101 molecule
Gga.8975.1.S1_s_at	0.2127	3.38274	-2.99396	LOC420381	1.5749	0.0162406	GTPase IMAP family member 8-like
Gga.6087.1.S1_at	0.0831	6.53739	0.12245	TMEM184A	1.57475	0.00077926	Transmembrane protein 184A
GgaAffx.9021.1.S1_at	0.1824	3.73004	-2.57358	CFAP45	1.57344	0.0108635	Cilia and flagella associated protein 45
GgaAffx.440.1.S1_at	0.2754	2.82878	-3.70133		1.5734	0.0320488
Gga.14792.1.S1_at	0.276	2.82376	-3.70792		1.57241	0.0322535
Gga.1193.1.S1_at	0.2095	3.41863	-2.94964	PTPRC	1.57234	0.0155662	Protein tyrosine phosphatase, receptor type C
Gga.11448.1.S1_s_at	0.0962	5.71665	-0.545729	SDSL	1.57069	0.00152429	Serine dehydratase-like
Gga.18698.1.S1_at	0.2764	2.82037	-3.71236		1.56957	0.0323924
GgaAffx.20451.1.S1_s_at	0.0821	6.6345	0.195889	TRIM36	1.56951	0.00072301	Tripartite motif containing 36
GgaAffx.9822.2.S1_at	0.1858	3.68575	-2.62611	HACE1	1.5692	0.0114232	HECT domain and ankyrin repeat containing E3 ubiquitin protein ligase 1
GgaAffx.24513.9.S1_s_at	0.1824	3.73019	-2.5734	EPB41L3	1.56915	0.0108616	Erythrocyte membrane protein band 4.1-like 3
GgaAffx.12082.1.S1_s_at	0.2145	3.36722	-3.01319	ARRDC1	1.56727	0.0165424	Arrestin domain containing 1
Gga.11180.2.S1_s_at	0.2057	3.45881	-2.90025	KL	1.56413	0.0148476	Klotho
GgaAffx.20961.1.S1_s_at	0.0821	6.63367	0.195269	EPT1	1.56411	0.00072346	Ethanolaminephosphotransferase 1 (CDP-ethanolamine-specific)
Gga.9563.1.S1_at	0.2157	3.35402	-3.02957	CCL5///CCL4	1.5637	0.0168038	Chemokine (C-C motif) ligand 5///chemokine (C-C motif) ligand 4
GgaAffx.25513.2.S1_s_at	0.2716	2.85958	-3.66097	H6PD	1.56321	0.0308232	Hexose-6-phosphate dehydrogenase (glucose 1-dehydrogenase)
GgaAffx.24038.1.S1_at	0.2244	3.26128	-3.14542	HTR4	1.56288	0.0187759	5-hydroxytryptamine (serotonin) receptor 4, G protein-coupled
Gga.19820.1.S1_at	0.1009	5.40793	-0.820662	COL6A2	1.56276	0.00199941	Collagen, type VI, alpha 2
GgaAffx.1712.1.S1_at	0.2036	3.47945	-2.87497	DEF6	1.56217	0.0144928	Differentially expressed in FDCP 6 homolog (mouse)
Gga.8129.1.S1_at	0.1218	4.80923	-1.39419	PRAP1	1.56157	0.00349808	Proline-rich acidic protein 1
Gga.4104.1.S1_at	0.193	3.60118	-2.7273	ALPI	1.56037	0.0125838	Alkaline phosphatase, intestinal
Gga.4112.1.S1_at	0.2399	3.12151	-3.32238	APOB	1.56009	0.0222493	Apolipoprotein B
Gga.5848.3.S1_a_at	0.0895	6.03259	-0.278101	CLDN10	1.55986	0.0011676	Claudin 10
GgaAffx.6011.1.S1_s_at	0.2127	3.3824	-2.99438	ADAMTS20	1.55975	0.0162472	ADAM metallopeptidase with thrombospondin type 1 motif, 20
GgaAffx.23035.1.A1_at	0.0922	5.91146	-0.379113	CLRN3	1.55908	0.00129159	Clarin 3
Gga.250.1.S1_at	0.2351	3.15728	-3.27683	ESPN	1.5572	0.0212974	Espin
GgaAffx.23158.1.S1_at	0.1237	4.74481	-1.45923	SLC1A1	1.55637	0.00372544	Solute carrier family 1 (neuronal/epithelial high affinity glutamate transporter, system Xag), member 1
Gga.5743.1.S1_at	0.117	4.95254	-1.25188	LY96	1.55466	0.00304693	Lymphocyte antigen 96
Gga.6025.1.S1_s_at	0.086	6.37243	-0.004928	CTSS	1.55354	0.00088688	Cathepsin S
Gga.5846.1.S1_at	0.1525	4.21448	-2.02027	PRR13	1.55214	0.00639537	Proline rich 13
Gga.14986.1.S1_at	0.2072	3.44133	-2.9217		1.55082	0.0151555
Gga.11350.3.S1_s_at	0.1578	4.09852	-2.14915	ACE2	1.55045	0.00723669	Angiotensin I converting enzyme 2
GgaAffx.24560.1.S1_at	0.1244	4.72467	-1.4797	LRRC58	1.55	0.00379994	Leucine rich repeat containing 58
GgaAffx.22594.1.S1_s_at	0.1079	5.2085	-1.00564	SPINT1	1.54957	0.00239683	Serine peptidase inhibitor, Kunitz type 1
Gga.18189.1.S1_at	0.258	2.96286	-3.52646		1.54895	0.0270733
Gga.2909.1.S1_at	0.1753	3.8378	-2.44713	HBAA	1.54769	0.0096259	Hemoglobin, alpha 1
Gga.7092.1.S1_at	0.2911	2.71782	-3.84749	WDFY4	1.54744	0.0369209	WDFY family member 4
Gga.7046.1.S1_s_at	0.1691	3.91964	-2.35237	LOC426820	1.54689	0.00879153	Deleted in malignant brain tumors 1 protein-like
GgaAffx.461.1.S1_at	0.2119	3.39439	-2.97955	LOC777075	1.54678	0.0160182	Similar to Ankyrin repeat domain-containing protein 13D
Gga.5396.1.S1_at	0.0893	6.07671	-0.241794	C1QB	1.54495	0.0011259	Complement component 1, q subcomponent, B chain
GgaAffx.12969.1.S1_at	0.2427	3.09833	-3.35199	PIK3R5	1.54396	0.0228911	Phosphoinositide-3-kinase, regulatory subunit 5
Gga.9109.1.S1_at	0.0949	5.83918	-0.44032		1.5436	0.00137279
Gga.13174.1.S1_at	0.1198	4.85938	-1.34402	TUBD1	1.54109	0.00333203	Tubulin delta 1
Gga.6962.2.S1_s_at	0.0867	6.24956	-0.101988	GPR137B	1.53974	0.00097826	G protein-coupled receptor 137B
Gga.2909.1.S1_a_at	0.105	5.27732	-0.941141	HBAA	1.5392	0.00225024	Hemoglobin, alpha 1
GgaAffx.11727.1.S1_at	0.081	6.7457	0.278616	LCP1	1.53877	0.00066427	Lymphocyte cytosolic protein 1 (L-plastin)
GgaAffx.9652.1.S1_at	0.1026	5.36017	-0.864417	MEP1B	1.538	0.0020872	Meprin A subunit beta
Gga.7788.1.S1_at	0.1188	4.90741	-1.29635	PINLYP	1.53748	0.00318142	Phospholipase A2 inhibitor and LY6/PLAUR domain containing
GgaAffx.22014.2.S1_s_at	0.0988	5.49591	-0.740918	EHHADH	1.5367	0.00184854	Enoyl-CoA, hydratase/3-hydroxyacyl CoA dehydrogenase
GgaAffx.21759.1.S1_at	0.2072	3.4425	-2.92027	POLH	1.53649	0.0151347	Polymerase (DNA) eta
Gga.18924.1.S1_at	0.12	4.85515	-1.34824		1.53574	0.0033457
Gga.19412.1.S1_at	0.09	5.99389	-0.310162		1.5349	0.00120566
Gga.227.1.S1_at	0.0895	6.03053	-0.279809	STAR	1.53471	0.0011696	Steroidogenic acute regulatory protein
Gga.8299.1.S1_at	0.1103	5.12857	-1.08145		1.53448	0.00258104
GgaAffx.1482.2.S1_s_at	0.1941	3.58024	-2.75253	RFFL	1.53319	0.0128912	Ring finger and FYVE-like domain containing E3 ubiquitin protein ligase
Gga.2603.1.S1_at	0.0976	5.58888	-0.65786	MAFB	1.53273	0.00170314	V-maf avian musculoaponeurotic fibrosarcoma oncogene homolog B
GgaAffx.7086.1.S1_at	0.1713	3.89102	-2.38538	LY75	1.53218	0.00907365	Lymphocyte antigen 75
Gga.10071.1.S1_at	0.1608	4.04347	-2.21113	LOC768829	1.53214	0.00767947	Protein kinase (cAMP-dependent, catalytic) inhibitor beta
Gga.15251.1.S1_at	0.1715	3.88584	-2.39137	POLR2E	1.53102	0.00912581	Polymerase (RNA) II subunit E
GgaAffx.24196.1.S1_s_at	0.1501	4.24945	-1.98185	LPAR2	1.52869	0.00616383	Lysophosphatidic acid receptor 2
GgaAffx.13006.1.S1_at	0.0984	5.53688	-0.704163	DPP4	1.52812	0.00178278	Dipeptidyl-peptidase 4
Gga.12660.2.S1_a_at	0.1292	4.59601	-1.612	PCSK5	1.52679	0.00431801	Proprotein convertase subtilisin/kexin type 5
Gga.2431.1.S1_at	0.0833	6.45071	0.055933	C3H1ORF115	1.52475	0.0008338	Chromosome 3 open reading frame, human C1orf115
GgaAffx.1279.7.S1_s_at	0.1753	3.83874	-2.44603	MYO7B	1.52416	0.0096158	Myosin VIIB
GgaAffx.1643.1.S1_at	0.1901	3.63324	-2.6888	ABCA7	1.52395	0.0121289	ATP-binding cassette, sub-family A (ABC1), member 7
GgaAffx.6040.1.S1_at	0.2108	3.40667	-2.96439		1.52316	0.0157874
GgaAffx.21772.1.S1_at	0.0962	5.66221	-0.593224	AP000295.9	1.5209	0.00159771	Uncharacterized protein [Source:UniProtKB/TrEMBL;Acc:H0Y3Z8]
GgaAffx.7275.2.S1_at	0.2907	2.71971	-3.84499		1.52069	0.0368314
GgaAffx.2421.1.S1_s_at	0.0971	5.60982	-0.639328	TIMD4	1.51928	0.00167225	T-cell immunoglobulin and mucin domain containing 4
Gga.6140.1.A1_at	0.3179	2.55522	-4.06362	PCYOX1	1.51923	0.0455619	Prenylcysteine oxidase 1
GgaAffx.21398.1.S1_at	0.2207	3.28977	-3.1097	DOCK10	1.51883	0.0181442	Dedicator of cytokinesis 10
GgaAffx.21825.1.S1_s_at	0.1093	5.17218	-1.03998	CYP3A7	1.51854	0.00247861	Cytochrome P450 A 37
Gga.19571.1.S1_at	0.193	3.6014	-2.72704	FRMPD2	1.51808	0.0125806	FERM and PDZ domain containing 2
GgaAffx.6310.1.S1_at	0.2251	3.2492	-3.16061	FOSL2	1.51765	0.0190512	FOS like antigen 2
GgaAffx.11713.1.S1_s_at	0.1159	4.98756	-1.2176	ARHGEF3	1.51716	0.00294705	Rho guanine nucleotide exchange factor (GEF) 3
Gga.11950.1.S1_s_at	0.103	5.3445	-0.878857	KCNK5	1.51706	0.00211698	Potassium two pore domain channel subfamily K member 5
GgaAffx.7909.1.S1_at	0.1785	3.79072	-2.50214	TMPRSS6	1.514	0.010146	Transmembrane protease, serine 6
GgaAffx.24956.1.S1_s_at	0.0962	5.66094	-0.594338		1.5135	0.00159947
GgaAffx.10134.5.S1_s_at	0.2195	3.30611	-3.08926	SYNJ1	1.51142	0.0177923	Synaptojanin 1
GgaAffx.25034.1.S1_s_at	0.1762	3.82325	-2.46409	CYP2B7P1	1.51097	0.00978336	Cytochrome P450, family 2, subfamily B, polypeptide 7 pseudogene 1
Gga.10962.1.S1_at	0.1708	3.89778	-2.37757	ZMYM2	1.51068	0.00900607	Zinc finger, MYM-type 2
GgaAffx.1033.1.S1_at	0.2705	2.86861	-3.64916		1.51061	0.0304738
GgaAffx.24534.1.S1_at	0.1847	3.70073	-2.60831	C7	1.50969	0.0112303	Complement component 7
GgaAffx.5353.1.S1_at	0.1858	3.68707	-2.62454	C10ORF112	1.50744	0.011406	Chromosome 2 open reading frame, human C10orf112
Gga.10209.1.S1_at	0.3212	2.53593	-4.08938		1.50588	0.0467231
Gga.13567.1.S1_at	0.1859	3.68205	-2.63052	TLX3	1.50439	0.0114714	T-cell leukemia homeobox 3
GgaAffx.9514.1.S1_at	0.1095	5.16186	-1.04976	FRK	1.50437	0.00250241	Fyn related Src family tyrosine kinase
GgaAffx.22833.2.S1_s_at	0.0962	5.67096	-0.585558	MND1	1.50389	0.00158563	Meiotic nuclear divisions 1
Gga.4095.2.S1_a_at	0.2951	2.69497	-3.87774	KAT2B	1.50261	0.0380205	K(lysine) acetyltransferase 2B
Gga.10239.1.S1_s_at	0.0976	5.58845	-0.658239	MTTP	1.50192	0.00170378	Microsomal triglyceride transfer protein
GgaAffx.11785.1.S1_s_at	0.1596	4.06802	-2.18343	LIPA	1.5003	0.00747834	Lipase A, lysosomal acid, cholesterol esterase (Wolman disease)
GgaAffx.4323.1.S1_at	0.0867	6.2829	-0.075466	TMC5	1.50024	0.00095243	Transmembrane channel-like 5
GgaAffx.6161.1.S1_s_at	0.1252	4.70312	-1.50167	PTPRE	1.50014	0.00388156	Protein tyrosine phosphatase, receptor type, E
GgaAffx.25386.2.S1_s_at	0.2067	3.44872	-2.91262	DOCK2	1.49909	0.0150244	Dedicator of cytokinesis 2
GgaAffx.7852.1.A1_at	0.1755	3.83081	-2.45527	PTGER2	1.49884	0.00970114	Prostaglandin E receptor 2 (subtype EP2), 53kDa
GgaAffx.21415.1.S1_at	0.0872	6.17338	-0.163131	LOC422177	1.49862	0.00104039	Interferon lambda receptor 1-like
Gga.14562.1.S1_at	0.3104	2.5998	-4.00417	MAP7D2	1.49838	0.0429953	MAP7 domain containing 2
Gga.7709.1.S1_at	0.1189	4.90034	-1.30334	LOC427465	1.49696	0.00320309	Death-associated protein kinase 1
GgaAffx.7568.1.S1_at	0.2982	2.67628	-3.90251	LOC423523	1.49646	0.0389461	Uncharacterized LOC423523
Gga.16655.1.S1_at	0.0996	5.46037	-0.772989	HMHA1	1.49615	0.00190784	Histocompatibility (minor) HA-1
Gga.6848.2.S1_a_at	0.2845	2.76506	-3.78511	GLIPR1L	1.49521	0.0347547	GLI pathogenesis-related 1-like
Gga.9541.1.S1_at	0.2142	3.36904	-3.01093	LYN	1.49247	0.0165067	V-yes-1 Yamaguchi sarcoma viral related oncogene homolog
GgaAffx.9229.1.S1_at	0.0962	5.68964	-0.569239	LOC768827///LOC768798	1.49224	0.00156022	Similar to claudin 14b///similar to claudin 14b
Gga.12033.1.S1_at	0.2159	3.35302	-3.03082	SDCBP2	1.49177	0.0168239	Syndecan binding protein (syntenin) 2
GgaAffx.5653.2.S1_at	0.1154	5.01653	-1.18937	PLA2G4F	1.49166	0.00286723	Phospholipase A2, group IVF
GgaAffx.10876.2.S1_s_at	0.09	5.99215	-0.31161	LCP1	1.49148	0.00120741	Lymphocyte cytosolic protein 1 (L-plastin)
GgaAffx.6081.2.S1_s_at	0.2438	3.08661	-3.36699	ASB4	1.4898	0.0232234	Ankyrin repeat and SOCS box containing 4
GgaAffx.3661.1.S1_s_at	0.2833	2.77559	-3.77124	HTR2C	1.48181	0.0342911	5-hydroxytryptamine (serotonin) receptor 2C, G protein-coupled
Gga.16457.1.S1_s_at	0.2207	3.2898	-3.10966	IFIH1	1.48156	0.0181435	Interferon induced, with helicase C domain 1
Gga.18348.1.S1_at	0.288	2.73878	-3.81979		1.48062	0.0359424
Gga.2667.1.S1_at	0.1531	4.19336	-2.04358	SULT1C3	1.47982	0.00654002	Sulfotransferase family, cytosolic, 1C, member 3
Gga.5568.1.S1_at	0.0919	5.91663	-0.374764	CLIC5	1.47969	0.001286	Chloride intracellular channel 5
Gga.6072.2.S1_at	0.1322	4.55331	-1.6565	SRGN	1.47951	0.0045074	Serglycin
GgaAffx.4296.1.S1_at	0.0962	5.76645	-0.502634	PISD	1.47941	0.0014605	Phosphatidylserine decarboxylase
GgaAffx.10223.1.S1_s_at	0.1931	3.59655	-2.73288	SPAG1	1.47933	0.0126511	Sperm associated antigen 1
GgaAffx.24782.2.S1_s_at	0.1402	4.41985	-1.79752	BACH1	1.47844	0.00516318	BTB domain and CNC homolog 1
Gga.12236.1.S1_at	0.1724	3.8672	-2.41296		1.47824	0.00931633
Gga.5008.1.S1_at	0.089	6.10262	-0.220597	CDKN2A	1.47789	0.00110221	Cyclin-dependent kinase inhibitor 2A (melanoma, p16, inhibits CDK4)
GgaAffx.9804.1.S1_at	0.2754	2.82745	-3.70306	LOC418421	1.47722	0.0321026	Suppressor of tumorigenicity 14 protein homolog
Gga.4453.1.S1_at	0.3179	2.55358	-4.06581		1.47719	0.0456597
Gga.7288.1.S1_at	0.1159	4.97516	-1.22971	LOC107049732	1.47718	0.00298198	Uncharacterized LOC107049732
Gga.13727.1.S1_at	0.2246	3.25802	-3.14952	LRRC16A	1.47674	0.0188499	Leucine rich repeat containing 16A
Gga.4447.1.S1_at	0.2716	2.85969	-3.66083	PCK1	1.47655	0.0308191	Phosphoenolpyruvate carboxykinase 1 (soluble)
Gga.16219.1.S1_at	0.1159	4.99414	-1.21117	RNF19B	1.47531	0.00292871	Ring finger protein 19B
Gga.3412.1.S1_at	0.1253	4.70139	-1.50344	CITED4	1.47521	0.00388818	Cbp/p300-interacting transactivator, with Glu/Asp-rich carboxy-terminal domain, 4
Gga.5373.1.S1_at	0.0949	5.84399	-0.436229	TMEM45B	1.47337	0.00136721	Transmembrane protein 45B
GgaAffx.7375.3.S1_at	0.2814	2.78687	-3.75639	SLC4A4	1.47293	0.0338017	Solute carrier family 4 (sodium bicarbonate cotransporter), member 4
Gga.5454.1.S1_at	0.0988	5.49283	-0.743687	ABHD5	1.47115	0.00185359	Abhydrolase domain containing 5
Gga.6012.2.S1_a_at	0.3005	2.66035	-3.92364	BTLA	1.47086	0.0397543	B and T lymphocyte associated
GgaAffx.13104.1.S1_at	0.1339	4.52012	-1.6913	PPP1R16B	1.46923	0.00466117	Protein phosphatase 1, regulatory subunit 16B
GgaAffx.8353.1.S1_at	0.0985	5.53448	-0.706308	PLXNB2	1.46909	0.00178655	Plexin B2
Gga.7148.1.S1_at	0.2746	2.83515	-3.69298	PLCG2	1.46907	0.0317911	Phospholipase C, gamma 2 (phosphatidylinositol-specific)
GgaAffx.13153.1.S1_at	0.0976	5.57506	-0.670126	AACS	1.46787	0.0017239	Acetoacetyl-CoA synthetase
Gga.15354.1.S1_at	0.1226	4.78375	-1.41984	UGCG	1.46646	0.00358607	UDP-glucose ceramide glucosyltransferase
Gga.6183.1.S1_at	0.1859	3.68193	-2.63066	REG4	1.46617	0.011473	Regenerating islet-derived family, member 4
GgaAffx.6154.1.S1_at	0.1006	5.41462	-0.814552	FLVCR1	1.46551	0.00198744	Feline leukemia virus subgroup C cellular receptor 1
Gga.18990.1.S1_at	0.2956	2.69154	-3.88229		1.46545	0.0381888
Gga.6460.1.S1_at	0.09	6.00596	-0.300146	MYO15B	1.46467	0.00119364	Myosin XVB pseudogene
Gga.14426.1.S1_at	0.1159	4.97777	-1.22715	LIPA	1.46305	0.00297457	Lipase A, lysosomal acid, cholesterol esterase (Wolman disease)
GgaAffx.2714.1.S1_at	0.2926	2.70568	-3.86356	MCU	1.46288	0.0375008	Mitochondrial calcium uniporter
GgaAffx.6032.1.S1_at	0.3097	2.60378	-3.99886		1.46287	0.0427735
Gga.9039.1.S1_at	0.1086	5.19686	-1.01662	GOLM1	1.46076	0.0024227	Golgi membrane protein 1
Gga.11110.1.A1_at	0.2119	3.39412	-2.97988	KSR1	1.46055	0.0160233	Kinase suppressor of ras 1
GgaAffx.21131.1.S1_at	0.1175	4.93655	-1.26759	BACH1	1.45982	0.0030938	BTB domain and CNC homolog 1
Gga.4384.1.S1_at	0.2088	3.42455	-2.94235	BIRC2	1.45843	0.0154579	Baculoviral IAP repeat containing 2
Gga.6387.1.S1_at	0.0962	5.65677	-0.597988	RAC2	1.45812	0.00160526	Ras-related C3 botulinum toxin substrate 2 (rho family, small GTP binding protein Rac2)
GgaAffx.24462.1.S1_at	0.09	6.00202	-0.303413	ZZEF1	1.45757	0.00119755	Zinc finger ZZ-type and EF-hand domain containing 1
GgaAffx.26139.2.S1_at	0.2442	3.08474	-3.36939	PSMD13///LOC422989	1.45667	0.0232769	Proteasome 26S subunit, non-ATPase 13///proteasome (prosome, macropain) 26S subunit, non-ATPase, 13
Gga.1182.1.S1_s_at	0.2007	3.51253	-2.83461	MOV10	1.45545	0.013944	Mov10, Moloney leukemia virus 10, homolog (mouse)
Gga.7513.1.S1_at	0.2705	2.86864	-3.64913		1.45425	0.0304728
GgaAffx.20206.1.S1_at	0.1354	4.48705	-1.72616		1.45412	0.00482035
Gga.5243.1.S1_at	0.2548	2.98917	-3.49239		1.45379	0.0261997
GgaAffx.2597.1.S1_at	0.0962	5.65473	-0.599781	TMEM184A	1.45217	0.00160811	Transmembrane protein 184A
Gga.18110.1.S1_at	0.284	2.77204	-3.77591	LOC417130	1.45215	0.0344466	Uncharacterized LOC417130
Gga.450.1.S1_at	0.2565	2.97449	-3.51138	CD5	1.45032	0.0266831	CD5 molecule
Gga.16788.1.S1_at	0.3147	2.57291	-4.04002	CMTR1	1.44909	0.0445246	Cap methyltransferase 1
GgaAffx.23158.2.S1_s_at	0.1113	5.10056	-1.10825	SLC1A1	1.4489	0.00264939	Solute carrier family 1 (neuronal/epithelial high affinity glutamate transporter, system Xag), member 1
Gga.8674.1.S1_s_at	0.1289	4.60398	-1.60372	CYTH4	1.4478	0.00428366	Cytohesin 4
Gga.10215.1.S1_at	0.1557	4.14902	-2.09275	TMEM140	1.44732	0.00685579	Transmembrane protein 140
Gga.6962.1.S1_at	0.1157	5.00967	-1.19605	GPR137B	1.44698	0.00288592	G protein-coupled receptor 137B
Gga.2340.1.S1_at	0.2223	3.27575	-3.12726		1.44688	0.0184521
GgaAffx.6591.2.S1_s_at	0.09	5.99819	-0.306591	ABCC10	1.44645	0.00120136	ATP-binding cassette, sub-family C (CFTR/MRP), member 10
Gga.15093.1.A1_at	0.2347	3.16145	-3.27153	CSRP2	1.44428	0.0211894	Cysteine and glycine-rich protein 2
GgaAffx.7149.1.S1_at	0.1753	3.83819	-2.44667	PLCL2	1.44249	0.00962167	Phospholipase C-like 2
Gga.17664.1.S1_at	0.0962	5.72977	-0.534336	UGCG	1.44229	0.00150717	UDP-glucose ceramide glucosyltransferase
GgaAffx.4180.1.S1_at	0.154	4.17782	-2.06078		1.44211	0.00664881
GgaAffx.9485.1.S1_at	0.1115	5.0845	-1.12368	ABHD3	1.44049	0.00268953	Abhydrolase domain containing 3
Gga.3823.1.S2_at	0.3082	2.61256	-3.98718	PER2	1.43992	0.0422895	Period circadian clock 2
GgaAffx.21447.2.S1_at	0.3246	2.50998	-4.12408		1.43981	0.0483355
Gga.17638.1.S1_at	0.1558	4.14187	-2.10071	ATF3	1.43973	0.00690835	Activating transcription factor 3
Gga.10351.2.S1_x_at	0.1075	5.21785	-0.996836		1.43932	0.00237629
Gga.2703.1.S1_at	0.2087	3.42593	-2.94065	HES6	1.43782	0.0154328	Hairy and enhancer of split 6 (Drosophila)
Gga.13799.1.A1_at	0.306	2.62571	-3.96969	RUNX1T1	1.43778	0.0415752	Runt-related transcription factor 1; translocated to, 1 (cyclin D-related)
GgaAffx.349.2.S1_s_at	0.1332	4.53732	-1.67324	PER3	1.43773	0.00458074	Period homolog 3 (Drosophila)
GgaAffx.6040.4.S1_at	0.1289	4.60388	-1.60383	SLC30A10	1.43668	0.00428409	Solute carrier family 30, member 10
Gga.9363.2.S1_a_at	0.1409	4.39981	-1.81895		1.43637	0.0052707
Gga.10572.1.S1_at	0.294	2.69951	-3.87172	LAMP5	1.43589	0.0377991	Lysosomal associated membrane protein family member 5
Gga.15722.1.S1_at	0.1958	3.56448	-2.77158	IKZF3	1.43561	0.0131281	IKAROS family zinc finger 3 (Aiolos)
Gga.1941.1.S1_at	0.1159	4.99406	-1.21125	FZD4	1.4342	0.00292892	Frizzled class receptor 4
GgaAffx.2082.1.S1_at	0.122	4.79732	-1.40617	MTOR	1.43418	0.00353891	Mechanistic target of rapamycin
GgaAffx.24690.1.S1_at	0.2891	2.7325	-3.82809	CLVS1	1.43282	0.0362326	Clavesin 1
Gga.15028.1.S1_at	0.2981	2.67713	-3.90138	IL10RA	1.43226	0.0389034	Interleukin 10 receptor subunit alpha
Gga.13568.1.S1_at	0.3268	2.49965	-4.1379	PDE9A	1.43211	0.0489935	Phosphodiesterase 9A
Gga.18316.1.S1_at	0.1197	4.86974	-1.33371	SLC16A10	1.43199	0.00329889	Solute carrier family 16 (aromatic amino acid transporter), member 10
GgaAffx.24089.4.S1_s_at	0.2963	2.68875	-3.88598	ERC1	1.43151	0.0383261	ELKS/RAB6-interacting/CAST family member 1
GgaAffx.1270.2.S1_s_at	0.1189	4.90322	-1.30049	CORO2A	1.43011	0.00319424	Coronin, actin binding protein, 2A
Gga.7084.1.S1_at	0.0976	5.57048	-0.6742	SOS2	1.42936	0.00173084	Son of sevenless homolog 2 (Drosophila)
Gga.13108.1.S1_at	0.2324	3.17944	-3.24871	JMJD4	1.42929	0.0207305	Jumonji domain containing 4
Gga.5128.1.S1_at	0.1432	4.36439	-1.85698	CCL20	1.42871	0.00546706	C-C motif chemokine ligand 20
Gga.20024.1.S1_at	0.2253	3.2463	-3.16426	CYP46A1	1.4287	0.019118	Cytochrome P450 family 46 subfamily A member 1
Gga.4297.1.S1_at	0.2356	3.15295	-3.28233	ENO3	1.42723	0.0214103	Enolase 3 (beta, muscle)
Gga.11645.2.S1_a_at	0.3225	2.52868	-4.09907	CFD	1.42641	0.0471677	Complement factor D (adipsin)
Gga.4298.1.S1_at	0.3173	2.55816	-4.05969	CASQ2	1.42531	0.0453878	Calsequestrin 2 (cardiac muscle)
GgaAffx.26064.2.S1_s_at	0.1946	3.57762	-2.7557	MYPN	1.42479	0.0129303	Myopalladin
Gga.12967.1.S1_at	0.0962	5.69254	-0.566705	CCNG2	1.4247	0.00155631	Cyclin G2
Gga.3931.1.S1_at	0.122	4.80004	-1.40343	COMP	1.42367	0.00352953	Cartilage oligomeric matrix protein
Gga.19118.1.S1_at	0.1103	5.12695	-1.083	ABCD2	1.42316	0.00258493	ATP-binding cassette, sub-family D (ALD), member 2
Gga.7487.1.S1_at	0.2073	3.4387	-2.92494		1.42184	0.0152024
Gga.12685.1.S1_s_at	0.0971	5.61063	-0.638608	CR1L	1.41924	0.00167106	Complement component (3b/4b) receptor 1-like
Gga.4870.3.S1_a_at	0.0956	5.79616	-0.477097	ACTC1	1.41883	0.00142392	Actin, alpha, cardiac muscle 1
GgaAffx.3960.1.S1_at	0.2978	2.67832	-3.8998	TMEM86A	1.41873	0.0388439	Transmembrane protein 86A
GgaAffx.20981.1.S1_at	0.2591	2.95631	-3.53494		1.41741	0.0272955
Gga.2288.1.A1_at	0.2686	2.88887	-3.6227	DUSP7	1.41731	0.0297052	Dual specificity phosphatase 7
GgaAffx.12454.1.S1_s_at	0.1075	5.23077	-0.984688	PPT1	1.41242	0.00234822	Palmitoyl-protein thioesterase 1
GgaAffx.22460.1.S1_at	0.1598	4.06332	-2.18872	MEST	1.41237	0.00751634	Mesoderm specific transcript
Gga.6730.1.S1_at	0.2958	2.69085	-3.8832	VSIG4	1.41227	0.0382227	V-set and immunoglobulin domain containing 4
Gga.19414.1.S1_at	0.1102	5.14272	-1.06797	LY75	1.4118	0.00254729	Lymphocyte antigen 75
GgaAffx.22006.1.S1_at	0.1244	4.72543	-1.47893	MAP3K13	1.41172	0.00379712	Mitogen-activated protein kinase kinase kinase 13
GgaAffx.3506.1.S1_at	0.2267	3.2294	-3.18554	EVI2B	1.41115	0.019512	Ecotropic viral integration site 2B
Gga.9770.2.S1_a_at	0.0894	6.0629	-0.253137	FAM114A2	1.40975	0.00113877	Family with sequence similarity 114 member A2
Gga.9012.1.S1_at	0.1488	4.27065	-1.95865	STK17B	1.40949	0.00602805	Serine/threonine kinase 17b
GgaAffx.6397.1.S1_at	0.1157	5.00617	-1.19945	NFKBIE	1.40946	0.0028955	NFKB inhibitor epsilon
Gga.5465.1.S1_at	0.0996	5.45988	-0.773437	RCAN1	1.40877	0.00190868	Regulator of calcineurin 1
Gga.5940.1.S1_at	0.1189	4.892	-1.3116	SAT1	1.40863	0.00322887	Spermidine/spermine N1-acetyltransferase 1
GgaAffx.7448.2.S1_s_at	0.1266	4.66637	-1.53932	SEMA5B	1.40797	0.00402539	Sema domain, seven thrombospondin repeats (type 1 and type 1-like), transmembrane domain (TM) and short cytoplasmic domain, (semaphorin) 5B
Gga.11154.1.S1_s_at	0.2413	3.1062	-3.34192	STAT3	1.4077	0.0226708	Signal transducer and activator of transcription 3 (acute-phase response factor)
Gga.5699.1.A1_at	0.323	2.52088	-4.10951	ARL16	1.40746	0.0476516	ADP ribosylation factor like GTPase 16
GgaAffx.20732.1.S1_s_at	0.1344	4.50656	-1.70557		1.40512	0.00472569
Gga.17304.1.S1_at	0.1132	5.05475	-1.15234		1.4019	0.0027657
Gga.19701.1.S1_at	0.124	4.73816	-1.46598		1.40164	0.00374984
GgaAffx.22521.1.S1_at	0.2442	3.08366	-3.37076	ITPR1	1.40083	0.0233076	Inositol 1,4,5-trisphosphate receptor, type 1
GgaAffx.6251.1.S1_at	0.143	4.37193	-1.84888	ABCG5	1.4002	0.00542461	ATP binding cassette subfamily G member 5
Gga.16523.1.S2_s_at	0.1351	4.49396	-1.71886	ATP2A3	1.40015	0.00478659	ATPase, Ca++ transporting, ubiquitous
Gga.13142.1.S1_at	0.1562	4.13575	-2.10753		1.39992	0.00695365
GgaAffx.26564.1.S1_at	0.2249	3.25221	-3.15682	KSR1	1.39801	0.0189821	Kinase suppressor of ras 1
Gga.10636.1.S1_at	0.2339	3.16664	-3.26494	MAP3K7CL	1.39677	0.0210559	MAP3K7 C-terminal like
GgaAffx.20523.1.S1_at	0.2192	3.3133	-3.08029	LOC422926	1.39585	0.0176401	Uncharacterized LOC422926
Gga.18511.1.S1_a_at	0.1777	3.80339	-2.48729	CLRN3	1.39541	0.0100029	Clarin 3
Gga.2716.1.S1_at	0.2736	2.84456	-3.68063		1.39168	0.0314142
Gga.5441.2.S1_a_at	0.0974	5.59669	-0.65094	HTATIP2	1.3913	0.00169154	HIV-1 Tat interactive protein 2
Gga.2859.1.S1_at	0.1139	5.03838	-1.16817	SLC26A6	1.39112	0.00280868	Solute carrier family 26 (anion exchanger), member 6
GgaAffx.9644.1.S1_at	0.1789	3.78318	-2.51099	PCSK5	1.39068	0.0102322	Proprotein convertase subtilisin/kexin type 5
GgaAffx.24884.1.S1_s_at	0.1915	3.61594	-2.70956	PDE9A	1.39019	0.0123722	Phosphodiesterase 9A
Gga.11738.1.S1_at	0.3078	2.61585	-3.9828		1.38908	0.0421095
GgaAffx.24289.1.S1_at	0.0893	6.08779	-0.23272	SYNJ2BP	1.38686	0.0011157	Synaptojanin 2 binding protein
GgaAffx.196.1.S1_at	0.1579	4.09777	-2.15	ADAM28	1.38626	0.00724256	ADAM metallopeptidase domain 28
Gga.8627.1.S1_at	0.117	4.95101	-1.25338	SLC28A2	1.38613	0.00305137	Solute carrier family 28 (sodium-coupled nucleoside transporter), member 2
Gga.19679.1.S1_at	0.1405	4.41374	-1.80405	PPP2R3A	1.38458	0.00519572	Protein phosphatase 2, regulatory subunit B'', alpha
Gga.9873.1.S1_at	0.2852	2.75795	-3.79449	C1QC	1.38409	0.0350718	Complement component 1, q subcomponent, C chain
Gga.3340.1.S1_at	0.2686	2.89189	-3.61876		1.38371	0.0295925
Gga.13495.1.S1_at	0.1228	4.77049	-1.43322	PHYH	1.38308	0.00363284	Phytanoyl-CoA 2-hydroxylase
GgaAffx.2261.5.S1_s_at	0.2199	3.2973	-3.10027	DARS2	1.38162	0.0179811	Aspartyl-tRNA synthetase 2, mitochondrial
Gga.11169.1.S1_a_at	0.1534	4.18219	-2.05593	ANKRD22	1.38064	0.00661795	Ankyrin repeat domain 22
GgaAffx.21846.1.S1_s_at	0.2515	3.01853	-3.45447	TGFA	1.3801	0.0252609	Transforming growth factor alpha
GgaAffx.3961.1.S1_at	0.3225	2.52861	-4.09917		1.37978	0.0471724
Gga.8873.1.S1_a_at	0.0962	5.67886	-0.578656	NMI	1.37836	0.00157484	N-myc and STAT interactor
GgaAffx.1388.1.S1_at	0.1543	4.17182	-2.06743	LOC415325	1.37835	0.00669133	Uncharacterized LOC415325
GgaAffx.156.1.S1_at	0.1958	3.56356	-2.77269		1.37809	0.0131421
Gga.1931.1.S1_at	0.2075	3.4365	-2.92764	PFKFB3	1.3768	0.0152419	6-phosphofructo-2-kinase/fructose-2,6-biphosphatase 3
GgaAffx.24126.1.S1_at	0.1254	4.69298	-1.51204	PLXNB2	1.37327	0.00392064	Plexin B2
GgaAffx.21635.1.S1_at	0.2017	3.49593	-2.85484	FAM84B	1.37299	0.0142164	Family with sequence similarity 84 member B
Gga.16880.1.S1_at	0.2813	2.78824	-3.75458	GANC	1.37277	0.0337426	Glucosidase, alpha; neutral C
Gga.6162.1.S1_at	0.0988	5.50538	-0.732395	SPTBN5///LOC423224	1.37258	0.00183308	Spectrin, beta, non-erythrocytic 5///similar to beta chain spectrin
GgaAffx.1312.1.S1_at	0.2558	2.98048	-3.50364	PARP6	1.3725	0.0264848	Poly (ADP-ribose) polymerase family, member 6
Gga.4070.1.S1_at	0.1063	5.26181	-0.955613	CSF1R	1.37207	0.00228236	Colony stimulating factor 1 receptor
GgaAffx.26062.1.S1_s_at	0.2851	2.75922	-3.79281	LOC770720///CHIR-B3	1.37154	0.0350148	Similar to immunoglobulin-like receptor CHIR-B3///immunoglobulin-like receptor CHIR-B3
Gga.9930.1.S1_at	0.2028	3.48422	-2.86915		1.37114	0.0144123
GgaAffx.25386.1.S1_at	0.1215	4.81682	-1.38657	DOCK2	1.36973	0.00347235	Dedicator of cytokinesis 2
GgaAffx.23449.1.S1_at	0.1287	4.6181	-1.5891	IFIH1	1.36751	0.00422362	Interferon induced, with helicase C domain 1
Gga.12107.1.S1_s_at	0.2242	3.2635	-3.14263	GDPD4	1.36679	0.0187258	Glycerophosphodiester phosphodiesterase domain containing 4
Gga.18479.1.S1_at	0.1209	4.8345	-1.36887	RILP	1.3665	0.00341328	Rab interacting lysosomal protein
Gga.7542.1.S1_at	0.0962	5.69417	-0.565292	EHHADH	1.36442	0.00155413	Enoyl-CoA, hydratase/3-hydroxyacyl CoA dehydrogenase
Gga.19353.1.S1_at	0.0983	5.54193	-0.69965	RAB43	1.36388	0.00177486	RAB43, member RAS oncogene family
Gga.14178.1.S1_at	0.1625	4.01969	-2.23805	LOC776404	1.36165	0.00788008	Similar to OCTN2 protein
Gga.13457.1.S1_at	0.1102	5.13481	-1.0755		1.36047	0.00256608
Gga.3886.1.S1_at	0.243	3.09132	-3.36096	DTX3L	1.35998	0.0230892	Deltex 3 like, E3 ubiquitin ligase
Gga.17284.1.S1_at	0.1352	4.49128	-1.72168	CYSRT1	1.35694	0.00479962	Cysteine rich tail 1
Gga.1154.1.A1_at	0.3162	2.56493	-4.05067		1.35475	0.0449897
Gga.3380.1.S1_at	0.218	3.32102	-3.07065	TRDC	1.35289	0.017478	T cell receptor delta constant
GgaAffx.13080.1.S1_at	0.096	5.78245	-0.488863	YPEL2	1.35218	0.00144066	Yippee-like 2 (Drosophila)
GgaAffx.25879.1.S1_s_at	0.1351	4.49864	-1.71391	MAST3	1.35208	0.00476385	Microtubule associated serine/threonine kinase 3
GgaAffx.21243.1.S1_s_at	0.0971	5.6231	-0.627603	PHLPP1	1.35149	0.00165298	PH domain and leucine rich repeat protein phosphatase 1
Gga.8609.1.S1_at	0.2198	3.29906	-3.09808		1.35094	0.0179433
Gga.15079.1.S1_at	0.1103	5.13259	-1.07762		1.35062	0.00257141
Gga.8839.1.S1_at	0.1677	3.939	-2.33012	TUBD1	1.35056	0.00860629	Tubulin delta 1
Gga.11016.1.S1_at	0.1252	4.70337	-1.50142	DMA	1.35013	0.0038806	Major histocompatibility complex, class II, DM alpha
Gga.17284.1.S1_s_at	0.1491	4.26161	-1.96853	CYSRT1	1.35004	0.00608552	Cysteine rich tail 1
Gga.18941.1.S1_at	0.1332	4.53829	-1.67223	TMEM30C	1.34988	0.00457626	Transmembrane protein 30C
Gga.3236.1.S1_at	0.1104	5.12089	-1.08879	PHF11	1.34768	0.00259958	PHD finger protein 11
GgaAffx.1440.5.S1_s_at	0.3101	2.60163	-4.00173	UNC13A	1.34745	0.0428933	Unc-13 homolog A (C. Elegans)
Gga.19996.1.S1_at	0.229	3.21302	-3.20621		1.34705	0.0199026
GgaAffx.20884.1.S1_at	0.2855	2.75321	-3.80075		1.34612	0.035285
Gga.144.1.S1_at	0.2702	2.87332	-3.64301	ENTPD8	1.34529	0.0302934	Ectonucleoside triphosphate diphosphohydrolase 8
Gga.18478.1.S1_s_at	0.1203	4.84414	-1.35922	OLFM4	1.34521	0.00338152	Olfactomedin 4
Gga.17982.1.S1_at	0.1816	3.74206	-2.55939		1.34289	0.010717
Gga.6031.1.S1_s_at	0.1851	3.69728	-2.61241	HAVCR1	1.34163	0.0112745	Hepatitis A virus cellular receptor 1
GgaAffx.11079.1.S1_at	0.2319	3.18386	-3.2431	ARHGEF19	1.34151	0.0206193	Rho guanine nucleotide exchange factor (GEF) 19
Gga.16814.1.S1_at	0.2179	3.32686	-3.06337	RNF152	1.34056	0.0173566	Ring finger protein 152
Gga.544.1.S1_s_at	0.1247	4.71818	-1.48631	LPAR6	1.34031	0.00382432	Lysophosphatidic acid receptor 6
GgaAffx.24513.3.S1_s_at	0.1102	5.13993	-1.07062	EPB41L3	1.34023	0.0025539	Erythrocyte membrane protein band 4.1-like 3
Gga.1205.1.S1_at	0.0962	5.74074	-0.524843	PLA2G7	1.33881	0.00149304	Phospholipase A2 group VII
GgaAffx.21228.1.S1_at	0.25	3.03593	-3.43206		1.33763	0.0247223
GgaAffx.4368.2.S1_s_at	0.1403	4.41635	-1.80126		1.33662	0.00518177
Gga.16761.1.S1_at	0.1004	5.42789	-0.802472		1.3366	0.00196398
Gga.4868.1.S1_a_at	0.27	2.87511	-3.64067	PNLIP	1.33604	0.030225	Pancreatic lipase
Gga.4964.3.S1_x_at	0.1972	3.54966	-2.78952	LOC776590	1.33546	0.0133553	Ig kappa chain V-VI region NQ2-6.1-like
Gga.6213.1.S1_at	0.1309	4.57443	-1.63445		1.33487	0.00441256
Gga.12627.1.S1_at	0.2398	3.12277	-3.32077		1.33316	0.0222151
GgaAffx.11575.1.S1_s_at	0.1006	5.41912	-0.810453	HEBP1	1.33313	0.00197945	Heme binding protein 1
GgaAffx.25791.1.S1_at	0.184	3.7111	-2.596	DDHD2	1.33271	0.0110989	DDHD domain containing 2
GgaAffx.5704.1.S1_at	0.323	2.52077	-4.10965	LOC417291	1.33265	0.0476579	Olfactory receptor 10A7-like
Gga.155.1.S1_s_at	0.122	4.79538	-1.40812	LGALS3	1.3318	0.0035456	Lectin, galactoside-binding, soluble, 3
GgaAffx.2081.1.S1_at	0.2187	3.31679	-3.07593	METTL11B	1.33078	0.0175666	Methyltransferase like 11B
GgaAffx.20791.1.S1_at	0.2481	3.05073	-3.41302		1.32966	0.0242737
Gga.10947.1.S1_at	0.1788	3.7856	-2.50814	UGCG	1.32949	0.0102044	UDP-glucose ceramide glucosyltransferase
GgaAffx.5168.2.S1_s_at	0.3032	2.64227	-3.94766	TRIM36	1.3283	0.0406934	Tripartite motif containing 36
GgaAffx.20565.1.S1_s_at	0.1727	3.86504	-2.41546	YPEL2	1.32773	0.00933861	Yippee-like 2 (Drosophila)
Gga.9763.1.S1_s_at	0.0962	5.68956	-0.569311	CDA	1.32761	0.00156033	Cytidine deaminase
Gga.13253.1.S1_at	0.1956	3.56684	-2.76872	RIOK3	1.32727	0.0130923	RIO kinase 3
GgaAffx.4408.1.A1_at	0.2013	3.50155	-2.84799	FAM43A	1.32668	0.0141236	Family with sequence similarity 43 member A
GgaAffx.9422.1.S1_at	0.0991	5.47775	-0.757287	PTGER4	1.32661	0.00187858	Prostaglandin E receptor 4
Gga.8154.1.S1_at	0.1113	5.09814	-1.11057	RAB17	1.3263	0.00265539	RAB17, member RAS oncogene family
GgaAffx.11970.1.S1_at	0.197	3.55176	-2.78697	NFE2L1	1.326	0.0133228	Nuclear factor, erythroid 2 like 1
Gga.5262.3.S1_s_at	0.1782	3.79384	-2.49848	ACAT2	1.3258	0.0101105	Acetyl-CoA acetyltransferase 2
GgaAffx.6334.1.S1_at	0.2558	2.98106	-3.50288	SH3D19	1.32504	0.0264656	SH3 domain containing 19
Gga.1022.2.S1_a_at	0.1102	5.13674	-1.07367	GSTZ1	1.32488	0.0025615	Glutathione S-transferase zeta 1
Gga.14913.1.S1_at	0.1289	4.6027	-1.60505	MUC2	1.32373	0.00428916	Mucin 2, oligomeric mucus/gel-forming
Gga.17864.1.S1_at	0.1617	4.03224	-2.22383	BEND7	1.32365	0.00777347	BEN domain containing 7
GgaAffx.20796.1.S1_at	0.3161	2.56568	-4.04967		1.32349	0.0449457
Gga.4791.1.S1_at	0.1309	4.57407	-1.63483	IFI35	1.32342	0.00441418	Interferon-induced protein 35
Gga.9823.1.S1_s_at	0.1555	4.15416	-2.08703	NPTN	1.32336	0.00681834	Neuroplastin
Gga.5853.1.S1_at	0.1351	4.49279	-1.72008	PEPD	1.32334	0.00479225	Peptidase D
GgaAffx.4082.1.S1_at	0.2486	3.04767	-3.41695		1.32328	0.0243657
Gga.13191.1.S1_s_at	0.1605	4.05389	-2.19935	CACUL1	1.32196	0.00759332	CDK2 associated cullin domain 1
Gga.3109.1.A1_s_at	0.3145	2.57484	-4.03744	SEPP1	1.32184	0.0444128	Selenoprotein P, plasma, 1
GgaAffx.7448.1.S1_at	0.1927	3.60397	-2.72395	SEMA5B	1.32113	0.0125436	Sema domain, seven thrombospondin repeats (type 1 and type 1-like), transmembrane domain (TM) and short cytoplasmic domain, (semaphorin) 5B
Gga.19455.1.S1_at	0.0962	5.7253	-0.538218	LOC417937	1.32048	0.00151298	Solute carrier family 23 member 1-like
GgaAffx.11541.1.S1_at	0.2315	3.18669	-3.23952	SEPP1	1.32021	0.0205485	Selenoprotein P, plasma, 1
GgaAffx.23852.1.S1_at	0.1292	4.5957	-1.61232	MTTP	1.3201	0.00431936	Microsomal triglyceride transfer protein
Gga.8378.1.S1_at	0.1041	5.30399	-0.916331	TMEM189	1.32004	0.00219621	Transmembrane protein 189
Gga.10017.2.S1_a_at	0.3152	2.57027	-4.04354	FAM134B	1.3199	0.0446778	Family with sequence similarity 134, member B
GgaAffx.21772.1.S1_s_at	0.143	4.37158	-1.84925	AP000295.9	1.3199	0.00542653	Uncharacterized protein [Source:UniProtKB/TrEMBL;Acc:H0Y3Z8]
Gga.2902.1.S1_s_at	0.1567	4.11851	-2.12677	HBAD	1.31986	0.00708315	Alpha-D-globin
GgaAffx.11085.1.S1_at	0.1677	3.94289	-2.32566	FAR2	1.31976	0.00856958	Fatty acyl CoA reductase 2
GgaAffx.24941.1.S1_s_at	0.1003	5.43617	-0.794941	FBXO25	1.31812	0.00194949	F-box protein 25
GgaAffx.24027.1.S1_at	0.1615	4.03409	-2.22173	KIAA1147	1.31735	0.00775784	KIAA1147
Gga.3572.1.S2_s_at	0.1601	4.05881	-2.1938	CD44	1.3157	0.00755306	CD44 molecule (Indian blood group)
GgaAffx.25575.1.S1_s_at	0.2155	3.35563	-3.02758	SBNO2	1.31401	0.0167718	Strawberry notch homolog 2 (Drosophila)
Gga.1369.1.S1_at	0.0976	5.57677	-0.668614	P2RX4	1.31308	0.00172133	Purinergic receptor P2X, ligand-gated ion channel, 4
Gga.15635.1.S1_at	0.3187	2.54716	-4.07439		1.31228	0.0460436
Gga.4590.1.S2_at	0.1252	4.71027	-1.49437		1.3122	0.00385425
GgaAffx.2960.1.S1_s_at	0.1628	4.01332	-2.24527	C1QB	1.31172	0.00793479	Complement component 1, q subcomponent, B chain
GgaAffx.12646.1.S1_at	0.1715	3.88629	-2.39085	SYK	1.31131	0.00912125	Spleen tyrosine kinase
GgaAffx.11975.1.S1_s_at	0.2321	3.18285	-3.24437	PSAP	1.31131	0.0206445	Prosaposin
Gga.4674.3.S1_at	0.1677	3.94245	-2.32616	EPHX1	1.31122	0.00857367	Epoxide hydrolase 1, microsomal (xenobiotic)
GgaAffx.8944.1.S1_s_at	0.1123	5.07234	-1.13538	STK38L	1.31057	0.00272038	Serine/threonine kinase 38 like
GgaAffx.25179.1.S1_at	0.2195	3.30675	-3.08846	ZMYM2	1.30941	0.0177787	Zinc finger, MYM-type 2
GgaAffx.5618.1.S1_at	0.1145	5.02977	-1.17652	CASP7	1.30696	0.0028316	Caspase 7, apoptosis-related cysteine peptidase
Gga.10237.1.S1_at	0.2466	3.06026	-3.40077	TMEM56	1.30683	0.0239897	Transmembrane protein 56
GgaAffx.2762.2.S1_s_at	0.1254	4.69077	-1.5143	CRAT	1.30591	0.00392923	Carnitine O-acetyltransferase
GgaAffx.243.1.S1_s_at	0.1227	4.77809	-1.42555	DHDDS	1.30467	0.00360595	Dehydrodolichyl diphosphate synthase subunit
Gga.7064.1.S1_at	0.1667	3.95915	-2.30702	IGSF1	1.30405	0.00841806	Immunoglobulin superfamily, member 1
GgaAffx.807.1.S1_s_at	0.1708	3.89677	-2.37873	LOC776344///ANKRD12	1.30375	0.00901616	Similar to GAC-1///ankyrin repeat domain 12
GgaAffx.20967.1.S1_s_at	0.2131	3.37768	-3.00023	CD83	1.30345	0.0163384	CD83 molecule
Gga.7526.1.S1_at	0.1471	4.3126	-1.91298	HS3ST1	1.30123	0.00576932	Heparan sulfate-glucosamine 3-sulfotransferase 1
GgaAffx.1852.2.S1_s_at	0.1161	4.9697	-1.23505	ENPP1	1.30087	0.00299749	Ectonucleotide pyrophosphatase/phosphodiesterase 1
Gga.8740.1.S1_at	0.0988	5.5178	-0.721246		1.30005	0.00181305
Gga.9949.1.S1_at	0.1215	4.81614	-1.38726	NSDHL	1.29946	0.00347466	NAD(P) dependent steroid dehydrogenase-like
GgaAffx.20264.1.S1_at	0.1113	5.109	-1.10016	FAM84B	1.29893	0.00262857	Family with sequence similarity 84 member B
Gga.10787.1.S1_at	0.1419	4.39019	-1.82926	BATF3	1.29568	0.00532324	Basic leucine zipper transcription factor, ATF-like 3
Gga.14717.1.S1_at	0.1182	4.91863	-1.28526	TAP1	1.29561	0.00314736	Transporter 1, ATP-binding cassette, sub-family B (MDR/TAP)
Gga.9407.1.S1_at	0.1728	3.86357	-2.41717	DNAJC16	1.29474	0.00935394	DnaJ heat shock protein family (Hsp40) member C16
Gga.10623.1.S1_s_at	0.105	5.2797	-0.938915	FBXO25	1.29373	0.00224534	F-box protein 25
Gga.12662.1.S1_at	0.2445	3.07586	-3.38076	STAT1	1.29318	0.0235327	Signal transducer and activator of transcription 1, 91kDa
Gga.16774.1.S1_s_at	0.1176	4.93188	-1.2722	KIAA1211	1.29261	0.00310767	KIAA1211
Gga.4104.2.S1_at	0.3087	2.60979	-3.99087		1.29247	0.0424417
Gga.13658.1.S1_at	0.2445	3.07547	-3.38126		1.29237	0.0235439
Gga.16254.1.S1_at	0.2004	3.51707	-2.82908	KAT2B	1.29124	0.0138704	K(lysine) acetyltransferase 2B
GgaAffx.1243.1.S1_at	0.2686	2.89184	-3.61882	MISP	1.29115	0.0295944	Mitotic spindle positioning
GgaAffx.1375.1.S1_s_at	0.2689	2.88328	-3.62999	DOCK2	1.29107	0.0299152	Dedicator of cytokinesis 2
Gga.795.1.S1_at	0.1195	4.87796	-1.32554	GATA4	1.28933	0.00327282	GATA binding protein 4
GgaAffx.21502.1.S1_at	0.1075	5.22647	-0.988729	B3GNT5	1.28858	0.00235752	UDP-GlcNAc:betaGal beta-1,3-N-acetylglucosaminyltransferase 5
Gga.2081.1.S1_at	0.1628	4.01741	-2.24064	GATA5	1.28704	0.00789965	GATA binding protein 5
GgaAffx.25795.1.S1_s_at	0.1021	5.37263	-0.852976	COMP	1.28696	0.00206389	Cartilage oligomeric matrix protein
GgaAffx.6228.1.S1_s_at	0.3295	2.48704	-4.15478	CYLD	1.28628	0.0498104	Cylindromatosis (turban tumor syndrome)
GgaAffx.10422.3.S1_at	0.2746	2.83537	-3.69268		1.28585	0.031782
Gga.7913.2.S1_s_at	0.2207	3.2905	-3.10878	SHROOM3	1.28557	0.0181282	Shroom family member 3
GgaAffx.8122.1.S1_at	0.1863	3.67413	-2.63995	SLC22A23	1.28547	0.0115753	Solute carrier family 22 member 23
GgaAffx.2751.1.S1_at	0.1154	5.01593	-1.18996	ARSB	1.28503	0.00286887	Arylsulfatase B
GgaAffx.8585.3.S1_s_at	0.1677	3.94545	-2.32272	TLR3	1.28496	0.0085455	Toll-like receptor 3
GgaAffx.12174.1.S1_s_at	0.1563	4.12867	-2.11542	PEPD	1.28442	0.00700649	Peptidase D
Gga.11653.1.S1_s_at	0.0988	5.49084	-0.74548	SLC19A3	1.28417	0.00185687	Solute carrier family 19, member 3
Gga.16756.1.S1_s_at	0.1731	3.85898	-2.42249	CHP1	1.28403	0.00940167	Calcineurin like EF-hand protein 1
Gga.8594.1.S1_at	0.1423	4.38306	-1.83691	SLC5A1	1.28397	0.00536255	Solute carrier family 5 (sodium/glucose cotransporter), member 1
GgaAffx.1241.1.S1_at	0.1197	4.87033	-1.33312	PANK3	1.2836	0.003297	Pantothenate kinase 3
GgaAffx.1631.1.S1_s_at	0.2198	3.29955	-3.09746	DUOX2	1.28321	0.0179327	Dual oxidase 2
Gga.14219.1.S1_at	0.309	2.60807	-3.99316		1.2831	0.0425365
Gga.265.1.S1_at	0.1532	4.18822	-2.04926	MARCO	1.283	0.00657574	Macrophage receptor with collagenous structure
Gga.5161.2.S1_s_at	0.1401	4.42276	-1.79442	ANK3	1.2808	0.00514778	Ankyrin 3, node of Ranvier (ankyrin G)
Gga.3281.1.S1_at	0.243	3.09294	-3.35889		1.28054	0.0230432
AY013303.CDS1.S1_s_at	0.2895	2.72552	-3.83731		1.28004	0.0365579
Gga.1792.1.S1_at	0.1314	4.5661	-1.64314	C9ORF58	1.27995	0.0044497	Allograft inflammatory factor 1-like
Gga.11765.1.S1_at	0.1041	5.3013	-0.918823	ANO5	1.27988	0.00220158	Anoctamin 5
Gga.13502.1.S1_at	0.1536	4.18041	-2.0579	PHF11	1.27918	0.00663049	PHD finger protein 11
GgaAffx.4463.1.S1_at	0.2652	2.91246	-3.59194	AFF4	1.27883	0.028837	AF4/FMR2 family, member 4
GgaAffx.8985.1.S1_at	0.323	2.52206	-4.10792	UBXN10	1.27724	0.0475777	UBX domain protein 10
GgaAffx.10995.1.S1_at	0.1666	3.96575	-2.29948	KDELC2	1.27639	0.0083575	KDEL motif containing 2
Gga.11830.1.S1_at	0.1064	5.25915	-0.958097	DNASE1L3	1.27614	0.00228791	Deoxyribonuclease I-like 3
Gga.14742.1.S1_at	0.168	3.92997	-2.34049		1.27528	0.00869209
Gga.548.1.S1_at	0.3297	2.48508	-4.15741	LOC395927	1.27374	0.0499387	High molecular mass nuclear antigen
GgaAffx.24782.1.S1_at	0.1759	3.82798	-2.45857	BACH1	1.27273	0.00973186	BTB domain and CNC homolog 1
Gga.7159.1.S1_at	0.1488	4.26544	-1.96435	LAPTM5	1.27261	0.00606111	Lysosomal protein transmembrane 5
GgaAffx.9126.5.S1_s_at	0.3212	2.5355	-4.08996	LGALS8	1.27232	0.0467496	Lectin, galactoside-binding, soluble, 8
Gga.127.1.S1_at	0.1045	5.29473	-0.92493	NR1H4	1.27227	0.00221479	Nuclear receptor subfamily 1, group H, member 4
Gga.13932.1.S1_s_at	0.2043	3.4697	-2.88691	BACH1	1.27167	0.0146592	BTB domain and CNC homolog 1
GgaAffx.22156.1.S1_at	0.128	4.64291	-1.56347		1.27063	0.00412038
Gga.578.1.S2_at	0.2424	3.09938	-3.35064	IKZF1	1.27035	0.0228614	IKAROS family zinc finger 1 (Ikaros)
Gga.2136.2.S1_a_at	0.2518	3.01405	-3.46026	LOC429716	1.27029	0.0254019	Similar to GTP-binding protein SB128
GgaAffx.10849.1.S1_at	0.3124	2.58953	-4.01786		1.27009	0.0435727
Gga.7523.1.S1_s_at	0.1354	4.4807	-1.73286	FNDC3A	1.26901	0.00485159	Fibronectin type III domain containing 3A
Gga.11522.1.S1_at	0.1696	3.91242	-2.36069	LOC775993///CHIR-IG1-5	1.26871	0.00886177	Similar to immunoglobulin-like receptor CHIR-AB1///immunoglobulin-like receptor CHIR-AB1-like
GgaAffx.331.1.S1_at	0.1297	4.58942	-1.61885	SPIRE2	1.26747	0.00434665	Spire-type actin nucleation factor 2
GgaAffx.8485.1.S1_at	0.2329	3.17385	-3.25579	SECISBP2L	1.26637	0.0208718	SECIS binding protein 2-like
GgaAffx.4338.1.S1_at	0.1663	3.9749	-2.28902	PFKP	1.26607	0.00827421	Phosphofructokinase, platelet
Gga.6504.1.S1_at	0.1347	4.503	-1.70932	LOC422993	1.26554	0.00474282	Interferon-induced transmembrane protein 3-like
Gga.10745.1.S1_s_at	0.1354	4.48204	-1.73145	CYP4V2	1.26554	0.00484499	Cytochrome P450 family 4 subfamily V member 2
GgaAffx.24652.1.S1_at	0.1893	3.6414	-2.67903	GNE	1.26553	0.0120161	Glucosamine (UDP-N-acetyl)-2-epimerase/N-acetylmannosamine kinase
Gga.4384.1.S2_s_at	0.2497	3.04078	-3.42582	BIRC2	1.26539	0.0245743	Baculoviral IAP repeat containing 2
Gga.749.1.S1_at	0.1662	3.97717	-2.28643	PLS1	1.26457	0.00825374	Plastin 1
GgaAffx.25088.2.S1_at	0.1416	4.39341	-1.82581	MYO16	1.26457	0.00530561	Myosin XVI
Gga.14401.1.S1_at	0.1253	4.6977	-1.50721	SEMA5B	1.26311	0.0039024	Sema domain, seven thrombospondin repeats (type 1 and type 1-like), transmembrane domain (TM) and short cytoplasmic domain, (semaphorin) 5B
Gga.17679.1.S1_s_at	0.117	4.94767	-1.25666	LOC777414///LOC777206///LOC769906///LILRB4///CHIR-B5///CHIR-B6///LOC429236///LOC426001///LOC425815///LOC425449	1.26167	0.00306112	Similar to immunoglobulin-like receptor CHIR-B4///similar to immunoglobulin-like receptor CHIR-B4///immunoglobulin superfamily member 1-like///leukocyte immunoglobulin-like receptor, subfamily B (with TM and ITIM domains), member 4///immunoglobulin-like receptor CHIR-B5///immunoglobulin-like receptor CHIR-B6///similar to immunoglobulin-like receptor CHIR-B4///similar to immunoglobulin-like recept…
GgaAffx.3776.1.S1_at	0.181	3.75786	-2.54075	FRMD7	1.26099	0.0105277	FERM domain containing 7
Gga.6056.1.S1_at	0.1841	3.70827	-2.59937		1.26082	0.0111347
GgaAffx.25673.1.S1_at	0.2515	3.01801	-3.45515	AOC3	1.25975	0.0252774	Amine oxidase, copper containing 3
GgaAffx.20537.1.S1_s_at	0.0999	5.45101	-0.78147	SECISBP2L	1.25944	0.00192383	SECIS binding protein 2-like
GgaAffx.2354.1.S1_at	0.229	3.21189	-3.20764	A1CF	1.25943	0.0199298	APOBEC1 complementation factor
GgaAffx.23844.1.S1_s_at	0.2308	3.19353	-3.23085	UTRN	1.25794	0.0203784	Utrophin
GgaAffx.4483.1.S1_at	0.2195	3.31035	-3.08397	LRRK2	1.25704	0.0177024	Leucine-rich repeat kinase 2
Gga.8861.1.S1_at	0.1715	3.8838	-2.39373	MAP3K8	1.25612	0.00914645	Mitogen-activated protein kinase kinase kinase 8
Gga.19253.1.S1_at	0.1123	5.07383	-1.13394	PHLPP1	1.25591	0.00271658	PH domain and leucine rich repeat protein phosphatase 1
Gga.13583.1.S1_at	0.1531	4.19101	-2.04618	CD36	1.25576	0.00655633	CD36 molecule
Gga.7435.3.S1_a_at	0.1093	5.17057	-1.04149	OSBPL1A	1.25551	0.00248229	Oxysterol binding protein-like 1A
GgaAffx.349.4.S1_s_at	0.1813	3.74836	-2.55195	PER3	1.25526	0.0106411	Period homolog 3 (Drosophila)
GgaAffx.6256.1.S1_at	0.2754	2.82738	-3.70316	LOC777251	1.25352	0.0321057	Similar to Sucrase-isomaltase, intestinal
GgaAffx.23629.1.S1_s_at	0.2924	2.70782	-3.86072	CPNE2	1.25327	0.0373977	Copine II
Gga.16900.1.S1_at	0.0988	5.51414	-0.724532		1.25296	0.00181894
Gga.5041.1.S1_s_at	0.1218	4.80619	-1.39725	MAP1LC3A	1.2529	0.00350846	Microtubule-associated protein 1 light chain 3 alpha
GgaAffx.24454.1.S1_at	0.1946	3.57546	-2.75831	PHYH	1.2529	0.0129626	Phytanoyl-CoA 2-hydroxylase
GgaAffx.21171.1.S1_s_at	0.1254	4.68766	-1.51748	BTG2	1.25215	0.00394134	BTG family, member 2
Gga.8228.1.S1_at	0.1227	4.77678	-1.42687	BEND7	1.25047	0.00361057	BEN domain containing 7
Gga.9864.1.S1_at	0.1203	4.84785	-1.35552	KIAA0319L	1.25007	0.0033694	KIAA0319-like
Gga.15150.1.S1_at	0.2649	2.91479	-3.58891	AP3M2	1.24977	0.0287527	Adaptor-related protein complex 3, mu 2 subunit
GgaAffx.22838.1.S1_at	0.218	3.3218	-3.06968	ATP6V0C	1.24944	0.0174617	ATPase, H+ transporting, lysosomal 16kDa, V0 subunit c
GgaAffx.26579.3.S1_x_at	0.284	2.77081	-3.77754	CSF1R///FLT4	1.24939	0.0345009	Colony stimulating factor 1 receptor///fms-related tyrosine kinase 4
Gga.19350.1.S1_at	0.3025	2.64726	-3.94103	TOR1AIP2	1.24883	0.0404322	Torsin A interacting protein 2
Gga.1660.2.S1_s_at	0.309	2.60779	-3.99353	C5H15ORF62	1.24732	0.0425517	Chromosome 5 open reading frame, human C15orf62
GgaAffx.21035.1.S1_s_at	0.1093	5.17162	-1.0405	EHHADH	1.247	0.00247989	Enoyl-CoA, hydratase/3-hydroxyacyl CoA dehydrogenase
Gga.8259.1.S1_at	0.1179	4.92248	-1.28146	MATK	1.24573	0.00313575	Megakaryocyte-associated tyrosine kinase
Gga.19815.1.S1_at	0.2987	2.67393	-3.90562	ZZEF1	1.24474	0.0390642	Zinc finger ZZ-type and EF-hand domain containing 1
Gga.14420.1.S1_at	0.1473	4.2985	-1.92829		1.24466	0.00585483
Gga.13688.1.S1_at	0.2822	2.78395	-3.76023		1.24348	0.0339276
Gga.8847.1.S1_at	0.1854	3.69452	-2.61569	C26H6ORF106	1.24342	0.0113099	Chromosome 26 open reading frame, human C6orf106
Gga.9879.1.S1_s_at	0.1423	4.38246	-1.83755	LIPA	1.24154	0.00536586	Lipase A, lysosomal acid, cholesterol esterase (Wolman disease)
GgaAffx.7395.1.S1_at	0.3228	2.52576	-4.10298	PNLDC1	1.24067	0.0473484	PARN like, ribonuclease domain containing 1
GgaAffx.21550.1.S1_s_at	0.1583	4.08838	-2.16053	NIPSNAP1	1.23846	0.00731607	Nipsnap homolog 1 (C. Elegans)
GgaAffx.107.1.S1_at	0.143	4.3726	-1.84815	ISOC1	1.23746	0.00542081	Isochorismatase domain containing 1
Gga.13982.1.S1_at	0.3181	2.55211	-4.06778		1.23738	0.0457475
GgaAffx.7543.1.S1_at	0.2146	3.36477	-3.01623	KIAA1109	1.23698	0.0165906	KIAA1109
GgaAffx.10197.1.S1_at	0.1879	3.65581	-2.66181	KCNE2	1.23686	0.0118199	Potassium voltage-gated channel, Isk-related family, member 2
GgaAffx.25853.1.S1_at	0.193	3.59753	-2.7317	TRIM3	1.23431	0.0126369	Tripartite motif containing 3
Gga.11450.1.S1_at	0.1695	3.91588	-2.3567	ETNK1	1.23414	0.00882802	Ethanolamine kinase 1
GgaAffx.20798.1.S1_at	0.2182	3.31992	-3.07202		1.23389	0.017501
GgaAffx.5038.2.S1_s_at	0.2503	3.03008	-3.43959	MFSD13A	1.23152	0.0249019	Major facilitator superfamily domain containing 13A
Gga.1205.1.S2_at	0.1542	4.17543	-2.06342	PLA2G7	1.23099	0.00666567	Phospholipase A2 group VII
Gga.63.1.S1_s_at	0.1677	3.94393	-2.32446	NEDD4L	1.23086	0.00855975	Neural precursor cell expressed, developmentally down-regulated 4-like, E3 ubiquitin protein ligase
GgaAffx.12084.1.S1_s_at	0.221	3.28774	-3.11224	ABHD5	1.23084	0.0181883	Abhydrolase domain containing 5
GgaAffx.21843.1.S1_s_at	0.1159	4.99183	-1.21342	CYP2H1	1.22978	0.00293512	Cytochrome P450 2H1
Gga.927.1.S1_at	0.1531	4.19462	-2.04218	ANPEP	1.22955	0.00653125	Alanyl (membrane) aminopeptidase
Gga.10147.1.S1_at	0.1558	4.14775	-2.09417	GALNT12	1.22869	0.00686514	UDP-N-acetyl-alpha-D-galactosamine:polypeptide N-acetylgalactosaminyltransferase 12 (GalNAc-T12)
Gga.11134.1.S1_s_at	0.2785	2.80587	-3.73141	LRBA	1.22811	0.0329945	LPS-responsive vesicle trafficking, beach and anchor containing
GgaAffx.21250.1.S1_s_at	0.1203	4.84594	-1.35743	C9ORF58	1.22699	0.00337563	Allograft inflammatory factor 1-like
Gga.6006.1.S1_s_at	0.3124	2.59032	-4.0168	HAGHL	1.22545	0.0435279	Hydroxyacylglutathione hydrolase-like
Gga.2081.1.S2_at	0.1608	4.04584	-2.20845	GATA5	1.22544	0.0076598	GATA binding protein 5
Gga.13986.1.S1_at	0.131	4.57136	-1.63766	IFT57	1.22517	0.00442623	Intraflagellar transport 57
Gga.20049.1.S1_at	0.1157	5.00593	-1.19969	LOC421241	1.22497	0.00289616	Uncharacterized LOC421241
Gga.5571.1.S1_at	0.128	4.63982	-1.56665	RPS27L	1.2241	0.00413305	Ribosomal protein S27 like
GgaAffx.9401.1.S1_at	0.1601	4.05899	-2.1936	LOC770116	1.22363	0.00755157	Uncharacterized LOC770116
Gga.12063.1.S1_x_at	0.193	3.59757	-2.73165	LOC422448	1.22294	0.0126363	Mannosyl (alpha-1,3-)-glycoprotein beta-1,4-N-acetylglucosaminyltransferase, isozyme B-like
GgaAffx.6311.1.S1_at	0.1254	4.68708	-1.51807	C1H12ORF28	1.22248	0.00394358	Chromosome 1 open reading frame, human C12orf28
Gga.3823.1.S1_at	0.18	3.76732	-2.52962	PER2	1.22085	0.0104162	Period circadian clock 2
Gga.13491.1.S1_at	0.3245	2.51027	-4.1237	MGARP	1.22007	0.0483175	Mitochondria localized glutamic acid rich protein
Gga.9981.1.S1_at	0.1159	4.97564	-1.22924	FAM234A	1.21993	0.00298062	Family with sequence similarity 234 member A
Gga.5161.1.S1_s_at	0.156	4.13829	-2.1047	ANK3	1.21984	0.00693481	Ankyrin 3, node of Ranvier (ankyrin G)
GgaAffx.9645.1.S1_at	0.1803	3.76489	-2.53247	PCSK5	1.21957	0.0104447	Proprotein convertase subtilisin/kexin type 5
GgaAffx.4681.1.S1_at	0.128	4.64623	-1.56004	FAM234A	1.21948	0.00410678	Family with sequence similarity 234 member A
GgaAffx.1974.1.S1_at	0.1261	4.67238	-1.53314	ANK3	1.21878	0.00400143	Ankyrin 3, node of Ranvier (ankyrin G)
GgaAffx.10275.1.S1_at	0.1904	3.62394	-2.69996	SAMD12	1.21855	0.0122591	Sterile alpha motif domain containing 12
GgaAffx.9647.2.S1_s_at	0.179	3.78018	-2.5145	PCSK5	1.21818	0.0102667	Proprotein convertase subtilisin/kexin type 5
Gga.5294.1.S1_at	0.1102	5.1361	-1.07427	TST	1.21719	0.00256301	Thiosulfate sulfurtransferase (rhodanese)
GgaAffx.11208.1.S1_at	0.2741	2.84107	-3.68521	TBC1D2	1.21717	0.0315534	TBC1 domain family member 2
Gga.16862.1.S1_at	0.2249	3.25387	-3.15474		1.21714	0.0189443
GgaAffx.20135.1.S1_s_at	0.1283	4.62597	-1.58096	STAT3	1.21697	0.00419056	Signal transducer and activator of transcription 3 (acute-phase response factor)
Gga.9159.1.S1_at	0.1159	4.98132	-1.22369		1.21677	0.00296456
Gga.12327.1.S1_at	0.143	4.3701	-1.85084		1.2161	0.00543487
GgaAffx.8389.6.S1_s_at	0.1473	4.30157	-1.92496	SLC6A19	1.21585	0.00583612	Solute carrier family 6 (neutral amino acid transporter), member 19
GgaAffx.11458.1.S1_at	0.1633	4.00585	-2.25376	CACUL1	1.21528	0.00799954	CDK2 associated cullin domain 1
GgaAffx.11846.1.S1_s_at	0.2889	2.73431	-3.8257	JAK1	1.21522	0.0361487	Janus kinase 1
GgaAffx.4746.2.S1_s_at	0.1473	4.30487	-1.92137	NAA60	1.21514	0.00581605	N(alpha)-acetyltransferase 60, NatF catalytic subunit
Gga.9567.1.S1_at	0.1879	3.65477	-2.66305	B3GNT7	1.21503	0.0118339	UDP-GlcNAc:betaGal beta-1,3-N-acetylglucosaminyltransferase 7
GgaAffx.10513.2.S1_s_at	0.1763	3.82233	-2.46516	MAP3K15	1.21489	0.00979341	Mitogen-activated protein kinase kinase kinase 15
GgaAffx.5264.1.S1_at	0.1338	4.52794	-1.68309	CASP18	1.21476	0.00462442	Initiator caspase
Gga.10298.1.S1_s_at	0.1237	4.74871	-1.45528	EDEM3	1.21328	0.00371122	ER degradation enhancer, mannosidase alpha-like 3
GgaAffx.155.1.S1_at	0.1548	4.16217	-2.07813		1.21277	0.00676036
Gga.5588.1.S1_at	0.1214	4.82298	-1.3804	PDZK1IP1	1.21264	0.00345165	PDZK1 interacting protein 1
Gga.11161.1.S1_s_at	0.2814	2.78654	-3.75682		1.21119	0.0338157
Gga.17740.1.A1_at	0.2794	2.80116	-3.7376		1.21048	0.0331927
GgaAffx.11864.1.S1_at	0.2362	3.14741	-3.28938	GPR174	1.21027	0.0215555	G protein-coupled receptor 174
GgaAffx.12760.1.S1_s_at	0.1664	3.97033	-2.29424	DNAJB9	1.20969	0.00831566	DnaJ heat shock protein family (Hsp40) member B9
GgaAffx.26211.1.S1_at	0.1525	4.21185	-2.02318	LHFPL2	1.20879	0.00641322	Lipoma HMGIC fusion partner-like 2
Gga.8774.1.S1_s_at	0.3209	2.53771	-4.08702	TNFSF10	1.20875	0.0466152	Tumor necrosis factor superfamily member 10
Gga.2149.1.S1_s_at	0.1159	4.99908	-1.20635	B3GNT2	1.20851	0.00291499	UDP-GlcNAc:betaGal beta-1,3-N-acetylglucosaminyltransferase 2
Gga.16577.1.S1_at	0.1607	4.04786	-2.20616	HEPH	1.2083	0.007643	Hephaestin
Gga.12406.1.S1_at	0.1637	4.00083	-2.25947	SLC16A10	1.20807	0.00804336	Solute carrier family 16 (aromatic amino acid transporter), member 10
Gga.10606.1.S1_at	0.2455	3.06868	-3.38998	SOCS1	1.20749	0.023742	Suppressor of cytokine signaling 1
Gga.3383.1.S2_at	0.2462	3.06338	-3.39677	LITAF	1.20578	0.0238976	Lipopolysaccharide induced TNF factor
Gga.17472.1.S1_at	0.1904	3.62579	-2.69773	FAM13A	1.20507	0.0122329	Family with sequence similarity 13, member A
GgaAffx.23115.1.S1_at	0.2705	2.87137	-3.64555	LRBA	1.2032	0.0303677	LPS-responsive vesicle trafficking, beach and anchor containing
GgaAffx.10597.1.S1_at	0.2777	2.80893	-3.72738	PIGA	1.20318	0.0328664	Phosphatidylinositol glycan anchor biosynthesis class A
Gga.8138.1.S1_at	0.1113	5.09821	-1.11051	ELF3	1.20124	0.00265523	E74 like ETS transcription factor 3
GgaAffx.5274.1.A1_at	0.3093	2.60545	-3.99664	THBD	1.20114	0.0426811	Thrombomodulin
Gga.17655.1.S1_at	0.1568	4.11635	-2.12919	TSSC4	1.20058	0.00709956	Tumor suppressing subtransferable candidate 4
Gga.4478.1.S2_at	0.1145	5.02989	-1.1764	UBE2J1	1.20018	0.00283127	Ubiquitin conjugating enzyme E2 J1
Gga.14395.1.S1_at	0.263	2.93038	-3.56863	NADK	1.19918	0.028196	NAD kinase
Gga.2441.1.S1_at	0.1792	3.77736	-2.51782	CCK	1.19853	0.0102993	Cholecystokinin
Gga.3423.1.S1_at	0.292	2.71209	-3.85508	PEX1	1.1979	0.0371934	Peroxisomal biogenesis factor 1
Gga.5312.1.S1_at	0.1467	4.31771	-1.90743	SNX22	1.19712	0.00573865	Sorting nexin 22
GgaAffx.1767.4.S1_s_at	0.2777	2.81404	-3.72067	XRN1	1.19579	0.0326536	5'-3' exoribonuclease 1
Gga.8623.1.S1_at	0.1628	4.01198	-2.2468		1.19451	0.00794638
GgaAffx.9763.2.S1_s_at	0.1938	3.58407	-2.74792	TRIM14	1.19432	0.0128344	Tripartite motif containing 14
GgaAffx.5519.1.S1_at	0.3168	2.56056	-4.0565	LOC421270	1.19358	0.0452463	Uncharacterized LOC421270
GgaAffx.25057.1.S1_at	0.1237	4.74732	-1.45669		1.19335	0.00371628
GgaAffx.4305.1.S1_at	0.2416	3.10427	-3.3444	TMC7	1.19265	0.0227248	Transmembrane channel like 7
GgaAffx.4867.1.S1_at	0.2726	2.85354	-3.66887	ZDHHC15	1.19141	0.0310594	Zinc finger, DHHC-type containing 15
GgaAffx.10181.1.S1_at	0.1812	3.75142	-2.54834	FAM135A	1.18932	0.0106044	Family with sequence similarity 135, member A
Gga.8876.1.S1_at	0.2113	3.39872	-2.97421	AQP11	1.18918	0.0159365	Aquaporin 11
Gga.17291.1.S1_at	0.1074	5.23717	-0.978686	C8H1ORF168	1.18884	0.00233448	Chromosome 8 open reading frame, human C1orf168
GgaAffx.10325.1.S1_s_at	0.1041	5.30766	-0.912926	LMBRD1	1.18869	0.00218889	LMBR1 domain containing 1
Gga.17034.1.S1_s_at	0.2141	3.36959	-3.01025	YPEL2	1.18857	0.0164959	Yippee-like 2 (Drosophila)
Gga.8774.1.S2_s_at	0.1767	3.81632	-2.47218	TNFSF10	1.18831	0.0098594	Tumor necrosis factor superfamily member 10
Gga.100.1.S1_a_at	0.3027	2.64518	-3.94379	FAS	1.18548	0.0405408	Fas cell surface death receptor
Gga.19709.1.S1_s_at	0.2502	3.03278	-3.43611	F5	1.18472	0.0248186	Coagulation factor V
GgaAffx.6456.4.S1_s_at	0.2247	3.25663	-3.15127	KRT75///KRT6A	1.18427	0.0188815	Keratin 75///keratin 6A
Gga.7909.1.S1_at	0.1548	4.16295	-2.07726		1.18426	0.00675476
GgaAffx.3403.1.S1_at	0.1253	4.69563	-1.50933	TTC39B	1.18391	0.0039104	Tetratricopeptide repeat domain 39B
Gga.1737.1.S1_at	0.1408	4.40318	-1.81534	SLC27A4	1.18223	0.00525243	Solute carrier family 27 (fatty acid transporter), member 4
Gga.9721.2.S1_at	0.1833	3.71864	-2.58707	LOC770050	1.18191	0.0110046	Uncharacterized LOC770050
Gga.5387.1.S1_at	0.2085	3.42846	-2.93754	DHX58	1.18174	0.0153869	DEXH-box helicase 58
GgaAffx.434.1.S1_at	0.1696	3.91056	-2.36283	GDPD4	1.18131	0.00887997	Glycerophosphodiester phosphodiesterase domain containing 4
Gga.16936.1.S1_at	0.2088	3.42437	-2.94257	EPS8L2	1.18116	0.0154612	EPS8-like 2
GgaAffx.23217.1.S1_at	0.1608	4.04387	-2.21067		1.18083	0.00767612
Gga.8089.1.S1_at	0.1696	3.91315	-2.35984	KLF-4	1.18044	0.00885463	Kruppel-like factor 1 (erythroid)
GgaAffx.4668.1.S1_s_at	0.2195	3.30426	-3.09157		1.17999	0.0178318
Gga.7516.1.S1_s_at	0.1344	4.50813	-1.70392	PTGR1	1.17981	0.00471818	Prostaglandin reductase 1
GgaAffx.5994.1.S1_at	0.1616	4.03318	-2.22277		1.17952	0.00776557
Gga.14395.1.S1_s_at	0.2072	3.4443	-2.91805	NADK	1.17893	0.0151027	NAD kinase
Gga.16071.1.S1_s_at	0.1938	3.58352	-2.74858	SGPL1	1.17841	0.0128426	Sphingosine-1-phosphate lyase 1
GgaAffx.25107.5.S1_s_at	0.1714	3.88927	-2.3874	DOCK9	1.17773	0.00909126	Dedicator of cytokinesis 9
GgaAffx.22895.1.S1_x_at	0.2994	2.66619	-3.9159	EPB41L1	1.17719	0.0394563	Erythrocyte membrane protein band 4.1-like 1
Gga.2807.1.S1_at	0.1197	4.87207	-1.33139	ATP2A3	1.17533	0.00329147	ATPase, Ca++ transporting, ubiquitous
GgaAffx.3229.1.S1_s_at	0.1332	4.53746	-1.6731	WDFY1	1.17531	0.0045801	WD repeat and FYVE domain containing 1
GgaAffx.12918.1.S1_s_at	0.1531	4.19217	-2.0449	CYTH4	1.17521	0.00654829	Cytohesin 4
GgaAffx.10954.1.S1_at	0.1772	3.80928	-2.4804	USP12	1.17354	0.00993721	Ubiquitin specific peptidase 12
Gga.17945.1.S1_at	0.1366	4.47066	-1.74349		1.17207	0.00490151
GgaAffx.22956.1.S1_at	0.1237	4.75033	-1.45363	ZFYVE26	1.17021	0.00370531	Zinc finger, FYVE domain containing 26
GgaAffx.21123.1.S1_s_at	0.1237	4.74841	-1.45558	CTSB	1.17009	0.00371231	Cathepsin B
Gga.19400.1.A1_s_at	0.176	3.82538	-2.4616	TENM3	1.16955	0.00976006	Teneurin transmembrane protein 3
GgaAffx.24030.1.S1_s_at	0.2635	2.92771	-3.5721	PHLPP1	1.1695	0.0282905	PH domain and leucine rich repeat protein phosphatase 1
GgaAffx.23855.1.S1_at	0.2706	2.86623	-3.65227	SOS2	1.16894	0.0305654	Son of sevenless homolog 2 (Drosophila)
GgaAffx.7929.1.S1_at	0.1558	4.14399	-2.09835		1.16854	0.00689271
GgaAffx.26771.1.S1_s_at	0.1543	4.17151	-2.06777	LIMA1	1.16812	0.00669351	LIM domain and actin binding 1
GgaAffx.10239.1.S1_at	0.176	3.82487	-2.4622	KCNJ15	1.1663	0.00976569	Potassium inwardly-rectifying channel, subfamily J, member 15
GgaAffx.8595.1.S1_at	0.2717	2.85894	-3.66181	CENPN	1.16577	0.0308482	Centromere protein N
GgaAffx.7190.1.S1_s_at	0.2826	2.77998	-3.76546	PLXNC1	1.16521	0.0340998	Plexin C1
Gga.13800.1.S1_at	0.306	2.6254	-3.97009	TNFRSF18	1.16426	0.0415914	Tumor necrosis factor receptor superfamily, member 18
Gga.3858.3.S1_a_at	0.2042	3.47133	-2.88491	PPARG	1.1634	0.0146313	Peroxisome proliferator-activated receptor gamma
GgaAffx.4294.1.S1_at	0.1814	3.74596	-2.55478	SLCO3A1	1.16293	0.0106699	Solute carrier organic anion transporter family member 3A1
Gga.1679.1.S1_at	0.2689	2.88384	-3.62926	MCF2L2	1.16255	0.0298941	MCF.2 cell line derived transforming sequence-like 2
Gga.10088.1.S1_at	0.2994	2.66599	-3.91617		1.16236	0.0394664
Gga.11491.1.S1_at	0.1332	4.53754	-1.67301		1.16127	0.00457972
Gga.5365.1.S1_at	0.1732	3.85633	-2.42557	GPR157	1.16119	0.00942945	G protein-coupled receptor 157
GgaAffx.25682.1.S1_s_at	0.3292	2.48866	-4.15261	NEDD4L	1.16047	0.0497046	Neural precursor cell expressed, developmentally down-regulated 4-like, E3 ubiquitin protein ligase
GgaAffx.10778.1.S1_at	0.2541	2.99706	-3.48218	ATP11A	1.16021	0.0259436	ATPase, class VI, type 11A
Gga.10918.1.S1_at	0.1708	3.897	-2.37847	GUCD1	1.15776	0.00901387	Guanylyl cyclase domain containing 1
Gga.19452.1.S1_at	0.3168	2.56089	-4.05606	CD44	1.15748	0.045227	CD44 molecule (Indian blood group)
Gga.19744.1.S1_at	0.1575	4.1067	-2.13999	CCNY	1.15696	0.00717345	Cyclin Y
GgaAffx.2862.1.S1_s_at	0.1488	4.27587	-1.95296	MTHFR	1.15647	0.00599518	Methylenetetrahydrofolate reductase (NAD(P)H)
Gga.8879.1.S1_at	0.2195	3.30383	-3.09211	FA2H	1.15586	0.017841	Fatty acid 2-hydroxylase
Gga.8267.3.S1_a_at	0.25	3.03657	-3.43124	KIAA0226L	1.15576	0.0247027	KIAA0226-like
GgaAffx.20728.1.S1_at	0.2302	3.19854	-3.22451	LTA4H	1.15569	0.0202549	Leukotriene A4 hydrolase
Gga.6220.5.S1_a_at	0.3053	2.62979	-3.96425	CREM	1.15549	0.0413557	CAMP responsive element modulator
GgaAffx.7572.1.S1_at	0.1547	4.16442	-2.07564	PPM1A	1.15444	0.00674425	Protein phosphatase, Mg2+/Mn2+ dependent, 1A
GgaAffx.25138.1.S1_at	0.1879	3.65598	-2.6616	OLFM4	1.15435	0.0118175	Olfactomedin 4
GgaAffx.7702.1.S1_at	0.2347	3.16155	-3.27141	MGAT3	1.15349	0.0211869	Mannosyl (beta-1,4-)-glycoprotein beta-1,4-N-acetylglucosaminyltransferase
Gga.216.1.S2_at	0.1596	4.06764	-2.18386	SLC34A2	1.15315	0.00748143	Solute carrier family 34 (type II sodium/phosphate contransporter), member 2
Gga.1163.1.S1_at	0.2813	2.78775	-3.75523	CYP3A7	1.15277	0.033764	Cytochrome P450 A 37
Gga.19417.1.S1_at	0.1259	4.67611	-1.52932	PLEKHA1	1.15094	0.00398667	Pleckstrin homology domain containing A1
Gga.13530.1.S1_s_at	0.1841	3.70755	-2.60022	NANP	1.15053	0.0111438	N-acetylneuraminic acid phosphatase
Gga.8337.1.S1_at	0.1197	4.86718	-1.33625	HAGH	1.14924	0.00330703	Hydroxyacylglutathione hydrolase
GgaAffx.660.2.S1_s_at	0.323	2.52106	-4.10926	GOLGA1	1.14819	0.0476401	Golgin A1
Gga.16580.1.S1_at	0.1236	4.75613	-1.44775	FBXO25	1.14754	0.0036843	F-box protein 25
GgaAffx.23381.3.S1_at	0.3068	2.62058	-3.97651	CRB2	1.14736	0.0418523	Crumbs family member 2
Gga.8508.1.S2_s_at	0.3071	2.61927	-3.97825	SLA	1.147	0.0419235	Src-like-adaptor
GgaAffx.25016.1.S1_at	0.1622	4.0265	-2.23033	STS	1.14696	0.00782204	Steroid sulfatase (microsomal), isozyme S
GgaAffx.11258.4.S1_s_at	0.289	2.73324	-3.8271	ATRN	1.14617	0.036198	Attractin
Gga.12420.1.S1_at	0.243	3.09241	-3.35956		1.14614	0.0230581
Gga.15220.1.S1_at	0.1283	4.62543	-1.58152	BAIAP2L2	1.14576	0.00419282	BAI1 associated protein 2 like 2
GgaAffx.11653.1.S1_s_at	0.2273	3.22586	-3.19	STK17B	1.14571	0.0195957	Serine/threonine kinase 17b
GgaAffx.22242.2.S1_s_at	0.1667	3.96059	-2.30538		1.14558	0.00840484
GgaAffx.11692.1.S1_s_at	0.2904	2.72125	-3.84295		1.14534	0.0367587
GgaAffx.907.1.S1_at	0.197	3.55124	-2.7876	NADK	1.14532	0.0133308	NAD kinase
GgaAffx.2985.1.S1_s_at	0.1854	3.69558	-2.61442	TRAFD1	1.14526	0.0112962	TRAF-type zinc finger domain containing 1
GgaAffx.10187.1.S1_at	0.2504	3.02885	-3.44117	DPY19L4	1.14508	0.0249398	Dpy-19 like 4 (C. Elegans)
Gga.5766.1.S1_at	0.1542	4.17504	-2.06386	ERO1L	1.14454	0.00666848	ERO1-like (S. Cerevisiae)
GgaAffx.21359.1.S1_at	0.2392	3.12575	-3.31697	LOC418249	1.14427	0.022134	Uncharacterized LOC418249
GgaAffx.22137.1.S1_at	0.1556	4.15097	-2.09058	PXK	1.14423	0.00684158	PX domain containing serine/threonine kinase like
GgaAffx.5073.2.S1_s_at	0.3084	2.61136	-3.98878	PIK3CG	1.14391	0.0423554	Phosphatidylinositol-4,5-bisphosphate 3-kinase catalytic subunit gamma
GgaAffx.2219.1.S1_s_at	0.1482	4.28929	-1.93832	PEX11G	1.14291	0.00591149	Peroxisomal biogenesis factor 11 gamma
GgaAffx.9422.2.S1_s_at	0.117	4.95059	-1.2538	PTGER4	1.14251	0.00305261	Prostaglandin E receptor 4
GgaAffx.12572.1.S1_at	0.1305	4.57992	-1.62874	LOC422090	1.14218	0.00438832	Uncharacterized LOC422090
GgaAffx.5976.1.S1_s_at	0.1946	3.57522	-2.7586	DNAJB9	1.14169	0.0129662	DnaJ heat shock protein family (Hsp40) member B9
Gga.8371.1.S1_s_at	0.1175	4.93844	-1.26574	ADIPOR2	1.14123	0.00308824	Adiponectin receptor 2
GgaAffx.24049.4.S1_at	0.284	2.77125	-3.77695	DNM1L	1.14119	0.0344812	Dynamin 1-like
GgaAffx.3253.1.S1_s_at	0.1902	3.63145	-2.69095	ACSL3	1.14105	0.0121539	Acyl-CoA synthetase long-chain family member 3
GgaAffx.10417.7.S1_s_at	0.2777	2.8125	-3.72269	DST	1.14102	0.0327177	Dystonin
GgaAffx.20255.1.S1_s_at	0.1456	4.3288	-1.89541	PARP4	1.14049	0.00567276	Poly (ADP-ribose) polymerase family, member 4
GgaAffx.9976.1.S1_s_at	0.1534	4.1856	-2.05216	LIPI	1.14029	0.00659406	Lipase, member I
Gga.12117.1.S1_at	0.2417	3.10345	-3.34544	JARID2	1.14003	0.0227475	Jumonji and AT-rich interaction domain containing 2
Gga.3068.2.S1_at	0.2119	3.39254	-2.98184	THRAP3	1.13995	0.0160533	Thyroid hormone receptor associated protein 3
Gga.13490.1.S1_at	0.2987	2.67363	-3.90603	CKMT1A	1.1399	0.0390795	Creatine kinase, mitochondrial 1A
GgaAffx.7341.1.S1_at	0.1858	3.68596	-2.62586	SLC22A3	1.13939	0.0114204	Solute carrier family 22 (organic cation transporter), member 3
Gga.17329.1.S1_at	0.2321	3.18189	-3.2456		1.13926	0.0206687
GgaAffx.6164.1.S1_at	0.1289	4.60851	-1.59903	LOC422448	1.13822	0.00426431	Mannosyl (alpha-1,3-)-glycoprotein beta-1,4-N-acetylglucosaminyltransferase, isozyme B-like
GgaAffx.223.1.S1_at	0.1557	4.14916	-2.0926	ADAM28	1.13802	0.00685483	ADAM metallopeptidase domain 28
Gga.9003.1.S1_at	0.1525	4.20471	-2.03105	TMEM37	1.13648	0.00646185	Transmembrane protein 37
Gga.5625.1.S1_s_at	0.1448	4.33746	-1.88604	PGP	1.13514	0.00562193	Phosphoglycolate phosphatase
Gga.12745.1.S1_at	0.1252	4.70415	-1.50062	UGT2A1	1.13491	0.00387762	UDP glucuronosyltransferase 2 family, polypeptide A1, complex locus
GgaAffx.12460.1.S1_s_at	0.1354	4.48648	-1.72676	NPC2	1.13433	0.00482315	Niemann-Pick disease, type C2
Gga.2358.1.S1_at	0.3087	2.60914	-3.99173	CCNY	1.13416	0.0424771	Cyclin Y
Gga.8023.1.S1_at	0.156	4.13766	-2.1054		1.13376	0.0069395
GgaAffx.223.2.S1_s_at	0.1861	3.67822	-2.63507	ADAM28	1.13284	0.0115215	ADAM metallopeptidase domain 28
Gga.4403.1.S1_at	0.2243	3.26226	-3.14419	PSAP	1.13196	0.0187538	Prosaposin
Gga.645.1.S1_s_at	0.2253	3.24656	-3.16393	SKIL	1.13187	0.019112	SKI-like proto-oncogene
Gga.4901.1.S1_at	0.1669	3.95708	-2.30939	CA9	1.1316	0.00843718	Carbonic anhydrase IX
Gga.11767.1.S1_s_at	0.1253	4.69858	-1.50631	BROX	1.13152	0.00389898	BRO1 domain and CAAX motif containing
Gga.12556.2.S1_a_at	0.1924	3.60869	-2.71827	ERRFI1	1.13143	0.0124756	ERBB receptor feedback inhibitor 1
Gga.8146.1.S1_s_at	0.1184	4.91474	-1.2891	CMIP	1.13083	0.00315912	C-Maf inducing protein
Gga.8457.1.S1_at	0.1794	3.77488	-2.52073	SLC27A4	1.13074	0.010328	Solute carrier family 27 (fatty acid transporter), member 4
Gga.12960.1.S1_at	0.128	4.6396	-1.56688	PLCG2	1.13036	0.00413399	Phospholipase C, gamma 2 (phosphatidylinositol-specific)
GgaAffx.6993.1.S1_s_at	0.1558	4.14379	-2.09858	AFF1	1.12903	0.00689424	AF4/FMR2 family, member 1
GgaAffx.24503.1.S1_s_at	0.1283	4.62671	-1.58019	STYK1	1.12896	0.00418747	Serine/threonine/tyrosine kinase 1
GgaAffx.10921.1.S1_s_at	0.2177	3.33472	-3.05358	SPG20	1.1283	0.0171946	Spastic paraplegia 20 (Troyer syndrome)
GgaAffx.21176.1.S1_at	0.1473	4.30978	-1.91604	IL13RA1	1.12827	0.00578632	Interleukin 13 receptor, alpha 1
Gga.10622.1.S1_at	0.3204	2.53973	-4.08432	GNA13	1.12771	0.0464923	Guanine nucleotide binding protein (G protein), alpha 13
Gga.9910.1.S1_at	0.1401	4.42596	-1.791	CCDC186	1.12655	0.00513087	Coiled-coil domain containing 186
GgaAffx.12173.1.S1_s_at	0.1159	4.99878	-1.20664	UBXN2A	1.12648	0.00291583	UBX domain protein 2A
Gga.17037.1.S1_s_at	0.1289	4.60789	-1.59967	PIP5K1B	1.12565	0.00426696	Phosphatidylinositol-4-phosphate 5-kinase, type I, beta
GgaAffx.24771.1.S1_at	0.1846	3.70162	-2.60725	RRAGD	1.12545	0.011219	Ras-related GTP binding D
Gga.9650.1.S1_at	0.1666	3.9672	-2.29782		1.12542	0.00834422
GgaAffx.20790.1.S1_s_at	0.2297	3.20426	-3.21728	SPINT1	1.1253	0.0201149	Serine peptidase inhibitor, Kunitz type 1
Gga.994.1.S1_at	0.127	4.65889	-1.547	GOLT1A	1.12527	0.00405538	Golgi transport 1A
GgaAffx.22552.1.S1_s_at	0.1572	4.10955	-2.1368	TRAK2	1.12455	0.00715154	Trafficking protein, kinesin binding 2
GgaAffx.20306.1.S1_s_at	0.2053	3.46248	-2.89575	TNRC6A	1.12386	0.0147839	Trinucleotide repeat containing 6A
Gga.14242.1.S1_at	0.2146	3.36589	-3.01485	LOC415836	1.12151	0.0165686	Uncharacterized LOC415836
Gga.12084.1.S1_at	0.1488	4.27529	-1.95358	NHSL1	1.12077	0.00599879	NHS like 1
Gga.9134.1.S1_at	0.1238	4.74181	-1.46227		1.12028	0.00373642
Gga.14429.1.S1_at	0.181	3.75527	-2.5438	LOC776315	1.11946	0.0105585	Uncharacterized LOC776315
Gga.6516.1.S1_at	0.1647	3.99179	-2.26977	FABP2	1.11877	0.00812308	Fatty acid binding protein 2
GgaAffx.7254.1.S1_at	0.2072	3.4414	-2.92162	AZI2	1.11868	0.0151544	5-azacytidine induced 2
GgaAffx.26345.1.S1_at	0.3244	2.51111	-4.12257	RASD1	1.11791	0.0482643	RAS, dexamethasone-induced 1
GgaAffx.74.1.S1_s_at	0.3043	2.63662	-3.95517	GFPT1	1.11755	0.0409922	Glutamine--fructose-6-phosphate transaminase 1
Gga.391.1.S1_at	0.1518	4.23092	-2.00218	AP000295.9	1.11644	0.00628531	Uncharacterized protein [Source:UniProtKB/TrEMBL;Acc:H0Y3Z8]
Gga.19791.1.S1_s_at	0.1879	3.66275	-2.65352	LRP12	1.11636	0.0117265	Low density lipoprotein receptor-related protein 12
Gga.10748.1.S1_at	0.1567	4.12475	-2.1198	MPZL2	1.11438	0.00703597	Myelin protein zero like 2
Gga.178.1.S1_s_at	0.2214	3.28235	-3.11899	GBP	1.11421	0.0183063	Guanylate binding protein
GgaAffx.22971.1.S1_s_at	0.2389	3.12808	-3.314	MPP5	1.1139	0.022071	Membrane protein, palmitoylated 5
Gga.12526.1.S1_at	0.2967	2.68713	-3.88812	RBBP8	1.11215	0.0384058	Retinoblastoma binding protein 8
GgaAffx.20365.1.S1_s_at	0.1521	4.2209	-2.0132	SERINC2	1.11208	0.00635213	Serine incorporator 2
GgaAffx.8756.1.S1_at	0.203	3.48335	-2.87021	LOC769836	1.11182	0.014427	Similar to FKSG15
Gga.766.1.S1_at	0.1497	4.25322	-1.97772	SEMA4D	1.11072	0.00613946	Sema domain, immunoglobulin domain (Ig), transmembrane domain (TM) and short cytoplasmic domain, (semaphorin) 4D
Gga.11298.1.S1_at	0.315	2.57196	-4.04129	RASGEF1C	1.11067	0.0445797	RasGEF domain family, member 1C
GgaAffx.20675.1.S1_at	0.2398	3.12296	-3.32052	TTC13	1.10941	0.0222097	Tetratricopeptide repeat domain 13
GgaAffx.8046.4.S1_s_at	0.1949	3.57295	-2.76134	SLC41A2	1.10915	0.0130002	Solute carrier family 41, member 2
Gga.18974.1.S1_at	0.2686	2.89322	-3.61702	ITPK1	1.10882	0.029543	Inositol-tetrakisphosphate 1-kinase
GgaAffx.1919.1.S1_s_at	0.2155	3.35567	-3.02752		1.10838	0.0167709
GgaAffx.23666.1.S1_at	0.2097	3.41642	-2.95236	LOC770170///LOC770092///HIST1H2A4L4///HIST1H2A4L2///LOC427885///HIST1H2A3///HIST1H2A4L3///HIST1H2A4	1.10819	0.0156066	Uncharacterized LOC770170///uncharacterized LOC770092///histone cluster 1, H2A-IV-like 4 (similar to human histone cluster 2, class H2A, member C)///histone cluster 1, H2A-IV-like 2 (similar to human histone cluster 2, class H2A, member C)///uncharacterized LOC427885///histone cluster 1, H2A, III (similar to human histone cluster 2, class H2A, member C)///histone cluster 1, H2A-IV-like 3 (similar…
GgaAffx.25559.1.S1_at	0.2654	2.91125	-3.59353	DOCK5	1.1069	0.028881	Dedicator of cytokinesis 5
GgaAffx.2814.1.S1_at	0.2629	2.93292	-3.56532		1.10564	0.0281063
Gga.9372.1.S1_at	0.2004	3.51661	-2.82965		1.10535	0.0138779
Gga.19451.1.S1_at	0.1351	4.49719	-1.71545	ADAM28	1.10531	0.00477088	ADAM metallopeptidase domain 28
Gga.19204.1.S1_at	0.1832	3.7201	-2.58534		1.10306	0.0109863
Gga.9179.1.S1_at	0.1674	3.9504	-2.31704	DAPK1	1.10298	0.00849921	Death-associated protein kinase 1
Gga.2136.1.S1_a_at	0.2372	3.13889	-3.30023	LOC429716	1.10264	0.0217812	Similar to GTP-binding protein SB128
Gga.14225.1.S1_at	0.3225	2.52837	-4.09949	LOC427029	1.10243	0.0471871	Uncharacterized LOC427029
Gga.3729.1.S1_at	0.1354	4.48484	-1.72848	CAMKK2	1.10164	0.00483117	Calcium/calmodulin-dependent protein kinase kinase 2, beta
GgaAffx.26684.1.S1_at	0.2894	2.72919	-3.83246	PAK1	1.10159	0.0363865	P21 protein (Cdc42/Rac)-activated kinase 1
GgaAffx.4368.3.S1_at	0.2681	2.89693	-3.61218		1.10124	0.0294054
GgaAffx.25618.1.S1_at	0.2266	3.23438	-3.17927	FA2H	1.10112	0.019395	Fatty acid 2-hydroxylase
Gga.1480.1.S1_at	0.2803	2.79476	-3.74601	ACACA	1.10111	0.0334639	Acetyl-CoA carboxylase alpha
GgaAffx.9641.1.S1_at	0.2548	2.99004	-3.49126	PCSK5	1.10105	0.0261711	Proprotein convertase subtilisin/kexin type 5
GgaAffx.23578.1.S1_at	0.1543	4.17192	-2.06732	APAF1	1.10035	0.00669061	Apoptotic peptidase activating factor 1
Gga.16481.1.S1_at	0.1567	4.11927	-2.12593		1.10022	0.00707743
Gga.8976.1.S1_at	0.1611	4.04071	-2.21424	ATG9A	1.09912	0.00770243	Autophagy related 9A
Gga.6309.1.S1_at	0.1879	3.65627	-2.66125		1.09796	0.0118136
GgaAffx.9629.1.S1_at	0.1931	3.58956	-2.7413	DSG2	1.09745	0.0127534	Desmoglein 2
GgaAffx.24567.1.S1_at	0.1401	4.42201	-1.79521	RIOK3	1.09637	0.00515171	RIO kinase 3
Gga.18285.1.A1_at	0.3155	2.56821	-4.04629		1.09486	0.0447978
Gga.3570.1.S1_at	0.1575	4.10391	-2.14311		1.09462	0.00719495
GgaAffx.6297.1.S1_at	0.2064	3.45425	-2.90585	TTC7A	1.09439	0.0149273	Tetratricopeptide repeat domain 7A
Gga.14893.1.S1_at	0.2459	3.06506	-3.39461	LOC417372	1.09413	0.0238479	Uncharacterized LOC417372
GgaAffx.26461.1.S1_at	0.2127	3.38393	-2.99249	CDC14A	1.0923	0.0162178	Cell division cycle 14A
GgaAffx.3548.1.S1_at	0.1582	4.09095	-2.15764	GIMAP5	1.09182	0.00729583	GTPase, IMAP family member 5
GgaAffx.25199.1.S1_at	0.2177	3.33387	-3.05464	CTB-54O9.9	1.09139	0.0172121	Uncharacterized protein [Source:UniProtKB/TrEMBL;Acc:K7EMI3]
GgaAffx.22929.1.S1_at	0.1645	3.99331	-2.26803	PEX1	1.09009	0.0081096	Peroxisomal biogenesis factor 1
Gga.1140.1.S1_at	0.1397	4.43045	-1.78621	ERAP1	1.08987	0.00510729	Endoplasmic reticulum aminopeptidase 1
GgaAffx.7561.1.S1_at	0.2351	3.15876	-3.27495	SLC38A6	1.08858	0.021259	Solute carrier family 38 member 6
Gga.7243.1.S1_at	0.1519	4.22944	-2.00381	AFMID	1.08847	0.00629515	Arylformamidase
Gga.7228.1.S1_at	0.1715	3.88315	-2.39448	CMBL	1.08784	0.00915306	Carboxymethylenebutenolidase homolog (Pseudomonas)
Gga.8833.1.S1_at	0.2547	2.9912	-3.48976		1.08775	0.0261334
Gga.5272.1.S1_at	0.198	3.54099	-2.80002		1.08685	0.0134901
GgaAffx.5043.1.S1_s_at	0.2843	2.76867	-3.78035	B4GALT5	1.08676	0.034595	UDP-Gal:betaGlcNAc beta 1,4- galactosyltransferase, polypeptide 5
GgaAffx.21368.1.S1_at	0.1473	4.29878	-1.92799	NPTN	1.08583	0.00585311	Neuroplastin
Gga.7639.2.S1_a_at	0.2072	3.44236	-2.92044	C3H8ORF80	1.08549	0.0151372	Chromosome 3 open reading frame, human C8orf80
Gga.13042.1.S1_at	0.1958	3.56461	-2.77142	SEMA4B	1.08531	0.0131261	Semaphorin 4B
Gga.16916.1.S1_at	0.2195	3.30879	-3.08591	GLA	1.08461	0.0177354	Galactosidase, alpha
Gga.12088.2.S1_a_at	0.1904	3.62548	-2.6981	FLRT3	1.08452	0.0122373	Fibronectin leucine rich transmembrane protein 3
GgaAffx.23267.1.S1_s_at	0.1468	4.3163	-1.90895	SNX25	1.08341	0.00574708	Sorting nexin 25
GgaAffx.2325.1.S1_at	0.1829	3.72535	-2.57913	MYO9B	1.08253	0.0109213	Myosin IXB
GgaAffx.5185.2.S1_s_at	0.2068	3.44741	-2.91424	ACP2	1.08231	0.0150476	Acid phosphatase 2, lysosomal
Gga.690.1.S1_at	0.1732	3.85774	-2.42394	LY86	1.08225	0.00941469	Lymphocyte antigen 86
Gga.19333.1.S1_at	0.2971	2.68251	-3.89425	ST6GALNAC3	1.08167	0.0386349	ST6 (alpha-N-acetyl-neuraminyl-2,3-beta-galactosyl-1,3)-N-acetylgalactosaminide alpha-2,6-sialyltransferase 3
Gga.15832.1.S1_at	0.1667	3.95965	-2.30645	GDPD4	1.08158	0.00841349	Glycerophosphodiester phosphodiesterase domain containing 4
Gga.12575.1.S1_at	0.2314	3.18733	-3.2387	RAB32	1.07994	0.0205324	RAB32, member RAS oncogene family
Gga.19453.1.S1_s_at	0.1988	3.53301	-2.80971	CSF1R	1.07968	0.0136157	Colony stimulating factor 1 receptor
Gga.8411.3.S1_s_at	0.1473	4.30071	-1.92589	RP11-106M3.2	1.07945	0.00584135	Uncharacterized protein [Source:UniProtKB/TrEMBL;Acc:A0A087WUJ7]
GgaAffx.20228.1.S1_s_at	0.1824	3.72803	-2.57596	SHROOM3	1.07788	0.0108883	Shroom family member 3
GgaAffx.13168.1.S1_s_at	0.2135	3.37521	-3.0033	SLMO1	1.07767	0.0163864	Slowmo homolog 1 (Drosophila)
GgaAffx.24836.1.S1_at	0.1633	4.00408	-2.25577	HLCS	1.07737	0.00801497	Holocarboxylase synthetase (biotin-(proprionyl-CoA-carboxylase (ATP-hydrolysing)) ligase)
Gga.4374.1.S1_a_at	0.2245	3.26049	-3.14642	IRF4	1.07646	0.0187939	Interferon regulatory factor 4
Gga.11469.3.S1_a_at	0.221	3.28664	-3.11362	KCTD20	1.07621	0.0182124	Potassium channel tetramerization domain containing 20
GgaAffx.12703.1.S1_at	0.1612	4.03825	-2.21703	TLR21	1.07607	0.00772301	Toll-like receptor 21
Gga.6972.2.S1_at	0.193	3.5994	-2.72944	ABI3	1.07578	0.0126096	ABI family member 3
Gga.18461.1.S1_s_at	0.2731	2.84952	-3.67414	PTPRF	1.07564	0.0312178	Protein tyrosine phosphatase, receptor type, F
Gga.4367.1.S1_at	0.2381	3.1332	-3.30747	MCL1	1.07518	0.0219331	Myeloid cell leukemia 1
GgaAffx.24819.1.S1_at	0.1931	3.59181	-2.73859	TMEM50B	1.0739	0.0127204	Transmembrane protein 50B
GgaAffx.8015.1.S1_at	0.2736	2.84674	-3.67778	RFX4	1.07374	0.0313277	Regulatory factor X4
GgaAffx.6177.1.S1_at	0.2127	3.38191	-2.99499	GNS	1.07332	0.0162567	Glucosamine (N-acetyl)-6-sulfatase
Gga.11825.1.S1_at	0.1607	4.04902	-2.20485	GK	1.07193	0.00763343	Glycerol kinase
Gga.9820.1.S1_at	0.1925	3.60657	-2.72081	FAM3C	1.0699	0.012506	Family with sequence similarity 3, member C
Gga.13726.1.S1_at	0.1519	4.22327	-2.01059	HDHD1	1.06988	0.00633624	Haloacid dehalogenase-like hydrolase domain containing 1
Gga.12041.1.S1_at	0.2303	3.19719	-3.22622	GDPD1	1.06966	0.0202881	Glycerophosphodiester phosphodiesterase domain containing 1
GgaAffx.23525.2.S1_at	0.2067	3.4494	-2.91179		1.06844	0.0150125
GgaAffx.24598.1.S1_at	0.3182	2.5513	-4.06886	DENND4C	1.06776	0.0457959	DENN/MADD domain containing 4C
Gga.15359.1.S1_s_at	0.2165	3.34952	-3.03517	APAF1	1.06722	0.0168942	Apoptotic peptidase activating factor 1
Gga.16200.1.S1_at	0.2021	3.49261	-2.8589		1.06678	0.0142717
GgaAffx.9584.1.S1_at	0.3101	2.60117	-4.00235	PLIN2	1.06614	0.0429189	Perilipin 2
Gga.18471.1.S1_at	0.1567	4.12012	-2.12497	ANO9	1.06356	0.00707092	Anoctamin 9
Gga.2944.2.S1_a_at	0.1344	4.50746	-1.70462	NEDD4L	1.06333	0.00472137	Neural precursor cell expressed, developmentally down-regulated 4-like, E3 ubiquitin protein ligase
Gga.12800.1.S1_at	0.3297	2.4849	-4.15765	MMP10	1.06332	0.0499503	Matrix metallopeptidase 10 (stromelysin 2)
GgaAffx.20864.1.S1_at	0.2737	2.84358	-3.68193		1.06222	0.0314536
Gga.13755.1.S1_at	0.2895	2.72745	-3.83476	GRM3	1.06104	0.0364679	Glutamate receptor, metabotropic 3
GgaAffx.3849.1.S1_at	0.143	4.36938	-1.85162	LRRC8B	1.06045	0.00543892	Leucine rich repeat containing 8 family, member B
Gga.8107.1.S1_at	0.3184	2.54912	-4.07177		1.06028	0.0459261
GgaAffx.1279.2.S1_s_at	0.1322	4.55463	-1.65512	MYO7B	1.06002	0.00450143	Myosin VIIB
Gga.576.1.S1_at	0.2948	2.69646	-3.87577	ICOSLG	1.05986	0.0379479	Inducible T-cell co-stimulator ligand
GgaAffx.4428.3.S1_s_at	0.1387	4.4476	-1.76796	ATP13A3	1.05956	0.00501835	ATPase type 13A3
Gga.15700.1.S1_at	0.2013	3.50397	-2.84504	BHLHE40	1.05939	0.0140838	Basic helix-loop-helix family member e40
GgaAffx.21541.1.S1_at	0.2951	2.69491	-3.87782	C5H15ORF62	1.05764	0.0380235	Chromosome 5 open reading frame, human C15orf62
GgaAffx.26281.3.S1_s_at	0.2108	3.40744	-2.96344	ARFGEF2	1.05731	0.015773	ADP-ribosylation factor guanine nucleotide-exchange factor 2 (brefeldin A-inhibited)
GgaAffx.11975.1.S1_at	0.1525	4.21323	-2.02165	PSAP	1.05703	0.00640386	Prosaposin
Gga.13529.1.S1_at	0.1432	4.36652	-1.85469	SLC31A1	1.05691	0.00545503	Solute carrier family 31 (copper transporter), member 1
Gga.12335.2.S1_s_at	0.2083	3.43012	-2.93549	CYTH4	1.05671	0.0153567	Cytohesin 4
Gga.10279.1.S1_at	0.1883	3.64903	-2.6699	DUSP8	1.05634	0.0119117	Dual specificity phosphatase 8
GgaAffx.4368.1.S1_at	0.3266	2.50221	-4.13447		1.05578	0.0488297
GgaAffx.21351.1.S1_s_at	0.299	2.6718	-3.90845	CA4	1.0554	0.0391717	Carbonic anhydrase IV
GgaAffx.24835.2.S1_s_at	0.143	4.37031	-1.85062	RNF19A	1.05337	0.00543371	Ring finger protein 19A, RBR E3 ubiquitin protein ligase
Gga.5723.1.S1_a_at	0.1339	4.52021	-1.69121	TMEM41A	1.05292	0.00466075	Transmembrane protein 41A
Gga.9155.1.S1_at	0.1491	4.26171	-1.96842		1.05198	0.00608487
GgaAffx.22313.1.S1_s_at	0.1648	3.99027	-2.2715	STAT1	1.05064	0.00813655	Signal transducer and activator of transcription 1, 91kDa
Gga.7281.2.S1_a_at	0.1755	3.83101	-2.45504	FBXL21	1.05029	0.009699	F-box and leucine-rich repeat protein 21
Gga.4461.1.S1_at	0.2746	2.83472	-3.69353	LOC419038	1.04788	0.0318081	Uncharacterized LOC419038
Gga.16212.1.S1_at	0.2213	3.28318	-3.11795		1.04713	0.0182881
Gga.7256.1.S1_at	0.1442	4.3482	-1.87444	RP4-539M6.19	1.04694	0.00555959	Uncharacterized protein
Gga.9379.1.S1_s_at	0.229	3.2117	-3.20787	PTPN6	1.04644	0.0199343	Protein tyrosine phosphatase, non-receptor type 6
Gga.17723.1.S1_at	0.2777	2.8102	-3.72572		1.04556	0.0328134
Gga.13159.1.S1_at	0.2456	3.06769	-3.39123		1.04554	0.0237707
Gga.10763.1.S1_at	0.1517	4.23167	-2.00136	SLC6A4	1.04533	0.00628037	Solute carrier family 6 (neurotransmitter transporter), member 4
GgaAffx.22418.1.S1_at	0.1632	4.00704	-2.25241	PHLPP2	1.0444	0.00798922	PH domain and leucine rich repeat protein phosphatase 2
Gga.9355.1.S1_at	0.1736	3.85013	-2.43277	LOC770661///SMIM15	1.04416	0.00949459	Uncharacterized LOC770661///small integral membrane protein 15
GgaAffx.3114.1.S1_at	0.2255	3.24511	-3.16575	SAMD8	1.04414	0.0191453	Sterile alpha motif domain containing 8
Gga.14060.1.S1_s_at	0.3293	2.48786	-4.15369	DLG3	1.04412	0.0497569	Discs, large homolog 3 (Drosophila)
GgaAffx.24823.1.S1_s_at	0.2064	3.45382	-2.90637	SEC14L1	1.04378	0.0149347	SEC14-like 1 (S. Cerevisiae)
Gga.17684.1.S1_at	0.2047	3.46644	-2.89089	LAMC2	1.04377	0.0147153	Laminin, gamma 2
GgaAffx.24772.1.S1_at	0.2558	2.98282	-3.5006	C17ORF59	1.0437	0.0264074	Chromosome 3 open reading frame, human C17orf59
Gga.8326.1.S1_at	0.2141	3.37144	-3.00796		1.04298	0.0164598
GgaAffx.10839.1.S1_at	0.1716	3.87903	-2.39925	FBXL3	1.04102	0.00919486	F-box and leucine-rich repeat protein 3
GgaAffx.1143.1.S1_s_at	0.2746	2.83517	-3.69294	NPTN	1.04034	0.0317901	Neuroplastin
GgaAffx.26702.1.S1_s_at	0.2824	2.7823	-3.7624	DOCK11	1.04016	0.0339989	Dedicator of cytokinesis 11
Gga.10881.1.S1_s_at	0.2924	2.70795	-3.86056	PAK1	1.03997	0.0373918	P21 protein (Cdc42/Rac)-activated kinase 1
GgaAffx.12459.1.S1_at	0.1297	4.58862	-1.61968	LGALS8	1.03938	0.00435014	Lectin, galactoside-binding, soluble, 8
GgaAffx.24879.4.S1_s_at	0.2471	3.05784	-3.40388	SLC37A1	1.03754	0.0240614	Solute carrier family 37 (glucose-6-phosphate transporter), member 1
Gga.10030.1.S1_s_at	0.27	2.87522	-3.64053	PIK3R5	1.03701	0.0302209	Phosphoinositide-3-kinase, regulatory subunit 5
Gga.14403.1.S1_s_at	0.24	3.12015	-3.32411	DYRK2	1.03691	0.0222864	Dual-specificity tyrosine-(Y)-phosphorylation regulated kinase 2
Gga.11879.1.S1_at	0.1713	3.89072	-2.38573	SLC12A8	1.03682	0.00907669	Solute carrier family 12, member 8
Gga.15908.1.S1_s_at	0.1788	3.78627	-2.50735	CTD-2116N17.1	1.03623	0.0101967	Uncharacterized protein [Source:UniProtKB/TrEMBL;Acc:U3KQP7]
GgaAffx.7192.1.S1_at	0.2495	3.04303	-3.42292		1.036	0.0245058
GgaAffx.6178.1.S1_at	0.1969	3.55375	-2.78456	TBC1D30	1.03588	0.0132922	TBC1 domain family member 30
GgaAffx.8317.2.S1_at	0.292	2.71205	-3.85513	DDC	1.03546	0.0371954	Dopa decarboxylase (aromatic L-amino acid decarboxylase)
GgaAffx.13181.1.S1_s_at	0.2697	2.87747	-3.63758	ACBD5	1.03505	0.030135	Acyl-CoA binding domain containing 5
Gga.11824.1.S1_at	0.2777	2.81375	-3.72105	CST7	1.03456	0.0326657	Cystatin F
Gga.14133.1.S1_at	0.2827	2.77909	-3.76663	LRCH2	1.03417	0.0341385	Leucine-rich repeats and calponin homology (CH) domain containing 2
Gga.3476.1.S1_at	0.3268	2.49824	-4.13979	ETV6	1.03331	0.0490843	Ets variant 6
Gga.9770.3.S1_a_at	0.2444	3.07851	-3.37736	FAM114A2	1.03269	0.0234559	Family with sequence similarity 114 member A2
Gga.4106.1.S1_at	0.2956	2.69142	-3.88245	SLC15A1	1.0314	0.0381946	Solute carrier family 15 (oligopeptide transporter), member 1
GgaAffx.21224.1.S1_at	0.2171	3.34259	-3.04379		1.03037	0.0170341
Gga.11207.1.S1_s_at	0.172	3.87236	-2.40698	ACSL4	1.03034	0.00926314	Acyl-CoA synthetase long-chain family member 4
GgaAffx.24360.1.S1_at	0.305	2.63115	-3.96245		1.03021	0.0412834
Gga.9879.1.S1_at	0.2339	3.16703	-3.26445	LIPA	1.02995	0.0210459	Lipase A, lysosomal acid, cholesterol esterase (Wolman disease)
Gga.6814.1.S1_s_at	0.2267	3.23294	-3.18107	ITGB4	1.02991	0.0194286	Integrin subunit beta 4
GgaAffx.2644.2.S1_at	0.1811	3.75403	-2.54527	ANO9	1.02905	0.0105733	Anoctamin 9
Gga.14549.1.S1_at	0.1931	3.58961	-2.74124	PRKCA	1.02869	0.0127527	Protein kinase C, alpha
Gga.18519.1.S1_at	0.2506	3.02641	-3.44432	DOCK5	1.0285	0.0250154	Dedicator of cytokinesis 5
GgaAffx.25763.1.S1_s_at	0.2127	3.38214	-2.9947	TRIM25	1.02822	0.0162522	Tripartite motif containing 25
GgaAffx.3169.1.A1_at	0.2262	3.23799	-3.17472		1.02814	0.0193106
GgaAffx.243.1.S1_at	0.1946	3.57649	-2.75706	DHDDS	1.02814	0.0129471	Dehydrodolichyl diphosphate synthase subunit
GgaAffx.25940.1.S1_at	0.2167	3.34723	-3.03801	PAPSS2	1.02706	0.0169402	3'-phosphoadenosine 5'-phosphosulfate synthase 2
Gga.11148.1.S1_at	0.3111	2.59611	-4.00908	ARHGEF38	1.02681	0.0432015	Rho guanine nucleotide exchange factor (GEF) 38
GgaAffx.24574.1.S1_at	0.3001	2.66194	-3.92153	CD274	1.02662	0.0396728	CD274 molecule
Gga.11559.2.S1_a_at	0.2595	2.95195	-3.5406	PLEKHA1	1.02658	0.0274448	Pleckstrin homology domain containing A1
Gga.13455.1.S1_at	0.145	4.33463	-1.8891		1.02656	0.00563848
GgaAffx.2501.2.S1_s_at	0.2659	2.90864	-3.59692	ADAMTSL2L	1.0263	0.0289756	ADAMTS-like protein 2-like
GgaAffx.24894.1.S1_at	0.2565	2.97318	-3.51308	LOC428183	1.02577	0.0267268	Lysophosphatidic acid receptor 6-like
GgaAffx.26781.1.S1_at	0.3268	2.49927	-4.13842		1.02575	0.0490185
Gga.4130.1.S1_at	0.1531	4.19075	-2.04647	NR1H3	1.02475	0.00655813	Nuclear receptor subfamily 1 group H member 3
GgaAffx.22171.1.S1_s_at	0.2583	2.95981	-3.53041	CHSY1	1.0235	0.0271766	Chondroitin sulfate synthase 1
Gga.1025.1.S1_at	0.2022	3.49064	-2.8613	TNFAIP3	1.02313	0.0143045	TNF alpha induced protein 3
GgaAffx.12082.1.S1_at	0.1824	3.73199	-2.57128	ARRDC1	1.02253	0.0108396	Arrestin domain containing 1
GgaAffx.6430.1.S1_at	0.1612	4.03739	-2.218	LOC424588	1.02219	0.00773019	E3 ubiquitin-protein ligase HECTD3-like
GgaAffx.11502.1.S1_at	0.1567	4.12178	-2.12313	RAB9A	1.02144	0.00705842	RAB9A, member RAS oncogene family
Gga.2944.1.S1_s_at	0.193	3.60011	-2.72859	NEDD4L	1.02126	0.0125994	Neural precursor cell expressed, developmentally down-regulated 4-like, E3 ubiquitin protein ligase
Gga.18881.1.S1_at	0.144	4.3535	-1.86872	KDF1	1.02121	0.00552911	Keratinocyte differentiation factor 1
GgaAffx.13151.1.S1_at	0.2895	2.72548	-3.83737	FUT8	1.02113	0.0365601	Fucosyltransferase 8 (alpha (1,6) fucosyltransferase)
GgaAffx.25213.1.S1_at	0.2444	3.07867	-3.37717	RAB30	1.02015	0.0234515	RAB30, member RAS oncogene family
GgaAffx.23253.1.S1_s_at	0.1558	4.14387	-2.09848	RMDN2	1.02005	0.00689361	Regulator of microtubule dynamics 2
Gga.10791.1.S1_s_at	0.1991	3.53098	-2.81218	COL4A3BP	1.02005	0.013648	Collagen type IV alpha 3 binding protein
GgaAffx.1012.1.S1_at	0.1525	4.20463	-2.03114	ZZEF1	1.0199	0.00646239	Zinc finger ZZ-type and EF-hand domain containing 1
Gga.8567.1.S1_at	0.2017	3.49483	-2.85619	STAT3	1.01922	0.0142348	Signal transducer and activator of transcription 3 (acute-phase response factor)
GgaAffx.4338.1.S1_s_at	0.2247	3.2557	-3.15243	PFKP	1.01885	0.0189025	Phosphofructokinase, platelet
Gga.5702.1.S1_at	0.1608	4.04415	-2.21036	GPR39	1.01869	0.00767379	G protein-coupled receptor 39
Gga.4006.1.S1_at	0.2595	2.95173	-3.54089	PPARA	1.01774	0.0274523	Peroxisome proliferator-activated receptor alpha
Gga.16092.1.S1_at	0.1671	3.95382	-2.31312		1.01753	0.00846737
Gga.14757.1.S1_at	0.3179	2.554	-4.06525		1.01726	0.0456346
GgaAffx.12976.1.S1_at	0.198	3.54173	-2.79913	ACP2	1.01639	0.0134786	Acid phosphatase 2, lysosomal
Gga.14305.1.S1_at	0.2365	3.14452	-3.29306		1.01626	0.0216318
GgaAffx.24196.1.S1_at	0.2141	3.37048	-3.00916	LPAR2	1.01599	0.0164786	Lysophosphatidic acid receptor 2
GgaAffx.7787.2.S1_at	0.1808	3.76027	-2.53792	CDKL1	1.01524	0.0104992	Cyclin-dependent kinase-like 1 (CDC2-related kinase)
Gga.12099.1.S1_s_at	0.2097	3.41688	-2.9518	SLC35F5	1.0144	0.0155983	Solute carrier family 35 member F5
GgaAffx.8019.1.S1_at	0.1473	4.30003	-1.92664	ATP9B	1.01419	0.00584552	ATPase, class II, type 9B
Gga.2967.1.S2_at	0.1679	3.93352	-2.33641	ITGA6	1.01417	0.00865822	Integrin, alpha 6
Gga.12430.1.S1_s_at	0.2923	2.70904	-3.85911	CTAGE5///RP11-407N17.3	1.0139	0.0373392	CTAGE family, member 5///Uncharacterized protein [Source:UniProtKB/TrEMBL;Acc:G3V599]
GgaAffx.7598.1.S1_at	0.1859	3.68272	-2.62971		1.01359	0.0114626
Gga.4497.1.S1_at	0.1645	3.99344	-2.26788		1.01343	0.0081084
GgaAffx.1184.1.S1_at	0.1628	4.01356	-2.24501		1.0132	0.00793275
GgaAffx.6639.1.S1_s_at	0.2256	3.24394	-3.16723	SLC5A9	1.01304	0.0191724	Solute carrier family 5 (sodium/sugar cotransporter), member 9
Gga.2470.1.S1_at	0.2303	3.19717	-3.22625		1.01301	0.0202887
Gga.16913.1.S1_at	0.25	3.0379	-3.42953		1.01234	0.0246621
GgaAffx.6669.1.S1_at	0.1795	3.77134	-2.52489	RMDN2	1.01219	0.0103692	Regulator of microtubule dynamics 2
GgaAffx.23592.4.S1_s_at	0.2504	3.0294	-3.44046	RUFY3	1.01135	0.0249228	RUN and FYVE domain containing 3
Gga.10894.1.S1_s_at	0.1987	3.53403	-2.80847	ZFYVE16	1.01118	0.0135997	Zinc finger, FYVE domain containing 16
GgaAffx.23564.2.S1_at	0.2113	3.40223	-2.96986	CDC42BPB	1.01116	0.0158703	CDC42 binding protein kinase beta (DMPK-like)
Gga.9784.1.S1_at	0.2198	3.29876	-3.09845	POF1B	1.01086	0.0179497	Premature ovarian failure, 1B
GgaAffx.1270.1.S1_at	0.1586	4.08039	-2.16951	CORO2A	1.01045	0.00737928	Coronin, actin binding protein, 2A
Gga.11582.2.S1_a_at	0.1525	4.20897	-2.02634	MPST///MPST	1.00972	0.00643274	Mercaptopyruvate sulfurtransferase///mercaptopyruvate sulfurtransferase
Gga.8083.2.S1_a_at	0.2501	3.03483	-3.43348	ORMDL1	1.00962	0.0247559	ORM1-like 1 (S. Cerevisiae)
GgaAffx.11922.2.A1_s_at	0.2177	3.33484	-3.05343	ST3GAL5	1.009	0.0171921	ST3 beta-galactoside alpha-2,3-sialyltransferase 5
GgaAffx.1165.1.S1_s_at	0.1765	3.81909	-2.46894	MFSD11	1.00864	0.00982889	Major facilitator superfamily domain containing 11
GgaAffx.25034.2.S1_at	0.2102	3.41149	-2.95844	CYP2K1L	1.00838	0.0156978	Cytochrome P450 2K1-like
GgaAffx.3662.1.S1_at	0.2113	3.3999	-2.97274	ALOX5	1.00817	0.0159142	Arachidonate 5-lipoxygenase
Gga.1128.2.S1_a_at	0.1755	3.83358	-2.45204	SOD3	1.00806	0.00967127	Superoxide dismutase 3, extracellular
Gga.8124.1.S1_at	0.2412	3.10875	-3.33867	RP5-966M1.6	1.00773	0.0226002	Uncharacterized protein [Source:UniProtKB/TrEMBL;Acc:D6R8Y8]
GgaAffx.5970.1.S1_at	0.2688	2.8864	-3.62593	HEPACAM2	1.00719	0.0297981	HEPACAM family member 2
GgaAffx.24415.1.S1_at	0.3184	2.5493	-4.07153	TRAPPC10	1.00666	0.0459154	Trafficking protein particle complex 10
[truncated: 2,090 more rows]
