# Supplementary material for: Morphological and transcriptional insights into the role of histone phosphorylation-related genes in early development of the chicken duodenum
Source: Anim Biosci. 2025 Jun 10;38(11):2377–91. doi: 10.5713/ab.25.0108 (PMC12580959; doi:10.5713/ab.25.0108)
Supplement: Supplementary file 3 [file ab-25-0108-Supplementary-3.xlsx]

## Sheet: Sheet1
All genes found in the duodenum of broilers
ID	adj.P.Val	t	B	Gene symbol	logFC	PValue	Gene.Title
GgaAffx.5672.1.S1_at	0.681	-1.13328	-5.87412	ZZZ3	-0.345677	0.302885	Zinc finger ZZ-type containing 3
GgaAffx.24462.1.S1_at	0.09	6.00202	-0.303413	ZZEF1	1.45757	0.00119755	Zinc finger ZZ-type and EF-hand domain containing 1
GgaAffx.21687.1.S1_at	0.6446	1.24634	-5.75077	ZYX	0.500945	0.261823	Zyxin
GgaAffx.23282.1.S1_s_at	0.2689	2.88252	-3.63099	ZYG11B	0.994945	0.029944	Zyg-11 family member B, cell cycle regulator
Gga.19224.1.S1_at	0.8318	-0.668941	-6.2917	ZXDC	-0.3038	0.529899	ZXD family zinc finger C
Gga.2754.1.S1_at	0.4677	-1.85254	-5.00268	ZWILCH	-1.51454	0.116423	Zwilch kinetochore protein
Gga.4252.1.S2_at	0.3268	-2.49851	-4.13943	ZW10	-0.609337	0.0490671	Zw10 kinetochore protein
GgaAffx.20461.1.S1_at	0.7427	0.952591	-6.05542	ZUFSP	0.218812	0.379751	Zinc finger with UFM1 specific peptidase domain
GgaAffx.26421.2.S1_s_at	0.4266	-2.01612	-4.78623	ZSWIM8	-0.902584	0.0933245	Zinc finger SWIM-type containing 8
Gga.12656.1.S1_a_at	0.127	-4.65816	-1.54776	ZSWIM7	-1.18995	0.00405833	Zinc finger SWIM-type containing 7
GgaAffx.9351.1.S1_at	0.5511	1.55493	-5.38428	ZSWIM6	0.591289	0.173991	Zinc finger, SWIM-type containing 6
GgaAffx.6436.1.S1_s_at	0.9059	-0.405657	-6.44627	ZSWIM5	-0.121273	0.699907	Zinc finger, SWIM-type containing 5
GgaAffx.4268.1.S1_at	0.8701	0.533974	-6.37948	ZSWIM3	0.582897	0.613701	Zinc finger SWIM-type containing 3
Gga.15358.1.S1_at	0.6256	-1.31293	-5.67507	ZRSR2	-1.2265	0.240006	Zinc finger (CCCH type), RNA-binding motif and serine/arginine rich 2
GgaAffx.7741.1.S1_at	0.4079	-2.09484	-4.68111	ZRANB3	-1.68086	0.0839307	Zinc finger RANBP2-type containing 3
GgaAffx.11712.1.S1_at	0.5238	-1.64697	-5.2685	ZRANB2	-0.543078	0.153722	Zinc finger RANBP2-type containing 2
GgaAffx.6104.1.S1_at	0.6714	1.16181	-5.84366	ZRANB1	0.300676	0.29203	Zinc finger RANBP2-type containing 1
Gga.1739.1.S1_s_at	0.7759	0.851927	-6.14664	ZPR1	0.4308	0.42888	ZPR1 zinc finger
GgaAffx.24657.1.S1_at	0.1209	4.83288	-1.37049	ZPLD1	2.8171	0.00341864	Zona pellucida-like domain containing 1
Gga.14389.1.S1_at	0.5774	1.46206	-5.49846	ZPBP2	0.90906	0.197016	Zona pellucida binding protein 2
Gga.13499.1.S1_at	0.8909	-0.466555	-6.41667	ZPBP	-0.619041	0.658262	Zona pellucida binding protein
GgaAffx.24965.1.S1_at	0.7869	-0.818206	-6.17547	ZPAX	-0.741277	0.446365	Zona pellucida protein
Gga.403.1.S1_at	0.387	2.18755	-4.55683	ZP4	0.701225	0.0741059	Zona pellucida glycoprotein 4
GgaAffx.1126.1.S1_at	0.9796	0.103754	-6.53355	ZP3L2	0.0660065	0.920949	Zona pellucida sperm-binding protein 3-like
GgaAffx.1011.1.S1_at	0.8635	0.557762	-6.36527	ZP3L1	0.584175	0.598392	Zona pellucida sperm-binding protein 3-like
Gga.7210.1.S1_at	0.9982	0.007611	-6.53971	ZP3	0.0106452	0.994189	Zona pellucida sperm-binding protein 3
GgaAffx.1615.1.S1_at	0.3602	2.32223	-4.37592	ZP2	1.34873	0.0619177	Zona pellucida glycoprotein 2 (sperm receptor)
Gga.224.1.S1_at	0.8131	0.735347	-6.24235	ZP1	0.6222	0.491511	Zona pellucida glycoprotein 1
Gga.17261.1.S1_at	0.5203	-1.65736	-5.25529	ZNRF3	-0.441185	0.151583	Zinc and ring finger 3
GgaAffx.20209.1.S1_at	0.3525	2.37036	-4.31127	ZNRF2	0.768328	0.0580891	Zinc and ring finger 2
Gga.1186.2.S1_a_at	0.6127	1.34997	-5.63207	ZNRF1	0.30398	0.228594	Zinc and ring finger 1, E3 ubiquitin protein ligase
Gga.5908.1.S1_at	0.4903	-1.76843	-5.11247	ZNHIT6	-0.497906	0.130457	Zinc finger HIT-type containing 6
Gga.3050.1.S1_a_at	0.2365	-3.14339	-3.29449	ZNHIT3	-0.796089	0.0216616	Zinc finger, HIT-type containing 3
GgaAffx.26344.3.S1_s_at	0.062	8.22591	1.2538	ZNFX1	3.02269	0.00023712	Zinc finger, NFX1-type containing 1
GgaAffx.23541.1.S1_at	0.674	1.15458	-5.85142	ZNF839	0.376031	0.29475	Zinc finger protein 839
GgaAffx.4626.1.S1_at	0.8821	0.498714	-6.3995	ZNF831	0.480291	0.636795	Zinc finger protein 831
Gga.9843.2.S1_a_at	0.99	-0.0512357	-6.53823	ZNF830	-0.0228738	0.960901	Zinc finger protein 830
GgaAffx.6271.1.S1_at	0.3425	2.41131	-4.25629	ZNF827	0.823947	0.0550285	Zinc finger protein 827
GgaAffx.21081.1.S1_s_at	0.3539	-2.35797	-4.32791	ZNF821	-0.633486	0.0590502	Zinc finger protein 821
GgaAffx.8156.1.A1_at	0.8688	-0.537609	-6.37734	ZNF805	-0.288565	0.611347	Zinc finger protein 805
GgaAffx.22764.1.S1_at	0.9207	-0.345717	-6.47158	ZNF804B	-0.304202	0.742062	Zinc finger protein 804B
Gga.19623.1.S1_s_at	0.7175	1.02642	-5.9839	ZNF804A	0.640793	0.346617	Zinc finger protein 804A
GgaAffx.5482.1.S1_at	0.5504	-1.55774	-5.38078	ZNF800	-1.09939	0.173335	Zinc finger protein 800
GgaAffx.23045.2.S1_s_at	0.9128	-0.378881	-6.45805	ZNF770	-0.175129	0.718603	Zinc finger protein 770
Gga.2350.1.S1_s_at	0.7619	-0.893063	-6.11028	ZNF767	-0.413784	0.408249	Zinc finger family member 767
Gga.17251.1.S1_at	0.6315	1.29071	-5.70057	ZNF76	0.581615	0.2471	Zinc finger protein 76
GgaAffx.20353.1.S1_at	0.9897	0.0532165	-6.53811	ZNF740	0.073758	0.959391	Zinc finger protein 740
Gga.8900.1.S1_x_at	0.8165	0.724593	-6.2506	ZNF711	0.24726	0.497596	Zinc finger protein 711
GgaAffx.26486.1.S1_x_at	0.5143	-1.68192	-5.22395	ZNF71	-1.26074	0.146639	Zinc finger protein 71
Gga.1074.1.S1_s_at	0.2558	2.97828	-3.50648	ZNF706	0.785133	0.0265573	Zinc finger protein 706
Gga.19326.1.S1_at	0.2993	-2.66866	-3.91262	ZNF704	-0.802694	0.0393306	Zinc finger protein 704
Gga.9920.1.S1_at	0.9415	-0.264943	-6.49953	ZNF692	-0.217333	0.800453	Zinc finger protein 692
GgaAffx.11161.1.S1_at	0.6624	-1.19001	-5.81309	ZNF687	-1.63375	0.281633	Zinc finger protein 687
Gga.9961.1.S1_at	0.4527	1.9084	-4.92914	ZNF652	0.455749	0.107948	Zinc finger protein 652
Gga.16390.1.S1_s_at	0.6857	1.12127	-5.88681	ZNF644	0.303761	0.307557	Zinc finger protein 644
Gga.14322.1.S1_at	0.1037	-5.31905	-0.902365	ZNF639	-2.08505	0.00216635	Zinc finger protein 639
Gga.328.1.A1_at	0.5233	-1.64866	-5.26636	ZNF638	-1.44055	0.153373	Zinc finger protein 638
Gga.3853.1.S2_at	0.6054	-1.37132	-5.60701	ZNF622	-0.365758	0.222241	Zinc finger protein 622
GgaAffx.5580.1.S1_s_at	0.2826	-2.78044	-3.76486	ZNF618	-1.24916	0.0340798	Zinc finger protein 618
Gga.3420.1.S1_at	0.8587	-0.577346	-6.35316	ZNF609	-0.208469	0.585957	Zinc finger protein 609
Gga.17081.1.S1_at	0.2876	-2.74106	-3.81677	ZNF608	-1.57598	0.0358374	Zinc finger protein 608
Gga.13397.1.S1_s_at	0.6089	1.36159	-5.61846	ZNF598	0.412914	0.225116	Zinc finger protein 598
Gga.4525.1.S1_s_at	0.6811	1.13265	-5.87479	ZNF593	0.285697	0.303128	Zinc finger protein 593
GgaAffx.21182.1.S1_at	0.1885	3.64707	-2.67225	ZNF592	0.90782	0.0119384	Zinc finger protein 592
Gga.16143.1.S1_at	0.6273	-1.30536	-5.68378	ZNF568	-1.99723	0.242401	Zinc finger protein 568
GgaAffx.3045.8.S1_s_at	0.921	0.343375	-6.47249	ZNF567	0.286278	0.743731	Zinc finger protein 567
Gga.11734.1.S1_at	0.6688	1.16912	-5.83577	ZNF555	0.285941	0.289303	Zinc finger protein 555
GgaAffx.2787.1.S1_at	0.8884	-0.477588	-6.4109	ZNF536	-0.286011	0.650855	Zinc finger protein 536
GgaAffx.21043.1.S1_at	0.888	0.479209	-6.41004	ZNF532	0.347189	0.64977	Zinc finger protein 532
Gga.2328.1.S1_at	0.4135	-2.07033	-4.71388	ZNF521	-1.7592	0.0867459	Zinc finger protein 521
GgaAffx.24552.1.A1_at	0.1615	-4.03481	-2.22092	ZNF518B	-1.84096	0.0077518	Zinc finger protein 518B
Gga.19765.1.A1_at	0.6122	1.35093	-5.63094	ZNF518A	1.05472	0.228304	Zinc finger protein 518A
GgaAffx.598.1.S1_at	0.9453	-0.248476	-6.50435	ZNF517	-0.22117	0.812549	Zinc finger protein 517
Gga.9967.1.S1_at	0.3973	-2.14301	-4.61659	ZNF516	-0.653658	0.0786684	Zinc finger protein 516
GgaAffx.10562.1.S1_at	0.8884	0.477907	-6.41073	ZNF513	0.117777	0.650641	Zinc finger protein 513
GgaAffx.3758.1.S1_at	0.7376	-0.967429	-6.04134	ZNF512B	-0.571979	0.372897	Zinc finger protein 512B
GgaAffx.10558.1.S1_s_at	0.6876	-1.11551	-5.89286	ZNF512	-0.379271	0.309819	Zinc finger protein 512
GgaAffx.20932.1.S1_s_at	0.7398	0.960906	-6.04755	ZNF511	1.16915	0.375898	Zinc finger protein 511
GgaAffx.26239.1.S1_at	0.7061	-1.05944	-5.95074	ZNF507	-0.736501	0.332577	Zinc finger protein 507
Gga.17354.1.S1_at	0.1618	-4.02932	-2.22713	ZNF503	-1.65821	0.00779808	Zinc finger protein 503
GgaAffx.8200.1.A1_at	0.1931	3.59219	-2.73813	ZNF502	2.36155	0.0127148	Zinc finger protein 502
Gga.15130.1.S1_at	0.7073	-1.0551	-5.95514	ZNF488	-1.11617	0.334396	Zinc finger protein 488
Gga.2749.1.S1_at	0.2705	-2.87017	-3.64713	ZNF462	-0.750466	0.0304141	Zinc finger protein 462
Gga.19349.1.S1_at	0.3687	-2.27965	-4.43313	ZNF451	-0.520112	0.0655258	Zinc finger protein 451
Gga.14819.1.S1_at	0.3851	-2.19739	-4.54363	ZNF438	-1.76465	0.073136	Zinc finger protein 438
GgaAffx.26045.1.S1_at	0.2241	-3.26389	-3.14215	ZNF423	-1.38662	0.0187171	Zinc finger protein 423
Gga.6798.1.S1_at	0.7694	-0.871475	-6.12953	ZNF414	-0.433755	0.418981	Zinc finger protein 414
GgaAffx.6410.1.S1_at	0.982	0.0915997	-6.53491	ZNF410	0.0306292	0.930177	Zinc finger protein 410
GgaAffx.8709.1.S1_at	0.5167	1.6734	-5.23484	ZNF407	0.762575	0.148337	Zinc finger protein 407
Gga.7563.1.S1_at	0.3614	-2.31666	-4.38339	ZNF398	-0.630187	0.062377	Zinc finger protein 398
GgaAffx.10641.1.S1_at	0.7558	-0.909392	-6.09549	ZNF395	-0.643163	0.400273	Zinc finger protein 395
Gga.14231.1.S1_at	0.5856	-1.43821	-5.5273	ZNF385D	-0.687565	0.203374	Zinc finger protein 385D
GgaAffx.25845.3.S1_s_at	0.8585	-0.57897	-6.35214	ZNF385C	-0.703915	0.584932	Zinc finger protein 385C
Gga.13959.1.S1_at	0.9544	-0.214821	-6.51325	ZNF385B	-0.124073	0.837449	Zinc finger protein 385B
GgaAffx.9181.4.S1_s_at	0.6297	1.296	-5.69451	ZNF384	0.823194	0.245393	Zinc finger protein 384
GgaAffx.9528.1.S1_at	0.6778	-1.14344	-5.86332	ZNF366	-0.610066	0.298979	Zinc finger protein 366
GgaAffx.1890.1.S1_at	0.8651	0.550966	-6.36939	ZNF365	0.48065	0.602743	Zinc finger protein 365
GgaAffx.1889.1.S1_at	0.7439	0.949303	-6.05851	ZNF346	0.667921	0.381283	Zinc finger protein 346
GgaAffx.12335.1.S1_at	0.5425	1.58574	-5.3458	ZNF341	0.354459	0.166936	Zinc finger protein 341
Gga.19998.1.S1_at	0.6204	1.33059	-5.65465	ZNF335	1.29457	0.234503	Zinc finger protein 335
Gga.12364.1.S1_at	0.2433	-3.08985	-3.36284	ZNF330	-0.828727	0.023131	Zinc finger protein 330
GgaAffx.3810.1.S1_s_at	0.9136	-0.375787	-6.45936	ZNF326	-0.132538	0.720778	Zinc finger protein 326
GgaAffx.20848.1.S1_s_at	0.1237	4.74995	-1.45402	ZNF319	2.28605	0.0037067	Zinc finger protein 319
GgaAffx.6596.2.S1_s_at	0.3057	2.62759	-3.96717	ZNF318	1.90717	0.0414737	Zinc finger protein 318
GgaAffx.9022.1.S1_at	0.4496	1.91954	-4.91442	ZNF302	0.72599	0.106333	Zinc finger protein 302
Gga.17312.1.S1_at	0.5667	-1.50129	-5.45057	ZNF292	-0.340154	0.186957	Zinc finger protein 292
Gga.2552.1.S1_at	0.6965	-1.09062	-5.91878	ZNF280D	-0.369324	0.319752	Zinc finger protein 280D
Gga.9733.2.S1_a_at	0.4245	-2.02574	-4.7734	ZNF277	-0.680157	0.0921202	Zinc finger protein 277
Gga.13674.1.A1_at	0.8937	0.457953	-6.42108	ZNF276	0.357946	0.664067	Zinc finger protein 276
GgaAffx.8698.2.S1_s_at	0.4535	1.90599	-4.93232	ZNF236	2.10385	0.1083	Zinc finger protein 236
GgaAffx.22363.1.S1_at	0.794	0.795734	-6.19417	ZNF217	0.210208	0.458303	Zinc finger protein 217
Gga.16914.1.S1_at	0.3167	-2.56125	-4.05558	ZNF212	-0.590191	0.0452058	Zinc finger protein 212
Gga.3690.1.S1_at	0.3991	-2.13357	-4.62924	ZNF207	-0.550179	0.0796718	Zinc finger protein 207
Gga.10966.1.S1_s_at	0.8234	0.698968	-6.26987	ZNF148	0.182294	0.512301	Zinc finger protein 148
Gga.19513.1.S1_s_at	0.7577	0.903392	-6.10095	ZNF143	0.250175	0.40319	Zinc finger protein 143
GgaAffx.7239.1.S1_s_at	0.6811	1.13202	-5.87546	ZNF142	1.13682	0.303372	Zinc finger protein 142
GgaAffx.9439.1.S1_at	0.5343	-1.61422	-5.30997	ZNF131	-0.487006	0.160658	Zinc finger protein 131
Gga.13213.1.S1_s_at	0.6224	-1.32324	-5.66317	ZNF106	-0.5461	0.236781	Zinc finger protein 106
Gga.1362.1.S1_at	0.6029	-1.38024	-5.59649	ZMYND8	-0.39562	0.219636	Zinc finger MYND-type containing 8
Gga.5669.1.S1_at	0.3329	-2.46735	-4.18115	ZMYND19	-0.728358	0.0511141	Zinc finger MYND-type containing 19
GgaAffx.3029.1.S1_at	0.165	3.98868	-2.27331	ZMYND12	2.96516	0.00815067	Zinc finger, MYND-type containing 12
GgaAffx.21984.1.S1_at	0.4718	1.83516	-5.02546	ZMYND11	0.461596	0.119194	Zinc finger MYND-type containing 11
GgaAffx.25394.1.S1_at	0.426	2.01944	-4.7818	ZMYND10	1.61249	0.0929075	Zinc finger, MYND-type containing 10
GgaAffx.20575.1.S1_at	0.6858	1.12046	-5.88765	ZMYM6NB	0.650201	0.307871	ZMYM6 neighbor
Gga.7054.1.S1_at	0.9136	0.375687	-6.4594	ZMYM3	0.144198	0.720848	Zinc finger, MYM-type 3
Gga.10962.1.S1_at	0.1708	3.89778	-2.37757	ZMYM2	1.51068	0.00900607	Zinc finger, MYM-type 2
GgaAffx.561.1.S1_at	0.8568	0.585428	-6.34806	ZMPSTE24	0.160413	0.58087	Zinc metallopeptidase STE24
GgaAffx.8693.1.S1_at	0.7774	0.84784	-6.15018	ZMIZ2	0.739689	0.430972	Zinc finger, MIZ-type containing 2
Gga.19209.1.S1_at	0.2135	-3.37515	-3.00336	ZMIZ1	-0.951807	0.0163874	Zinc finger, MIZ-type containing 1
Gga.18037.1.S1_at	0.4954	1.748	-5.13894	ZMAT5	0.721198	0.134113	Zinc finger matrin-type 5
GgaAffx.2166.2.S1_s_at	0.9686	0.152005	-6.52645	ZMAT4	0.130576	0.884465	Zinc finger, matrin-type 4
GgaAffx.12931.1.S1_s_at	0.7521	-0.925378	-6.08082	ZMAT2	-0.248415	0.39258	Zinc finger matrin-type 2
Gga.12879.1.S1_at	0.588	-1.43009	-5.53707	ZKSCAN7	-0.773797	0.205584	Zinc finger with KRAB and SCAN domains 7
Gga.17808.1.S1_at	0.9021	-0.424959	-6.43731	ZIC4	-0.525119	0.686572	Zic family member 4
GgaAffx.4042.1.S1_at	0.7148	1.03461	-5.97574	ZIC3	0.749318	0.343087	Zic family member 3
GgaAffx.10804.1.S1_at	0.2993	2.66799	-3.9135	ZIC2	2.3231	0.0393645	Zic family member 2
Gga.153.1.S2_at	0.8032	0.768288	-6.21645	ZIC1	1.05561	0.473193	Zic family member 1
Gga.11194.1.S1_s_at	0.8745	-0.520321	-6.38738	ZHX3	-0.604721	0.622587	Zinc fingers and homeoboxes 3
Gga.12639.1.S1_at	0.5364	1.60785	-5.318	ZHX2	0.377324	0.162043	Zinc fingers and homeoboxes 2
Gga.11033.1.S1_s_at	0.6783	1.14009	-5.86689	ZHX1	0.611828	0.300261	Zinc fingers and homeoboxes 1
Gga.19591.1.S1_at	0.1159	-4.97448	-1.23038	ZGRF1	-1.31562	0.00298391	Zinc finger GRF-type containing 1
GgaAffx.23264.1.S1_at	0.6464	1.24031	-5.75753	ZFYVE9	0.308421	0.263885	Zinc finger, FYVE domain containing 9
GgaAffx.10003.1.S1_s_at	0.4972	1.74056	-5.14856	ZFYVE28	1.1045	0.135469	Zinc finger, FYVE domain containing 28
GgaAffx.12001.1.S1_at	0.7368	0.969707	-6.03917	ZFYVE27	0.4311	0.371852	Zinc finger FYVE-type containing 27
GgaAffx.22956.1.S1_at	0.1237	4.75033	-1.45363	ZFYVE26	1.17021	0.00370531	Zinc finger, FYVE domain containing 26
Gga.9497.1.S1_at	0.6092	1.36017	-5.62012	ZFYVE21	0.382948	0.225537	Zinc finger FYVE-type containing 21
Gga.13410.1.S1_at	0.1252	-4.70628	-1.49844	ZFYVE19	-1.13107	0.00386945	Zinc finger, FYVE domain containing 19
Gga.10894.1.S1_s_at	0.1987	3.53403	-2.80847	ZFYVE16	1.01118	0.0135997	Zinc finger, FYVE domain containing 16
Gga.2384.1.S1_at	0.3663	2.29273	-4.41555	ZFYVE1	0.687874	0.0643945	Zinc finger, FYVE domain containing 1
Gga.5018.1.A1_s_at	0.7522	-0.925135	-6.08104	ZFX	-0.337382	0.392696	Zinc finger protein, X-linked
Gga.15339.1.S1_s_at	0.5907	-1.42059	-5.54847	ZFR	-0.597696	0.208196	Zinc finger RNA binding protein
GgaAffx.10256.1.S1_at	0.4797	-1.80576	-5.06389	ZFPM2	-2.46078	0.124032	Zinc finger protein, FOG family member 2
GgaAffx.3805.1.S1_at	0.4269	2.01464	-4.7882	ZFPM1	0.991414	0.093511	Zinc finger protein, FOG family member 1
Gga.13579.1.S1_at	0.9624	-0.177758	-6.52158	ZFP92	-0.0412631	0.865113	Zinc finger protein 92 homolog (mouse)
Gga.9258.1.S1_at	0.6613	-1.19359	-5.80919	ZFP91	-0.452024	0.280337	ZFP91 zinc finger protein
GgaAffx.12441.1.S1_s_at	0.2583	-2.96081	-3.52911	ZFP64	-0.712382	0.0271426	ZFP64 zinc finger protein
Gga.2306.1.S1_at	0.917	0.361809	-6.46516	ZFP36L2	0.138801	0.730639	ZFP36 ring finger protein-like 2
Gga.11604.2.S1_a_at	0.8931	0.460641	-6.41971	ZFP36L1	0.181666	0.66225	Zinc finger protein 36, C3H type-like 1
Gga.17712.1.A1_at	0.1352	-4.49087	-1.72212	ZFHX4	-1.89054	0.00480165	Zinc finger homeobox 4
Gga.397.1.S1_at	0.9557	0.206211	-6.51533	ZFHX3	0.287735	0.843854	Zinc finger homeobox 3
Gga.9536.1.S1_s_at	0.4999	1.73165	-5.16006	ZFC3H1	0.498525	0.137111	Zinc finger C3H1-type containing
GgaAffx.10358.2.S1_s_at	0.9421	0.261454	-6.50058	ZFAT	0.0853115	0.803011	Zinc finger and AT-hook domain containing
Gga.5567.1.S1_at	0.561	1.51993	-5.42765	ZFAND6	0.385263	0.182352	Zinc finger, AN1-type domain 6
GgaAffx.24618.1.S1_s_at	0.4563	-1.89552	-4.94613	ZFAND5	-0.478536	0.109845	Zinc finger, AN1-type domain 5
GgaAffx.26653.1.S1_at	0.4595	-1.88319	-4.96239	ZFAND4	-0.469724	0.111693	Zinc finger AN1-type containing 4
GgaAffx.6375.1.S1_at	0.5184	1.66368	-5.24724	ZFAND3	0.677665	0.150295	Zinc finger AN1-type containing 3
Gga.8202.2.S1_a_at	0.4835	-1.7916	-5.08234	ZFAND2A	-0.918786	0.126431	Zinc finger, AN1-type domain 2A
Gga.12048.1.S1_a_at	0.6671	-1.1746	-5.82985	ZFAND1	-0.354712	0.287273	Zinc finger AN1-type containing 1
GgaAffx.26277.1.S1_at	0.5783	1.46003	-5.50092	ZER1	1.27698	0.197548	Zyg-11 related, cell cycle regulator
Gga.12166.1.S1_at	0.168	-3.93119	-2.33908	ZEB2	-1.11615	0.00868041	Zinc finger E-box binding homeobox 2
Gga.3548.1.S1_at	0.379	-2.22432	-4.50746	ZEB1	-0.633275	0.0705478	Zinc finger E-box binding homeobox 1
Gga.5978.2.S1_s_at	0.3638	2.30755	-4.39563	ZDHHC9	0.642934	0.063137	Zinc finger DHHC-type containing 9
Gga.16825.1.S1_at	0.1902	-3.63193	-2.69037	ZDHHC8	-0.954919	0.0121471	Zinc finger, DHHC-type containing 8
GgaAffx.26573.1.S1_at	0.7771	0.849133	-6.14907	ZDHHC7	0.191353	0.430309	Zinc finger, DHHC-type containing 7
Gga.9534.1.S1_at	0.8855	-0.486237	-6.40629	ZDHHC6	-0.117158	0.645079	Zinc finger DHHC-type containing 6
GgaAffx.22227.1.S1_s_at	0.3722	2.25993	-4.45962	ZDHHC5	0.685164	0.0672713	Zinc finger, DHHC-type containing 5
Gga.12505.1.S1_at	0.9376	0.281214	-6.49448	ZDHHC4	0.116305	0.788559	Zinc finger, DHHC-type containing 4
GgaAffx.21148.1.S1_at	0.8046	-0.76133	-6.222	ZDHHC3	-0.248928	0.477022	Zinc finger, DHHC-type containing 3
Gga.16201.1.S1_at	0.3724	2.25863	-4.46137	ZDHHC23	0.616892	0.0673884	Zinc finger DHHC-type containing 23
Gga.18136.1.S1_at	0.5546	1.54014	-5.40266	ZDHHC21	0.430012	0.177479	Zinc finger DHHC-type containing 21
Gga.17531.1.S1_at	0.6473	1.23673	-5.76153	ZDHHC20	0.481673	0.265115	Zinc finger, DHHC-type containing 20
Gga.11198.1.S1_at	0.5949	-1.40701	-5.5647	ZDHHC2	-0.421092	0.211983	Zinc finger, DHHC-type containing 2
GgaAffx.13094.1.S1_at	0.4947	1.75207	-5.13367	ZDHHC18	0.872964	0.133376	Zinc finger, DHHC-type containing 18
GgaAffx.12866.1.S1_s_at	0.4715	-1.83592	-5.02447	ZDHHC17	-0.424593	0.119071	Zinc finger, DHHC-type containing 17
GgaAffx.4737.2.S1_s_at	0.7502	0.930809	-6.07579	ZDHHC16	0.400937	0.389993	Zinc finger DHHC-type containing 16
GgaAffx.4867.1.S1_at	0.2726	2.85354	-3.66887	ZDHHC15	1.19141	0.0310594	Zinc finger, DHHC-type containing 15
GgaAffx.21352.1.S1_at	0.8168	0.724004	-6.25105	ZDHHC14	0.171731	0.49793	Zinc finger, DHHC-type containing 14
GgaAffx.2527.3.S1_at	0.5731	1.47789	-5.4792	ZDHHC13	1.28944	0.192897	Zinc finger DHHC-type containing 13
GgaAffx.26282.1.S1_at	0.7807	0.836039	-6.16034	ZDHHC12	0.197813	0.437054	Zinc finger DHHC-type containing 12
Gga.10664.1.S1_at	0.9377	-0.280353	-6.49476	ZDBF2	-0.0771498	0.789187	Zinc finger, DBF-type containing 2
Gga.14838.1.S1_at	0.4018	-2.12275	-4.64373	ZCRB1	-0.735529	0.0808383	Zinc finger CCHC-type and RNA binding motif containing 1
Gga.17463.1.S1_at	0.8979	0.442221	-6.42896	ZCCHC9	0.178357	0.674751	Zinc finger, CCHC domain containing 9
GgaAffx.2773.1.S1_at	0.7759	-0.851649	-6.14688	ZCCHC8	-0.306403	0.429022	Zinc finger CCHC-type containing 8
Gga.19822.1.S1_at	0.5249	1.6442	-5.27203	ZCCHC7	1.21381	0.154298	Zinc finger, CCHC domain containing 7
Gga.11959.1.S1_at	0.7214	-1.01483	-5.99537	ZCCHC4	-1.10185	0.351656	Zinc finger CCHC-type containing 4
GgaAffx.2986.1.S1_at	0.1667	-3.95964	-2.30646	ZCCHC24	-0.939109	0.00841354	Zinc finger CCHC-type containing 24
Gga.12519.1.S1_at	0.2373	3.13786	-3.30154	ZCCHC2	0.737424	0.0218087	Zinc finger CCHC-type containing 2
Gga.9804.1.S1_a_at	0.6922	-1.10216	-5.90681	ZCCHC17	-0.303025	0.315115	Zinc finger CCHC-type containing 17
Gga.12399.1.S1_s_at	0.5156	1.67815	-5.22877	ZCCHC14	0.807688	0.147389	Zinc finger, CCHC domain containing 14
GgaAffx.23276.1.S1_at	0.1904	3.62907	-2.69381	ZCCHC11	0.902412	0.0121872	Zinc finger, CCHC domain containing 11
Gga.9811.2.S1_a_at	0.8894	-0.472598	-6.41352	ZCCHC10	-0.121582	0.654199	Zinc finger CCHC-type containing 10
GgaAffx.20157.1.S1_at	0.4695	-1.8462	-5.01099	ZC4H2	-0.412971	0.117426	Zinc finger C4H2-type containing
Gga.8187.1.S1_at	0.3333	-2.46586	-4.18315	ZC3HC1	-1.49399	0.0512144	Zinc finger C3HC-type containing 1
Gga.17993.1.S1_at	0.0867	6.23406	-0.11437	ZC3HAV1	1.57877	0.00099055	Zinc finger CCCH-type, antiviral 1
GgaAffx.7596.1.S1_s_at	0.6766	-1.14648	-5.86008	ZC3H7B	-0.80513	0.297821	Zinc finger CCCH-type containing 7B
GgaAffx.1984.1.S1_s_at	0.6885	1.11253	-5.89599	ZC3H7A	0.284214	0.310995	Zinc finger CCCH-type containing 7A
GgaAffx.20495.1.S1_s_at	0.8666	-0.545276	-6.3728	ZC3H6	-0.191307	0.6064	Zinc finger CCCH-type containing 6
GgaAffx.11148.1.S1_at	0.993	-0.0379674	-6.53891	ZC3H3	-0.0114946	0.971019	Zinc finger CCCH-type containing 3
GgaAffx.26755.1.S1_at	0.6345	-1.27911	-5.71378	ZC3H18	-0.343972	0.250876	Zinc finger CCCH-type containing 18
GgaAffx.12159.1.S1_s_at	0.9663	-0.16238	-6.52458	ZC3H15	-0.0443765	0.876657	Zinc finger CCCH-type containing 15
GgaAffx.6720.5.S1_s_at	0.9317	-0.303537	-6.48707	ZC3H14	-0.1272	0.772346	Zinc finger CCCH-type containing 14
GgaAffx.25143.1.S1_s_at	0.8909	-0.466335	-6.41678	ZC3H13	-0.119229	0.65841	Zinc finger CCCH-type containing 13
GgaAffx.21416.1.S1_at	0.0919	5.93081	-0.362847	ZC3H12D	1.68349	0.0012708	Zinc finger CCCH-type containing 12D
GgaAffx.25184.1.S1_at	0.4553	-1.89881	-4.94179	ZC3H12C	-1.62715	0.109356	Zinc finger CCCH-type containing 12C
GgaAffx.2925.1.S1_at	0.9855	0.0758328	-6.53643	ZC3H12B	0.0265387	0.942165	Zinc finger CCCH-type containing 12B
GgaAffx.1342.1.S1_at	0.081	6.8411	0.348444	ZC3H12A	1.86231	0.00061825	Zinc finger CCCH-type containing 12A
Gga.15845.1.S1_at	0.5306	1.62616	-5.29489	ZC3H11A	1.0203	0.158095	Zinc finger CCCH-type containing 11A
GgaAffx.6493.1.S1_at	0.7869	0.818561	-6.17517	ZC2HC1C	0.496282	0.446179	Zinc finger C2HC-type containing 1C
Gga.16618.1.S1_at	0.9318	0.303046	-6.48724	ZC2HC1B	0.428355	0.772701	Zinc finger C2HC-type containing 1B
GgaAffx.10031.1.S1_at	0.5579	1.52976	-5.41551	ZC2HC1A	1.85772	0.179967	Zinc finger, C2HC-type containing 1A
Gga.11904.1.S1_a_at	0.5869	1.43372	-5.53271	ZBTB8OS	0.403201	0.204593	Zinc finger and BTB domain containing 8 opposite strand
Gga.9985.1.S1_at	0.5571	-1.53227	-5.4124	ZBTB8A	-0.759295	0.179361	Zinc finger and BTB domain containing 8A
GgaAffx.9319.1.S1_s_at	0.4182	-2.05345	-4.73643	ZBTB7C	-1.44074	0.0887421	Zinc finger and BTB domain containing 7C
Gga.222.1.S1_at	0.8285	-0.682021	-6.28229	ZBTB7A	-0.444719	0.522185	Zinc finger and BTB domain containing 7A
Gga.17177.1.S1_at	0.9663	0.162272	-6.5246	ZBTB6	0.160009	0.876738	Zinc finger and BTB domain containing 6
GgaAffx.3355.2.A1_at	0.8278	0.685257	-6.27993	ZBTB5	0.720446	0.520288	Zinc finger and BTB domain containing 5
GgaAffx.12590.1.S1_at	0.6922	-1.10215	-5.90682	ZBTB49	-0.638764	0.315116	Zinc finger and BTB domain containing 49
Gga.15909.1.S1_at	0.9249	0.326886	-6.47874	ZBTB48	0.0959808	0.755522	Zinc finger and BTB domain containing 48
Gga.13168.1.S1_at	0.893	-0.461382	-6.41933	ZBTB47	-0.113907	0.66175	Zinc finger and BTB domain containing 47
GgaAffx.3777.1.S1_s_at	0.2263	3.23718	-3.17574	ZBTB46	1.63458	0.0193295	Zinc finger and BTB domain containing 46
GgaAffx.3385.1.S1_at	0.9796	0.104728	-6.53343	ZBTB45	0.0607694	0.920209	Zinc finger and BTB domain containing 45
GgaAffx.889.1.S1_at	0.9095	-0.392522	-6.45214	ZBTB44	-0.497957	0.70905	Zinc finger and BTB domain containing 44
Gga.8854.1.S1_at	0.785	0.823036	-6.17139	ZBTB43	0.208231	0.443829	Zinc finger and BTB domain containing 43
Gga.10624.1.S1_s_at	0.6664	1.17725	-5.82698	ZBTB41	0.525973	0.286297	Zinc finger and BTB domain containing 41
Gga.11211.1.S1_s_at	0.8745	-0.52054	-6.38725	ZBTB40	-0.499691	0.622444	Zinc finger and BTB domain containing 40
GgaAffx.1841.1.S1_at	0.5292	1.63267	-5.28664	ZBTB38	0.594908	0.156714	Zinc finger and BTB domain containing 38
GgaAffx.2841.1.S1_at	0.3865	2.19016	-4.55333	ZBTB37	2.364	0.0738477	Zinc finger and BTB domain containing 37
GgaAffx.22572.1.S1_s_at	0.7783	-0.844169	-6.15335	ZBTB34	-0.282782	0.432857	Zinc finger and BTB domain containing 34
GgaAffx.5423.1.S1_at	0.9979	-0.0109238	-6.53968	ZBTB33	-0.0031588	0.99166	Zinc finger and BTB domain containing 33
Gga.15228.1.S1_at	0.9415	-0.265878	-6.49925	ZBTB26	-0.0833545	0.799767	Zinc finger and BTB domain containing 26
GgaAffx.20327.1.S1_s_at	0.281	-2.79149	-3.7503	ZBTB25	-1.6688	0.0336033	Zinc finger and BTB domain containing 25
GgaAffx.9699.4.S1_at	0.5192	1.65985	-5.25212	ZBTB24	2.19663	0.151074	Zinc finger and BTB domain containing 24
GgaAffx.24867.2.S1_s_at	0.3027	2.64454	-3.94464	ZBTB21	1.93075	0.0405744	Zinc finger and BTB domain containing 21
GgaAffx.9588.1.S1_s_at	0.4455	-1.93558	-4.8932	ZBTB20	-0.510877	0.104052	Zinc finger and BTB domain containing 20
GgaAffx.8204.2.S1_s_at	0.8299	0.675107	-6.28728	ZBTB2	0.180151	0.526253	Zinc finger and BTB domain containing 2
GgaAffx.6764.1.S1_at	0.4799	1.80439	-5.06568	ZBTB18	0.471104	0.124261	Zinc finger and BTB domain containing 18
Gga.12865.1.S1_s_at	0.8789	0.507784	-6.39447	ZBTB17	0.142907	0.63081	Zinc finger and BTB domain containing 17
Gga.5101.1.S1_at	0.2689	-2.88514	-3.62757	ZBTB16	-2.49875	0.0298452	Zinc finger and BTB domain containing 16
Gga.2147.1.S1_at	0.9976	-0.0132786	-6.53964	ZBTB14	-0.006308	0.989862	Zinc finger and BTB domain containing 14
Gga.18305.1.S1_s_at	0.6659	1.17863	-5.82548	ZBTB11	0.814228	0.285791	Zinc finger and BTB domain containing 11
GgaAffx.24762.2.S1_s_at	0.3124	-2.58814	-4.01971	ZBTB10	-1.00766	0.0436512	Zinc finger and BTB domain containing 10
GgaAffx.12074.1.S1_at	0.3356	-2.45379	-4.19932	ZBTB1	-0.586075	0.0520336	Zinc finger and BTB domain containing 1
Gga.13985.1.S1_at	0.6256	1.31256	-5.67549	ZBED4	0.73977	0.240124	Zinc finger, BED-type containing 4
Gga.13380.1.S1_at	0.8708	0.532546	-6.38031	ZBED1	0.208751	0.614627	Zinc finger, BED-type containing 1
GgaAffx.10932.1.S1_at	0.8516	-0.601243	-6.33789	ZAR1L	-0.826249	0.570994	Zygote arrest 1-like
GgaAffx.968.3.S1_s_at	0.7199	1.01961	-5.99065	ZAP70	0.633155	0.349572	Zeta-chain (TCR) associated protein kinase 70kDa
Gga.11492.1.S1_at	0.2319	-3.18416	-3.24272	ZAK	-0.899811	0.0206118	Sterile alpha motif and leucine zipper containing kinase AZK
GgaAffx.20926.1.S1_s_at	0.8171	0.721889	-6.25266	ZADH2	0.281345	0.499134	Zinc binding alcohol dehydrogenase domain containing 2
Gga.4773.1.S1_at	0.8099	0.74567	-6.23433	YY1	0.202005	0.485718	YY1 transcription factor
Gga.4784.1.S1_s_at	0.6273	-1.30511	-5.68406	YWHAZ	-0.336267	0.242481	Tyrosine 3-monooxygenase/tryptophan 5-monooxygenase activation protein, zeta
Gga.8471.1.S1_at	0.226	-3.24032	-3.17178	YWHAQ	-0.842953	0.0192563	Tyrosine 3-monooxygenase/tryptophan 5-monooxygenase activation protein, theta
GgaAffx.12195.1.S1_s_at	0.686	-1.11987	-5.88828	YWHAH	-0.275157	0.308104	Tyrosine 3-monooxygenase/tryptophan 5-monooxygenase activation protein, eta
Gga.9354.1.S1_at	0.793	0.798389	-6.19198	YWHAG	0.203278	0.456881	Tyrosine 3-monooxygenase/tryptophan 5-monooxygenase activation protein, gamma
GgaAffx.11407.1.S1_s_at	0.3864	-2.19081	-4.55246	YWHAE	-0.497488	0.0737829	Tyrosine 3-monooxygenase/tryptophan 5-monooxygenase activation protein epsilon
Gga.4816.1.S1_s_at	0.6717	-1.16064	-5.84491	YWHAB	-0.346835	0.292467	Tyrosine 3-monooxygenase/tryptophan 5-monooxygenase activation protein, beta
GgaAffx.11816.1.S1_at	0.8452	-0.622652	-6.32374	YTHDF3	-0.199228	0.557788	YTH domain family, member 3
GgaAffx.623.1.S1_at	0.8432	-0.627961	-6.32017	YTHDF2	-0.180079	0.554543	YTH domain family, member 2
Gga.3052.1.S1_s_at	0.6893	-1.11096	-5.89763	YTHDF1	-0.264539	0.311614	YTH domain family, member 1
Gga.1345.2.S1_at	0.6023	1.38204	-5.59436	YTHDC2	0.535441	0.219113	YTH domain containing 2
GgaAffx.23669.1.S1_at	0.6344	1.27998	-5.71279	YTHDC1	0.818743	0.25059	YTH domain containing 1
Gga.697.1.S1_at	0.9991	-0.0036281	-6.53974	YRK	-0.0032473	0.99723	Proto-oncogene tyrosine-protein kinase Yrk
Gga.8412.2.S1_a_at	0.3285	-2.49134	-4.14902	YRDC	-0.586322	0.0495302	YrdC domain containing (E. Coli)
Gga.3392.1.S1_s_at	0.2853	2.75681	-3.79599	YPEL5	0.630984	0.0351228	Yippee like 5
Gga.16886.1.S1_at	0.3245	2.51061	-4.12324	YPEL4	2.03526	0.0482958	Yippee-like 4 (Drosophila)
GgaAffx.13080.1.S1_at	0.096	5.78245	-0.488863	YPEL2	1.35218	0.00144066	Yippee-like 2 (Drosophila)
GgaAffx.21354.1.S1_at	0.269	2.88151	-3.63231	YPEL1	0.75075	0.0299821	Yippee-like 1 (Drosophila)
GgaAffx.717.1.S1_at	0.5369	-1.60591	-5.32044	YOD1	-0.593021	0.162465	YOD1 deubiquitinase
Gga.8899.1.S1_s_at	0.9564	0.203738	-6.51591	YME1L1	0.0585647	0.845697	YME1 like 1 ATPase
Gga.17228.1.S1_at	0.7157	-1.03292	-5.97743	YLPM1	-1.08856	0.343816	YLP motif containing 1
Gga.5028.1.S1_at	0.6686	1.17046	-5.83433	YLB3	1.25517	0.288807	Major histocompatibility complex class II beta chain YLB3, (similar to HLA class II, D beta chain)
GgaAffx.8342.1.S1_at	0.5764	-1.46723	-5.49219	YKT6	-1.41378	0.195662	YKT6 v-SNARE homolog (S. Cerevisiae)
Gga.11379.1.S1_at	0.9127	0.379864	-6.45763	YIPF7	0.224919	0.717913	Yip1 domain family, member 7
GgaAffx.26253.1.S1_s_at	0.8593	0.574409	-6.355	YIPF6	0.144216	0.587811	Yip1 domain family member 6
Gga.9646.1.S1_at	0.4369	-1.96753	-4.85084	YIPF5	-1.1932	0.0996531	Yip1 domain family, member 5
GgaAffx.6666.1.S1_s_at	0.6047	1.37344	-5.60451	YIPF4	0.370156	0.221618	Yip1 domain family member 4
Gga.5769.1.S1_at	0.9263	-0.321732	-6.48063	YIPF3	-0.0756816	0.759223	Yip1 domain family member 3
Gga.8306.1.S1_a_at	0.9489	0.233637	-6.50843	YIPF1	0.0603068	0.8235	Yip1 domain family member 1
Gga.9239.1.S1_x_at	0.099	5.48561	-0.750188	YF5	1.75438	0.0018655	MHC class I antigen YF5
Gga.1891.1.S1_at	0.3782	2.22827	-4.50215	YES1	0.742264	0.070176	V-yes-1 Yamaguchi sarcoma viral oncogene homolog 1
Gga.18946.1.S1_at	0.5176	1.66849	-5.24111	YEATS4	1.46348	0.149323	YEATS domain containing 4
GgaAffx.25446.3.S1_s_at	0.4088	-2.08969	-4.68799	YEATS2	-0.846924	0.0845138	YEATS domain containing 2
GgaAffx.24174.1.S1_at	0.6109	-1.35396	-5.62741	YDJC	-0.675752	0.227395	YdjC homolog (bacterial)
Gga.3671.1.S1_at	0.2077	-3.43461	-2.92996	YBX3	-1.0032	0.0152757	Y box binding protein 3
GgaAffx.21460.1.S1_at	0.4535	-1.90583	-4.93252	YBX1	-0.895173	0.108323	Y box binding protein 1
GgaAffx.24044.3.S1_s_at	0.8629	-0.560571	-6.36356	YARS2	-0.176466	0.596599	Tyrosyl-tRNA synthetase 2
Gga.4637.2.A1_at	0.6101	-1.35733	-5.62345	YARS	-1.34559	0.226384	Tyrosyl-tRNA synthetase
Gga.19642.1.S1_at	0.4851	-1.78575	-5.08996	YAP1	-0.627085	0.127435	Yes-associated protein 1
Gga.1754.1.S1_at	0.631	-1.29174	-5.69939	YAF2	-1.91	0.246767	YY1 associated factor 2
Gga.12201.1.S1_at	0.6483	1.23359	-5.76503	YAE1D1	0.793562	0.266199	Yae1 domain containing 1
GgaAffx.21803.1.S1_at	0.706	1.05981	-5.95036	XYLT2	0.542645	0.332423	Xylosyltransferase II
GgaAffx.4203.2.S1_s_at	0.5861	1.43679	-5.52901	XYLT1	0.819631	0.20376	Xylosyltransferase I
Gga.10481.1.S1_at	0.5948	1.40718	-5.56449	XYLB	0.52898	0.211934	Xylulokinase homolog (H. Influenzae)
Gga.8421.1.S1_a_at	0.3895	-2.17583	-4.57256	XXYLT1	-0.515308	0.0752791	Xyloside xylosyltransferase 1
GgaAffx.12843.1.S1_at	0.6514	-1.22612	-5.77333	XRN2	-0.298652	0.268788	5'-3' exoribonuclease 2
GgaAffx.1767.4.S1_s_at	0.2777	2.81404	-3.72067	XRN1	1.19579	0.0326536	5'-3' exoribonuclease 1
Gga.2738.1.S1_at	0.9622	-0.178543	-6.52142	XRCC6	-0.0666571	0.864525	X-ray repair complementing defective repair in Chinese hamster cells 6
GgaAffx.23575.1.S1_at	0.4887	-1.77332	-5.10611	XRCC5	-0.598892	0.129597	X-ray repair complementing defective repair in Chinese hamster cells 5
Gga.10940.1.S1_at	0.4323	-1.9861	-4.82617	XRCC4	-0.775523	0.0971837	X-ray repair complementing defective repair in Chinese hamster cells 4
Gga.3684.1.S1_s_at	0.6838	-1.12584	-5.88199	XRCC3	-0.259311	0.305773	X-ray repair complementing defective repair in Chinese hamster cells 3
Gga.12290.1.S1_at	0.8441	0.62546	-6.32185	XRCC2	0.209386	0.55607	X-ray repair complementing defective repair in Chinese hamster cells 2
Gga.11639.2.S1_a_at	0.6417	-1.2551	-5.74094	XPR1	-1.05942	0.258856	Xenotropic and polytropic retrovirus receptor 1
GgaAffx.6166.1.S1_at	0.655	-1.21241	-5.78851	XPOT	-0.451217	0.273603	Exportin for tRNA
Gga.4167.1.S1_x_at	0.5172	-1.67148	-5.23729	XPO7	-0.651192	0.148721	Exportin 7
GgaAffx.1779.1.S1_at	0.8309	-0.672566	-6.2891	XPO6	-0.81753	0.527753	Exportin 6
Gga.16432.1.S1_at	0.1259	-4.6767	-1.52871	XPO5	-1.21669	0.00398435	Exportin 5
GgaAffx.11418.1.S1_at	0.5086	-1.70031	-5.20039	XPO4	-0.471255	0.143043	Exportin 4
GgaAffx.12779.1.S1_at	0.5976	-1.39663	-5.57705	XPO1	-0.360574	0.214919	Exportin 1
Gga.11722.1.S1_at	0.2218	-3.27925	-3.12288	XPNPEP3	-0.897537	0.0183747	X-prolyl aminopeptidase (aminopeptidase P) 3, putative
GgaAffx.2462.1.S1_at	0.7814	0.833067	-6.16287	XPNPEP2	0.293537	0.438596	X-prolyl aminopeptidase (aminopeptidase P) 2, membrane-bound
GgaAffx.5375.1.S1_s_at	0.7903	0.806581	-6.18519	XPNPEP1	0.233386	0.452512	X-prolyl aminopeptidase (aminopeptidase P) 1, soluble
Gga.13897.1.S1_at	0.2994	2.6668	-3.91508	XPC	2.21878	0.0394248	Xeroderma pigmentosum, complementation group C
Gga.3310.1.S1_at	0.9872	-0.0651182	-6.5373	XPA	-0.0166069	0.950322	Xeroderma pigmentosum, complementation group A
GgaAffx.4123.1.S1_at	0.8455	-0.621885	-6.32425	XKRX	-0.237321	0.558258	XK, Kell blood group complex subunit-related, X-linked
Gga.6971.1.S1_at	0.4788	1.80976	-5.05868	XKR8	0.73116	0.123363	XK related 8
GgaAffx.4014.1.S1_at	0.6374	1.26909	-5.72515	XKR7	0.644985	0.254179	XK related 7
GgaAffx.25022.1.S1_at	0.4512	-1.91326	-4.92271	XKR6	-0.564201	0.10724	XK related 6
Gga.10487.1.S1_at	0.8141	0.732267	-6.24472	XKR5	0.53164	0.493248	XK, Kell blood group complex subunit-related family, member 5
GgaAffx.9767.1.S1_at	0.4226	-2.03573	-4.76009	XKR4	-0.595694	0.090888	XK, Kell blood group complex subunit-related family, member 4
GgaAffx.10394.1.S1_at	0.8086	0.749094	-6.23165	XK	0.575994	0.483808	X-linked Kx blood group
Gga.4958.1.S1_at	0.3097	2.60393	-3.99867	XIRP1	1.76537	0.0427655	Xin actin-binding repeat containing 1
Gga.104.1.S1_at	0.3859	2.19313	-4.54935	XIAP	0.598304	0.0735545	X-linked inhibitor of apoptosis
Gga.10971.1.A1_at	0.8111	0.741404	-6.23766	XG	1.23442	0.488106	Xg blood group
Gga.2494.1.S1_at	0.0823	6.56917	0.146607	XDH	2.60267	0.00076031	Xanthine dehydrogenase
GgaAffx.7468.1.S1_at	0.1974	3.54568	-2.79434	XCR1	2.45251	0.0134171	X-C motif chemokine receptor 1
Gga.542.1.S1_at	0.081	6.91478	0.401659	XCL1	4.78636	0.00058523	Lymphotactin
GgaAffx.11949.1.S1_at	0.6414	-1.25597	-5.73996	XBP1	-0.323781	0.258565	X-box binding protein 1
GgaAffx.3692.1.S1_at	0.605	1.37257	-5.60554	XAF1	1.18599	0.221874	XIAP associated factor 1
GgaAffx.26762.1.S1_at	0.4378	1.9642	-4.85526	WWP2	0.499524	0.100102	WW domain containing E3 ubiquitin protein ligase 2
Gga.4998.1.S1_s_at	0.8771	-0.512251	-6.39196	WWP1	-0.152581	0.627873	WW domain containing E3 ubiquitin protein ligase 1
Gga.17022.1.S1_at	0.2411	-3.11103	-3.33576	WWOX	-1.00647	0.022537	WW domain containing oxidoreductase
Gga.7936.1.S1_at	0.1567	-4.11954	-2.12563	WWC3	-1.00782	0.00707537	WWC family member 3
GgaAffx.23294.1.S1_s_at	0.1586	-4.07998	-2.16996	WWC2	-1.05351	0.00738249	WW and C2 domain containing 2
Gga.11992.1.S1_at	0.5337	1.61591	-5.30784	WWC1	0.580531	0.160294	WW and C2 domain containing 1
GgaAffx.3108.1.S1_at	0.9019	-0.427913	-6.4359	WTIP	-0.540032	0.684542	Wilms tumor 1 interacting protein
Gga.12125.2.S1_a_at	0.7376	0.967337	-6.04143	WTAP	0.248656	0.372938	Wilms tumor 1 associated protein
GgaAffx.21642.1.S1_s_at	0.2444	3.07912	-3.37658	WSCD2	2.07286	0.0234384	WSC domain containing 2
GgaAffx.26644.1.S1_at	0.6687	-1.16975	-5.8351	WSCD1	-0.382069	0.289071	WSC domain containing 1
Gga.5832.1.S1_at	0.8347	0.656616	-6.30042	WSB2	0.190354	0.537235	WD repeat and SOCS box containing 2
Gga.3758.1.S1_at	0.7937	0.796261	-6.19374	WSB1	0.184977	0.458021	WD repeat and SOCS box containing 1
Gga.8370.1.S1_at	0.9756	-0.123123	-6.53102	WRNIP1	-0.0460835	0.906272	Werner helicase interacting protein 1
GgaAffx.6483.2.S1_s_at	0.7956	-0.789759	-6.19907	WRN	-0.235483	0.461516	Werner syndrome RecQ like helicase
GgaAffx.12515.1.S1_s_at	0.4908	-1.76584	-5.11583	WRB	-0.429874	0.130916	Tryptophan rich basic protein
GgaAffx.12751.1.S1_at	0.4128	-2.07254	-4.71093	WRAP73	-0.577796	0.0864886	WD repeat containing, antisense to TP73
Gga.491.1.S1_at	0.2746	2.83736	-3.69007	WNT9A	0.965483	0.031702	Wingless-type MMTV integration site family, member 9A
GgaAffx.3589.1.S1_at	0.803	0.768963	-6.21591	WNT8B	0.633677	0.472823	Wingless-type MMTV integration site family, member 8B
Gga.886.1.S1_at	0.8327	0.665266	-6.29431	WNT8A	0.252425	0.53208	Wingless-type MMTV integration site family, member 8A
GgaAffx.9024.1.S1_at	0.9206	-0.347069	-6.47105	WNT7B	-0.497256	0.741099	Wingless-type MMTV integration site family, member 7B
Gga.208.1.S1_at	0.9175	0.359237	-6.46621	WNT7A	0.268117	0.732459	Wingless-type MMTV integration site family, member 7A
Gga.3044.1.S1_at	0.7948	0.793122	-6.19632	WNT6	0.50188	0.459706	Wingless-type MMTV integration site family member 6
Gga.7960.1.S1_at	0.51	-1.69614	-5.20575	WNT5B	-0.526544	0.143852	Wingless-type MMTV integration site family, member 5B
Gga.17110.1.S1_at	0.219	-3.31555	-3.07747	WNT5A	-0.911379	0.0175925	Wingless-type MMTV integration site family, member 5A
Gga.305.1.S1_at	0.8285	-0.683434	-6.28126	WNT4	-0.711835	0.521356	Wingless-type MMTV integration site family member 4
Gga.209.2.S1_at	0.5299	1.6301	-5.2899	WNT3A	1.37474	0.157258	Wingless-type MMTV integration site family, member 3A
Gga.99.1.S1_at	0.7988	-0.780832	-6.20634	WNT3	-0.875922	0.466346	Wingless-type MMTV integration site family, member 3
Gga.170.1.S2_at	0.3012	-2.65574	-3.92976	WNT2B	-0.862869	0.0399915	Wingless-type MMTV integration site family, member 2B
GgaAffx.5911.2.S1_at	0.6625	1.18947	-5.81369	WNT2	1.14372	0.281829	Wingless-type MMTV integration site family member 2
GgaAffx.5670.1.S1_at	0.5184	1.66376	-5.24714	WNT16	0.511619	0.15028	Wingless-type MMTV integration site family, member 16
GgaAffx.2736.1.S1_at	0.2508	-3.0248	-3.44639	WNT11B	-3.17225	0.0250653	Wingless-type MMTV integration site family, member 11b
Gga.13827.1.A1_at	0.1608	4.04497	-2.20943	WNT11	3.53865	0.00766698	Wingless-type MMTV integration site family, member 11
GgaAffx.7214.1.S1_at	0.7288	-0.996561	-6.01327	WNT10A	-1.11356	0.359724	Wingless-type MMTV integration site family, member 10A
Gga.683.1.S1_at	0.7956	-0.789742	-6.19909	WNT1	-0.715697	0.461525	Wingless-type MMTV integration site family member 1
GgaAffx.3255.1.S1_s_at	0.2731	-2.84948	-3.67419	WNK2	-1.72369	0.0312193	WNK lysine deficient protein kinase 2
GgaAffx.8232.1.S1_s_at	0.6403	1.25835	-5.73729	WNK1	0.640324	0.257765	WNK lysine deficient protein kinase 1
Gga.1785.1.S1_s_at	0.1716	-3.87902	-2.39926	WLS	-0.955819	0.00919496	Wntless Wnt ligand secretion mediator
Gga.11230.1.S1_at	0.4214	-2.04148	-4.75242	WISP3	-0.565684	0.090186	WNT1 inducible signaling pathway protein 3
Gga.15329.1.S1_at	0.6634	-1.18699	-5.81639	WISP2	-0.745164	0.282732	WNT1 inducible signaling pathway protein 2
Gga.7551.1.S1_at	0.2597	-2.94975	-3.54346	WISP1	-0.924905	0.0275205	WNT1 inducible signaling pathway protein 1
Gga.17346.1.S1_s_at	0.9418	-0.263783	-6.49988	WIPI2	-0.0634408	0.801303	WD repeat domain, phosphoinositide interacting 2
Gga.9586.1.S1_at	0.2736	2.84476	-3.68038	WIPI1	0.979195	0.0314065	WD repeat domain, phosphoinositide interacting 1
GgaAffx.7097.2.S1_at	0.2826	2.78015	-3.76523	WIPF3	3.45953	0.0340923	WAS/WASL interacting protein family member 3
GgaAffx.2453.1.S1_at	0.7596	-0.89925	-6.1047	WIPF2	-1.09791	0.405213	WAS/WASL interacting protein family member 2
Gga.15343.1.S1_at	0.2624	2.93722	-3.55973	WIPF1	0.84185	0.0279552	WAS/WASL interacting protein family member 1
Gga.11611.1.S1_at	0.0521	-10.9225	2.56123	WIF1	-3.08372	5.194e-05	WNT inhibitory factor 1
Gga.11957.1.S1_s_at	0.2837	2.77296	-3.77471	WHSC1L1	0.76905	0.0344063	Wolf-Hirschhorn syndrome candidate 1-like 1
GgaAffx.20413.1.S1_at	0.627	1.30679	-5.68213	WHSC1	0.674249	0.241947	Wolf-Hirschhorn syndrome candidate 1
GgaAffx.3729.1.S1_at	0.9603	-0.186853	-6.51968	WHDC1	-0.242888	0.858304	WAS protein homology region 2 domain containing 1
Gga.11257.1.S1_s_at	0.8495	0.606537	-6.33443	WFS1	0.166217	0.56771	Wolfram syndrome 1 (wolframin)
Gga.17704.1.S1_at	0.5769	1.46481	-5.49512	WFIKKN2	1.14266	0.196294	WAP, follistatin/kazal, immunoglobulin, kunitz and netrin domain containing 2
GgaAffx.47.1.S1_at	0.59	1.42378	-5.54465	WFIKKN1	1.32517	0.207315	WAP, follistatin/kazal, immunoglobulin, kunitz and netrin domain containing 1
GgaAffx.4252.3.S1_at	0.2247	3.25632	-3.15165	WFDC8	2.38883	0.0188884	WAP four-disulfide core domain 8
GgaAffx.4249.1.S1_x_at	0.2146	-3.36651	-3.01407	WFDC2	-2.18249	0.0165563	WAP four-disulfide core domain 2
Gga.1763.1.S1_at	0.27	-2.87585	-3.6397	WFDC1	-0.767517	0.0301968	WAP four-disulfide core domain 1
GgaAffx.8149.1.S1_at	0.9211	-0.342692	-6.47276	WEE2	-0.294106	0.744217	WEE1 homolog 2 (S. Pombe)
Gga.9320.1.S1_at	0.2022	-3.49119	-2.86063	WEE1	-1.02675	0.0142953	WEE1 G2 checkpoint kinase
GgaAffx.10482.1.S1_at	0.4976	-1.73954	-5.14987	WDYHV1	-0.640965	0.135655	WDYHV motif containing 1
Gga.11002.1.S1_s_at	0.4378	1.96422	-4.85524	WDTC1	1.76414	0.100101	WD and tetratricopeptide repeats 1
Gga.5996.1.S1_s_at	0.7025	-1.0692	-5.9408	WDSUB1	-0.323119	0.328517	WD repeat, sterile alpha motif and U-box domain containing 1
Gga.13817.1.S1_at	0.708	-1.05273	-5.95753	WDR92	-0.290708	0.335389	WD repeat domain 92
Gga.7222.2.S1_s_at	0.9027	-0.421164	-6.4391	WDR91	-0.132509	0.689184	WD repeat domain 91
GgaAffx.1673.3.S1_s_at	0.4954	1.74988	-5.1365	WDR90	1.1944	0.133771	WD repeat domain 90
Gga.10647.1.S1_at	0.2812	-2.78931	-3.75318	WDR89	-0.682262	0.0336968	WD repeat domain 89
GgaAffx.21058.1.S1_at	0.226	-3.24064	-3.17137	WDR86	-1.01554	0.0192488	WD repeat domain 86
Gga.10371.1.S1_at	0.912	0.384069	-6.45583	WDR83OS	0.189587	0.714963	WD repeat domain 83 opposite strand
Gga.12571.1.S1_at	0.7486	-0.935366	-6.07156	WDR83	-0.385447	0.387833	WD repeat domain 83
GgaAffx.11380.1.S1_s_at	0.6978	1.08529	-5.92429	WDR82	0.249171	0.321915	WD repeat domain 82
Gga.6304.1.S1_at	0.8458	0.620425	-6.32523	WDR81	0.144682	0.559153	WD repeat domain 81
GgaAffx.7049.3.S1_s_at	0.1551	4.15785	-2.08293	WDR78	3.37863	0.00679155	WD repeat domain 78
Gga.5890.1.S1_at	0.1159	-4.9769	-1.22801	WDR77	-1.5539	0.00297704	WD repeat domain 77
GgaAffx.21019.1.S1_at	0.6374	-1.26812	-5.72625	WDR76	-0.402155	0.254502	WD repeat domain 76
GgaAffx.1650.1.S1_s_at	0.4163	-2.06125	-4.72602	WDR75	-0.798664	0.0878145	WD repeat domain 75
Gga.11988.2.S1_a_at	0.3184	-2.54877	-4.07224	WDR74	-0.90788	0.045947	WD repeat domain 74
GgaAffx.21190.1.S1_s_at	0.2595	-2.95374	-3.53828	WDR73	-1.15112	0.0273834	WD repeat domain 73
GgaAffx.2810.2.S1_s_at	0.9128	-0.378412	-6.45825	WDR72	-0.332968	0.718933	WD repeat domain 72
GgaAffx.12761.1.S1_at	0.376	2.23666	-4.49088	WDR70	2.49575	0.0693938	WD repeat domain 70
GgaAffx.25716.1.S1_at	0.8285	0.682229	-6.28214	WDR7	0.308599	0.522063	WD repeat domain 7
GgaAffx.26187.1.S1_at	0.7619	0.89327	-6.11009	WDR66	0.847851	0.408147	WD repeat domain 66
GgaAffx.6789.1.S1_at	0.3747	2.24579	-4.47863	WDR64	1.29537	0.0685535	WD repeat domain 64
GgaAffx.5474.1.S1_at	0.8325	0.665856	-6.29389	WDR63	0.842239	0.531729	WD repeat domain 63
Gga.4665.3.S1_s_at	0.2695	-2.87872	-3.63595	WDR61	-0.761451	0.0300877	WD repeat domain 61
Gga.9664.1.S1_at	0.4366	-1.96932	-4.84847	WDR60	-0.757124	0.0994128	WD repeat domain 60
GgaAffx.22106.1.S1_at	0.4241	-2.02867	-4.76949	WDR6	-0.746513	0.0917567	WD repeat domain 6
Gga.19483.1.S1_s_at	0.604	-1.37553	-5.60204	WDR59	-0.443397	0.221006	WD repeat domain 59
Gga.1734.2.S1_a_at	0.251	-3.02303	-3.44868	WDR55	-0.789454	0.0251205	WD repeat domain 55
GgaAffx.8153.1.S1_at	0.9819	0.0939348	-6.53466	WDR54	0.0702756	0.928403	WD repeat domain 54
GgaAffx.21921.1.S1_at	0.9206	-0.347197	-6.471	WDR53	-0.13512	0.741008	WD repeat domain 53
GgaAffx.12591.1.S1_at	0.1971	-3.55019	-2.78887	WDR5	-0.976509	0.013347	WD repeat domain 5
Gga.3234.1.S1_at	0.6694	-1.1669	-5.83817	WDR48	-0.330375	0.290128	WD repeat domain 48
GgaAffx.1411.1.S1_s_at	0.9973	-0.0159196	-6.5396	WDR47	-0.0041055	0.987846	WD repeat domain 47
Gga.7381.3.S1_s_at	0.2127	3.38261	-2.99412	WDR45B	0.854837	0.0162431	WD repeat domain 45B
Gga.16521.1.S1_s_at	0.7484	0.935806	-6.07115	WDR44	0.37341	0.387625	WD repeat domain 44
GgaAffx.13237.1.S1_s_at	0.8006	-0.776025	-6.21023	WDR43	-0.241254	0.468961	WD repeat domain 43
GgaAffx.2710.1.S1_at	0.8653	0.549561	-6.37023	WDR41	0.326018	0.603644	WD repeat domain 41
GgaAffx.10336.1.S1_at	0.256	-2.97751	-3.50747	WDR4	-0.807074	0.0265829	WD repeat domain 4
GgaAffx.4198.1.S1_at	0.9325	0.300782	-6.48801	WDR37	0.134691	0.77434	WD repeat domain 37
GgaAffx.13113.1.S1_at	0.0955	-5.80963	-0.465557	WDR36	-1.33677	0.00140768	WD repeat domain 36
GgaAffx.24971.3.S1_s_at	0.2555	-2.9849	-3.49791	WDR35	-1.22328	0.0263393	WD repeat domain 35
GgaAffx.21360.1.S1_at	0.1894	-3.63906	-2.68183	WDR34	-3.03192	0.0120483	WD repeat domain 34
Gga.17486.1.S1_at	0.5571	-1.5325	-5.41212	WDR33	-0.416286	0.179306	WD repeat domain 33
GgaAffx.22704.1.S1_at	0.2296	3.20635	-3.21463	WDR31	2.49865	0.020064	WD repeat domain 31
GgaAffx.9396.3.S1_s_at	0.2654	-2.91163	-3.59302	WDR3	-1.38641	0.028867	WD repeat domain 3
GgaAffx.5864.1.S1_s_at	0.6991	1.0803	-5.92943	WDR26	0.297033	0.32395	WD repeat domain 26
GgaAffx.7132.1.S1_at	0.5956	-1.40414	-5.56812	WDR25	-0.424607	0.21279	WD repeat domain 25
GgaAffx.1637.1.S1_s_at	0.8189	-0.716825	-6.2565	WDR24	-0.229409	0.502023	WD repeat domain 24
GgaAffx.7220.1.S1_at	0.5249	1.64314	-5.27337	WDR20	0.765131	0.154518	WD repeat domain 20
GgaAffx.985.1.S1_at	0.3982	-2.13851	-4.62261	WDR19	-0.61387	0.0791447	WD repeat domain 19
Gga.6018.1.S1_s_at	0.3745	-2.24745	-4.47639	WDR18	-0.845292	0.0684013	WD repeat domain 18
GgaAffx.6836.1.S1_at	0.9633	-0.173645	-6.52241	WDR17	-0.329868	0.868198	WD repeat domain 17
Gga.7267.2.S1_at	0.8132	0.734706	-6.24284	WDR13	0.451136	0.491872	WD repeat domain 13
Gga.12630.1.S1_s_at	0.1841	-3.70798	-2.5997	WDR12	-0.942743	0.0111383	WD repeat domain 12
Gga.17384.1.S1_at	0.7431	-0.95177	-6.05619	WDR11	-0.219754	0.380133	WD repeat domain 11
Gga.2409.1.S1_at	0.6015	-1.38425	-5.59174	WDR1	-0.373091	0.218473	WD repeat domain 1
Gga.17711.1.S1_at	0.949	-0.232771	-6.50866	WDPCP	-0.154551	0.82414	WD repeat containing planar cell polarity effector
GgaAffx.7733.1.S1_s_at	0.9869	0.0686035	-6.53703	WDHD1	0.0280021	0.947668	WD repeat and HMG-box DNA binding protein 1
Gga.7092.1.S1_at	0.2911	2.71782	-3.84749	WDFY4	1.54744	0.0369209	WDFY family member 4
GgaAffx.20566.1.S1_s_at	0.659	-1.20045	-5.80168	WDFY3	-1.8638	0.277867	WD repeat and FYVE domain containing 3
GgaAffx.11993.1.S1_s_at	0.9769	0.118607	-6.53165	WDFY2	0.0303445	0.909691	WD repeat and FYVE domain containing 2
GgaAffx.3229.1.S1_s_at	0.1332	4.53746	-1.6731	WDFY1	1.17531	0.0045801	WD repeat and FYVE domain containing 1
Gga.8622.1.S1_at	0.8906	0.467548	-6.41616	WBSCR27	0.23033	0.657594	Williams Beuren syndrome chromosome region 27
Gga.18096.1.S1_s_at	0.2516	-3.01695	-3.45652	WBSCR22	-0.867869	0.0253107	Williams-Beuren syndrome chromosome region 22
Gga.2938.1.S1_at	0.4299	-1.99706	-4.8116	WBSCR17	-0.70978	0.0957565	Williams-Beuren syndrome chromosome region 17
GgaAffx.12639.1.S1_s_at	0.803	0.76899	-6.21589	WBSCR16	0.211638	0.472808	Williams-Beuren syndrome chromosome region 16
GgaAffx.21324.1.S1_at	0.6779	-1.14295	-5.86384	WBP4	-0.373661	0.299166	WW domain binding protein 4
Gga.16251.1.S1_at	0.6534	1.2175	-5.78289	WBP2NL	0.648273	0.271808	WBP2 N-terminal like
Gga.5297.1.S1_at	0.7149	1.03429	-5.97606	WBP2	0.238364	0.343226	WW domain binding protein 2
Gga.8311.1.S1_at	0.6051	-1.3722	-5.60598	WBP1L	-0.423715	0.221983	WW domain binding protein 1-like
Gga.7629.1.S1_a_at	0.3912	-2.16927	-4.58137	WBP11	-0.761141	0.0759442	WW domain binding protein 11
Gga.12255.1.S1_at	0.6811	1.1323	-5.87516	WASL	0.357401	0.303262	Wiskott-Aldrich syndrome-like
GgaAffx.8211.1.S1_s_at	0.8992	0.438245	-6.43091	WASH1	0.181311	0.677465	WAS protein family homolog 1
Gga.11987.1.S1_s_at	0.4166	-2.05892	-4.72913	WASF3	-1.67058	0.0880901	WAS protein family, member 3
Gga.10640.1.S1_s_at	0.4791	1.80804	-5.06092	WASF2	1.86544	0.12365	WAS protein family member 2
GgaAffx.9571.1.S1_s_at	0.9334	-0.298004	-6.48896	WASF1	-0.420493	0.776353	WAS protein family member 1
GgaAffx.9377.1.S1_at	0.6545	-1.21418	-5.78656	WARS2	-1.40625	0.272979	Tryptophanyl tRNA synthetase 2, mitochondrial
Gga.11973.1.S1_at	0.3211	-2.53655	-4.08856	WARS	-0.603878	0.0466854	Tryptophanyl-tRNA synthetase
Gga.11914.2.S1_a_at	0.3473	2.39129	-4.28316	WAPL	0.711278	0.056503	WAPL cohesin release factor
Gga.4435.1.S1_at	0.4212	2.04212	-4.75155	WAC	0.620914	0.0901072	WW domain containing adaptor with coiled-coil
Gga.10952.1.S1_s_at	0.2616	2.94142	-3.55427	VWF	2.72034	0.0278086	Von Willebrand factor
Gga.14252.1.S1_at	0.8655	0.548801	-6.37069	VWDE	0.435173	0.604133	Von Willebrand factor D and EGF domains
GgaAffx.2167.1.S1_at	0.8082	0.750269	-6.23073	VWC2L	0.509494	0.483153	Von Willebrand factor C domain containing protein 2-like
GgaAffx.21555.1.S1_s_at	0.0793	-7.02145	0.477627	VWC2	-3.72053	0.00054097	Von Willebrand factor C domain containing 2
GgaAffx.12366.1.S1_s_at	0.2102	-3.41175	-2.95812	VWA9	-0.886451	0.0156929	Von Willebrand factor A domain containing 9
GgaAffx.10856.1.S1_at	0.5513	-1.55382	-5.38566	VWA8	-0.520703	0.17425	Von Willebrand factor A domain containing 8
GgaAffx.5349.1.S1_at	0.1782	3.7941	-2.49818	VWA5B2	2.46632	0.0101076	Von Willebrand factor A domain containing 5B2
GgaAffx.6447.1.S1_at	0.4813	1.79935	-5.07225	VWA5B1	1.32235	0.125112	Von Willebrand factor A domain containing 5B1
GgaAffx.11215.1.S1_at	0.6108	-1.3548	-5.62642	VWA5A	-0.785339	0.227143	Von Willebrand factor A domain containing 5A
GgaAffx.10730.1.S1_at	0.7367	-0.970276	-6.03863	VWA3B	-1.14831	0.371592	Von Willebrand factor A domain containing 3B
GgaAffx.4352.1.S1_s_at	0.8131	0.735013	-6.24261	VWA3A	0.339166	0.491699	Von Willebrand factor A domain containing 3A
GgaAffx.5665.1.S1_at	0.2748	-2.83193	-3.69719	VWA2	-1.84028	0.0319208	Von Willebrand factor A domain containing 2
Gga.8274.1.S1_at	0.9564	-0.203184	-6.51603	VWA1	-0.0670285	0.84611	Von Willebrand factor A domain containing 1
Gga.2758.1.S1_at	0.8687	-0.538427	-6.37686	VTN	-0.168107	0.610818	Vitronectin
Gga.8117.1.S1_at	0.9526	-0.219433	-6.51211	VTI1B	-0.0662348	0.834024	Vesicle transport through interaction with t-SNAREs 1B
Gga.13716.1.S1_at	0.4969	1.74185	-5.14689	VTI1A	0.468458	0.135232	Vesicle transport through interaction with t-SNAREs 1A
GgaAffx.25314.2.S1_at	0.5774	1.46224	-5.49824	VTG3	2.17971	0.196967	Vitellogenin 3
GgaAffx.25314.4.S1_s_at	0.6037	1.37646	-5.60095	VTG2	1.14039	0.220735	Vitellogenin 2
Gga.4125.1.S1_at	0.8235	0.698744	-6.27003	VTG1	0.446078	0.512431	Vitellogenin 1
GgaAffx.9418.1.S1_at	0.8318	-0.669078	-6.2916	VTCN1	-0.403259	0.529817	V-set domain containing T cell activation inhibitor 1
Gga.19084.1.S1_s_at	0.6379	-1.26656	-5.72802	VTA1	-0.419032	0.255021	Vesicle (multivesicular body) trafficking 1
Gga.289.1.S1_at	0.921	-0.343462	-6.47246	VSX2	-0.450187	0.743668	Visual system homeobox 2
Gga.3158.1.S1_at	0.8387	0.644174	-6.30909	VSX1	0.591778	0.544708	Visual system homeobox 1
Gga.16422.1.S1_at	0.2267	-3.22913	-3.18588	VSTM4	-0.75373	0.0195183	V-set and transmembrane domain containing 4
GgaAffx.4225.1.S1_at	0.9347	-0.293034	-6.49062	VSTM2L	-0.382201	0.779959	V-set and transmembrane domain containing 2 like
Gga.17788.1.S1_at	0.4472	1.92943	-4.90134	VSTM2A	0.976644	0.10492	V-set and transmembrane domain containing 2A
Gga.10425.1.S1_s_at	0.1439	-4.35832	-1.86353	VSNL1	-1.33315	0.00550155	Visinin-like 1
Gga.6730.1.S1_at	0.2958	2.69085	-3.8832	VSIG4	1.41227	0.0382227	V-set and immunoglobulin domain containing 4
Gga.12356.2.S1_a_at	0.0971	-5.61854	-0.631625	VSIG10	-1.76666	0.00165956	V-set and immunoglobulin domain containing 10
Gga.424.1.S1_s_at	0.8347	-0.657526	-6.29978	VSIG1	-0.770092	0.536691	V-set and immunoglobulin domain containing 1
Gga.19291.1.S1_at	0.3699	2.27299	-4.44208	VRTN	1.29658	0.0661107	Vertebrae development associated
Gga.12187.3.S1_a_at	0.5063	-1.70711	-5.19165	VRK3	-0.407299	0.141734	Vaccinia related kinase 3
Gga.19469.1.S1_at	0.7726	0.862285	-6.13761	VRK2	0.270351	0.423613	Vaccinia related kinase 2
GgaAffx.11571.1.S1_at	0.1189	-4.89722	-1.30643	VRK1	-1.34143	0.00321269	Vaccinia related kinase 1
Gga.12779.1.S1_at	0.3887	-2.18109	-4.56551	VPS8	-1.79045	0.074751	VPS8, CORVET complex subunit
GgaAffx.520.1.S1_at	0.8208	-0.708207	-6.26299	VPS72	-0.343045	0.506966	Vacuolar protein sorting-associated protein 72 homolog
Gga.11872.1.S1_s_at	0.2843	2.76872	-3.78029	VPS54	0.849387	0.0345927	VPS54, GARP complex subunit
Gga.10180.1.S1_a_at	0.1702	-3.90558	-2.36857	VPS53	-1.24087	0.0089289	VPS53, GARP complex subunit
Gga.17583.1.S1_s_at	0.919	-0.353642	-6.46845	VPS51	-0.0941868	0.736427	VPS51, GARP complex subunit
GgaAffx.21703.1.S1_s_at	0.6794	1.1368	-5.87038	VPS50	0.350555	0.301526	VPS50, EARP/GARPII complex subunit
Gga.8210.1.S1_s_at	0.4195	2.04787	-4.74388	VPS4B	0.48448	0.0894114	Vacuolar protein sorting 4 homolog B (S. Cerevisiae)
GgaAffx.8828.2.S1_at	0.463	-1.86957	-4.9803	VPS45	-0.909645	0.11377	Vacuolar protein sorting 45 homolog (S. Cerevisiae)
Gga.19774.1.S1_at	0.7842	0.825071	-6.16967	VPS41	0.55329	0.442764	VPS41, HOPS complex subunit
GgaAffx.5674.1.S1_s_at	0.194	3.58094	-2.75169	VPS39	0.991497	0.0128808	VPS39, HOPS complex subunit
Gga.7007.1.S1_s_at	0.7722	-0.863652	-6.13641	VPS37C	-0.227706	0.422922	Vacuolar protein sorting 37 homolog C (S. Cerevisiae)
Gga.7669.1.S1_at	0.226	3.24143	-3.17038	VPS37B	0.978984	0.0192305	VPS37B, ESCRT-I subunit
Gga.9911.1.S1_at	0.9138	-0.374265	-6.46	VPS37A	-0.193554	0.721848	VPS37A, ESCRT-I subunit
Gga.9047.1.S1_at	0.7663	-0.880645	-6.12139	VPS36	-0.335638	0.414396	Vacuolar protein sorting 36 homolog (S. Cerevisiae)
GgaAffx.11986.1.S1_s_at	0.82	-0.711219	-6.26073	VPS35	-0.186736	0.505234	VPS35, retromer complex component
GgaAffx.501.1.A1_at	0.4269	2.01477	-4.78802	VPS33B	0.854444	0.0934946	VPS33B, late endosome and lysosome associated
Gga.5586.1.S1_at	0.3913	-2.16879	-4.58201	VPS29L	-0.818843	0.075993	VPS29 retromer complex component-like
Gga.2294.1.S1_s_at	0.3548	-2.35282	-4.33482	VPS29	-0.756818	0.0594543	VPS29 retromer complex component
Gga.13311.1.S1_s_at	0.3223	-2.52967	-4.09775	VPS26B	-1.26173	0.0471067	Vacuolar protein sorting 26 homolog B (S. Pombe)
Gga.4716.1.S1_at	0.8256	0.691973	-6.27502	VPS26A	0.167249	0.516366	Vacuolar protein sorting 26 homolog A (S. Pombe)
Gga.8289.3.A1_at	0.7681	0.875625	-6.12585	VPS25	1.34324	0.416901	Vacuolar protein sorting 25 homolog (S. Cerevisiae)
GgaAffx.5352.3.S1_s_at	0.8617	0.564256	-6.3613	VPS18	0.191291	0.594251	VPS18, CORVET/HOPS core subunit
GgaAffx.24433.1.S1_at	0.2505	-3.0274	-3.44305	VPS16	-1.29496	0.0249848	VPS16, CORVET/HOPS core subunit
GgaAffx.26156.3.S1_s_at	0.221	3.28607	-3.11433	VPS13D	0.829866	0.0182249	Vacuolar protein sorting 13 homolog D (S. Cerevisiae)
GgaAffx.2318.1.S1_at	0.5195	-1.65913	-5.25304	VPS13C	-0.620186	0.151221	Vacuolar protein sorting 13 homolog C (S. Cerevisiae)
Gga.10688.3.S1_a_at	0.3783	2.22696	-4.50391	VPS13B	1.0616	0.070299	Vacuolar protein sorting 13 homolog B (yeast)
Gga.10800.1.S1_s_at	0.4255	2.02104	-4.77967	VPS13A	0.484689	0.0927068	Vacuolar protein sorting 13 homolog A (S. Cerevisiae)
Gga.7869.1.S1_a_at	0.9902	-0.05051	-6.53827	VPS11	-0.0239021	0.961454	VPS11, CORVET/HOPS core subunit
Gga.1220.1.A1_at	0.8943	0.456185	-6.42198	VPREB3	0.681807	0.665264	Pre-B lymphocyte 3
Gga.18950.1.S1_s_at	0.5801	1.45348	-5.50886	VPRBP	0.596062	0.199282	Vpr (HIV-1) binding protein
Gga.17377.1.S1_at	0.4984	-1.73514	-5.15556	VOPP1	-0.823652	0.136465	Vesicular, overexpressed in cancer, prosurvival protein 1
GgaAffx.13213.1.S1_at	0.3415	2.42093	-4.24339	VNN1	1.78089	0.0543347	Vanin 1
Gga.13926.1.S1_at	0.1078	5.21214	-1.00221	VMP1	3.56065	0.0023888	Vacuole membrane protein 1
Gga.307.1.S1_at	0.902	0.426881	-6.43639	VMO1	0.681627	0.685251	Vitelline membrane outer layer 1 homolog (chicken)
Gga.16111.1.S1_at	0.63	-1.29506	-5.69559	VMA21	-0.313502	0.245696	VMA21 vacuolar H+-ATPase homolog (S. Cerevisiae)
Gga.679.1.S1_at	0.2705	-2.87038	-3.64685	VLDLR	-0.768438	0.0304059	Very low density lipoprotein receptor
Gga.15675.1.S1_at	0.7524	0.924554	-6.08158	VKORC1	0.872008	0.392974	Vitamin K epoxide reductase complex, subunit 1
GgaAffx.6694.1.S1_at	0.9696	0.148213	-6.52711	VIT	0.210871	0.887322	Vitrin
Gga.11339.1.S1_at	0.1662	-3.97691	-2.28673	VIPR2	-1.59394	0.00825611	Vasoactive intestinal peptide receptor 2
Gga.960.1.S1_at	0.0676	7.93709	1.08051	VIPR1	1.88106	0.00028614	Vasoactive intestinal peptide receptor 1
Gga.7417.1.S1_at	0.4674	1.8543	-5.00037	VIPAS39	0.499703	0.116146	VPS33B interacting protein, apical-basolateral polarity regulator, spe-39 homolog
Gga.666.1.S1_a_at	0.3272	-2.49709	-4.14133	VIP	-0.726249	0.0491586	Vasoactive intestinal peptide
Gga.3071.1.S1_at	0.3721	2.26068	-4.45862	VIMP	0.528331	0.0672045	VCP interacting membrane selenoprotein
Gga.9346.3.S1_a_at	0.1732	-3.85634	-2.42556	VIM	-1.44437	0.0094293	Vimentin
Gga.10194.1.S1_s_at	0.2444	3.07712	-3.37915	VILL	1.65893	0.0234963	Villin-like
Gga.816.1.S1_at	0.5259	1.64037	-5.27688	VIL1	0.369326	0.155095	Villin 1
GgaAffx.5294.1.S1_at	0.9811	0.0977294	-6.53424	VHL	0.0412606	0.925521	Von Hippel-Lindau tumor suppressor, E3 ubiquitin protein ligase
Gga.799.1.S1_at	0.4405	1.95417	-4.86856	VH1	2.47139	0.101468	Uncharacterized LOC431191
GgaAffx.26363.1.A1_at	0.5949	-1.40682	-5.56492	VGLL4	-1.01681	0.212035	Vestigial like family member 4
GgaAffx.9866.1.S1_at	0.7424	-0.953448	-6.05461	VGLL3	-0.971933	0.379353	Vestigial like family member 3
GgaAffx.9470.2.S1_s_at	0.1691	-3.92044	-2.35145	VGLL2	-1.51433	0.00878375	Vestigial like family member 2
Gga.10106.1.S1_at	0.8636	-0.556135	-6.36626	VGLL1	-0.549021	0.599432	Vestigial like family member 1
Gga.19954.1.S1_at	0.6029	-1.37997	-5.5968	VEZT	-1.51654	0.219714	Vezatin, adherens junctions transmembrane protein
Gga.15261.1.S1_at	0.6643	1.18416	-5.81947	VEZF1	1.00464	0.283764	Vascular endothelial zinc finger 1
Gga.12347.1.S1_at	0.7306	-0.990902	-6.01877	VEGFC	-0.447284	0.362254	Vascular endothelial growth factor C
Gga.537.2.S1_a_at	0.4115	2.07911	-4.70214	VEGFA	0.607992	0.0857261	Vascular endothelial growth factor A
Gga.584.1.S1_at	0.198	3.5406	-2.8005	VDR	0.889135	0.0134963	Vitamin D (1,25- dihydroxyvitamin D3) receptor
Gga.486.1.S1_at	0.7052	1.06179	-5.94835	VDHAP	1.49928	0.331595	Vitamin D3 hydroxylase associated protein
Gga.12915.1.S1_at	0.3379	2.43981	-4.21807	VDAC3	1.65894	0.0529998	Voltage-dependent anion channel 3
Gga.4084.1.S2_at	0.6728	1.15705	-5.84877	VDAC2	0.827196	0.293817	Voltage-dependent anion channel 2
Gga.988.1.S1_at	0.7336	0.981603	-6.02776	VDAC1	0.296023	0.36644	Voltage-dependent anion channel 1
Gga.8940.1.S1_at	0.6366	-1.2727	-5.72106	VCPKMT	-0.519449	0.252983	Valosin containing protein lysine methyltransferase
GgaAffx.12966.1.S1_s_at	0.323	2.52186	-4.1082	VCPIP1	0.739222	0.0475903	Valosin containing protein (p97)/p47 complex interacting protein 1
GgaAffx.11388.1.S1_at	0.6353	-1.27698	-5.7162	VCP	-0.315102	0.251574	Valosin containing protein
Gga.15976.1.S1_at	0.3666	-2.2891	-4.42043	VCL	-0.627464	0.0647066	Vinculin
Gga.4974.1.S2_at	0.1237	-4.74502	-1.45902	VCAN	-1.69386	0.00372468	Versican
Gga.12928.1.S1_at	0.3215	2.53335	-4.09283	VCAM1	0.762182	0.0468809	Vascular cell adhesion molecule 1
Gga.1896.1.S1_at	0.7624	0.891877	-6.11135	VBP1	1.17146	0.408833	Von Hippel-Lindau binding protein 1
Gga.321.1.S1_at	0.9711	-0.141899	-6.52816	VAX1	-0.165358	0.892083	Ventral anterior homeobox 1
Gga.2876.1.S1_a_at	0.6656	1.17943	-5.82461	VAV3	0.320691	0.285494	Vav 3 guanine nucleotide exchange factor
Gga.4341.2.S1_at	0.5095	1.69846	-5.20276	VAV2	2.1452	0.1434	Vav 2 guanine nucleotide exchange factor
GgaAffx.8420.1.S1_at	0.8577	-0.582041	-6.3502	VAT1L	-0.450777	0.582998	Vesicle amine transport 1-like
GgaAffx.25642.1.S1_at	0.465	1.8624	-4.98972	VAT1	0.783565	0.114879	Vesicle amine transport 1
Gga.12471.1.S1_at	0.5903	-1.42189	-5.54691	VASH2	-0.441723	0.207835	Vasohibin 2
Gga.16721.1.S1_at	0.45	1.91837	-4.91597	VASH1	0.53173	0.106502	Vasohibin 1
GgaAffx.12544.1.S1_s_at	0.3663	2.29349	-4.41453	VAPB	0.547188	0.0643296	VAMP (vesicle-associated membrane protein)-associated protein B and C
GgaAffx.25291.1.S1_at	0.6282	1.30059	-5.68926	VAPA	0.390624	0.243923	VAMP (vesicle-associated membrane protein)-associated protein A, 33kDa
GgaAffx.22813.1.S1_at	0.8488	-0.609126	-6.33273	VANGL2	-0.455038	0.566109	VANGL planar cell polarity protein 2
GgaAffx.9538.1.S1_at	0.9508	0.224804	-6.51075	VANGL1	0.348384	0.83004	VANGL planar cell polarity protein 1
Gga.2356.1.S1_at	0.4903	1.76902	-5.1117	VAMP7	0.603222	0.130353	Vesicle associated membrane protein 7
Gga.5834.1.S1_at	0.6113	1.35289	-5.62865	VAMP4	1.12641	0.227714	Vesicle associated membrane protein 4
Gga.9781.1.S1_at	0.8846	0.488925	-6.40484	VAMP3	0.21506	0.64329	Vesicle-associated membrane protein 3
Gga.7315.1.S1_at	0.9211	-0.342785	-6.47272	VAMP2	-0.14078	0.744151	Vesicle-associated membrane protein 2 (synaptobrevin 2)
GgaAffx.25494.1.S1_at	0.2422	-3.10042	-3.34931	VAC14	-2.21554	0.0228323	Vac14 homolog (S. Cerevisiae)
GgaAffx.10754.1.S1_at	0.3731	-2.25492	-4.46636	UXS1	-1.0884	0.0677226	UDP-glucuronate decarboxylase 1
GgaAffx.10020.1.S1_s_at	0.7027	1.06885	-5.94116	UVSSA	0.378874	0.328663	UV stimulated scaffold protein A
GgaAffx.21114.1.S1_s_at	0.7014	1.07177	-5.93817	UVRAG	0.318965	0.327453	UV radiation resistance associated
GgaAffx.1067.1.A1_at	0.7463	-0.942508	-6.06489	UTS2R	-1.28925	0.384466	Urotensin 2 receptor
Gga.9482.1.S1_at	0.243	-3.09181	-3.36033	UTS2B	-2.49445	0.0230751	Urotensin 2B
Gga.14388.1.S1_at	0.9141	-0.373077	-6.4605	UTS2	-0.375552	0.722685	Urotensin 2
GgaAffx.23844.1.S1_s_at	0.2308	3.19353	-3.23085	UTRN	1.25794	0.0203784	Utrophin
Gga.2565.2.S1_s_at	0.3746	-2.24629	-4.47795	UTP6	-0.588387	0.0685072	UTP6, small subunit processome component
GgaAffx.408.1.S1_at	0.2697	-2.87779	-3.63716	UTP4	-1.18993	0.0301228	UTP4, small subunit processome component
Gga.9570.1.S1_at	0.5679	-1.49637	-5.45662	UTP3	-0.544598	0.188193	UTP3, small subunit processome component homolog (S. Cerevisiae)
Gga.11680.1.S1_at	0.143	-4.37252	-1.84824	UTP23	-3.87744	0.00542128	UTP23, small subunit processome component
Gga.5499.2.S1_a_at	0.2689	-2.88405	-3.62899	UTP20	-1.0441	0.0298862	UTP20, small subunit processome component
Gga.12637.2.S1_a_at	0.2628	-2.93424	-3.5636	UTP18	-1.01675	0.0280598	UTP18, small subunit processome component
GgaAffx.8604.1.S1_at	0.2777	-2.81022	-3.72569	UTP15	-1.06124	0.0328124	UTP15, small subunit processome component
Gga.7126.2.S1_a_at	0.7943	-0.794713	-6.19501	UTP14A	-0.367998	0.458851	UTP14, U3 small nucleolar ribonucleoprotein, homolog A (yeast)
Gga.5254.1.S1_at	0.5016	-1.72542	-5.16809	UTP11	-0.771717	0.13827	UTP11, small subunit processome component homolog (S. Cerevisiae)
GgaAffx.7816.1.S1_at	0.627	-1.3071	-5.68178	UST	-0.689718	0.241849	Uronyl 2-sulfotransferase
Gga.10715.1.S1_at	0.3185	-2.54817	-4.07304	USPL1	-0.646889	0.0459829	Ubiquitin specific peptidase like 1
GgaAffx.24906.1.S1_at	0.4581	1.8889	-4.95486	USP9X	0.447717	0.110833	Ubiquitin specific peptidase 9, X-linked
Gga.9603.1.S1_s_at	0.6637	1.18595	-5.81752	USP8	0.335275	0.283108	Ubiquitin specific peptidase 8
Gga.9341.1.S1_at	0.4478	-1.92677	-4.90486	USP7	-0.469064	0.105298	Ubiquitin specific peptidase 7 (herpes virus-associated)
GgaAffx.4172.1.S1_s_at	0.8815	0.49974	-6.39893	USP6NL	0.140648	0.636117	USP6 N-terminal like
GgaAffx.3275.1.S1_at	0.5479	1.56746	-5.36866	USP54	0.768098	0.171087	Ubiquitin specific peptidase 54
GgaAffx.7607.2.S1_s_at	0.8486	0.609908	-6.33221	USP53	0.273794	0.565626	Ubiquitin specific peptidase 53
Gga.5788.2.S1_a_at	0.2267	-3.23044	-3.18423	USP5	-0.841859	0.0194875	Ubiquitin specific peptidase 5 (isopeptidase T)
Gga.2264.1.S1_at	0.3754	-2.24087	-4.48523	USP49	-0.603305	0.0690045	Ubiquitin specific peptidase 49
GgaAffx.11642.1.S1_at	0.7943	0.794523	-6.19517	USP48	0.263588	0.458953	Ubiquitin specific peptidase 48
Gga.11069.1.S1_s_at	0.3237	2.51736	-4.11421	USP47	0.855066	0.0478711	Ubiquitin specific peptidase 47
Gga.10414.1.S1_at	0.373	-2.25599	-4.46492	USP46	-1.00174	0.0676262	Ubiquitin specific peptidase 46
GgaAffx.9858.1.S1_s_at	0.4705	-1.84007	-5.01903	USP45	-0.523106	0.118404	Ubiquitin specific peptidase 45
GgaAffx.23547.2.S1_s_at	0.4266	-2.01589	-4.78653	USP44	-0.776936	0.0933527	Ubiquitin specific peptidase 44
GgaAffx.21263.1.S1_s_at	0.503	-1.72003	-5.17504	USP43	-0.930953	0.139282	Ubiquitin specific peptidase 43
Gga.8734.1.S1_at	0.5595	-1.52507	-5.4213	USP42	-0.393201	0.181101	Ubiquitin specific peptidase 42
Gga.17660.1.S1_at	0.4633	1.86773	-4.98272	USP40	0.433318	0.114054	Ubiquitin specific peptidase 40
GgaAffx.12249.1.S1_at	0.6114	-1.35254	-5.62907	USP4	-0.309243	0.227821	Ubiquitin specific peptidase 4 (proto-oncogene)
Gga.16021.1.S1_at	0.5359	1.60935	-5.31611	USP38	0.494801	0.161715	Ubiquitin specific peptidase 38
Gga.10233.1.S1_at	0.479	1.80884	-5.05987	USP37	1.44004	0.123516	Ubiquitin specific peptidase 37
GgaAffx.11354.1.S1_at	0.54	-1.59319	-5.33644	USP36	-1.11225	0.165271	Ubiquitin specific peptidase 36
GgaAffx.11072.1.S1_at	0.7306	0.991183	-6.0185	USP35	0.8634	0.362128	Ubiquitin specific peptidase 35
Gga.13650.1.S1_at	0.4956	1.74696	-5.14028	USP34	1.37597	0.134301	Ubiquitin specific peptidase 34
GgaAffx.5662.1.S1_s_at	0.6681	1.17212	-5.83253	USP33	0.306727	0.28819	Ubiquitin specific peptidase 33
GgaAffx.3350.1.S1_at	0.2365	3.14356	-3.29428	USP32	0.868235	0.0216572	Ubiquitin specific peptidase 32
Gga.17579.1.S1_at	0.5769	-1.46499	-5.4949	USP31	-1.12088	0.196247	Ubiquitin specific peptidase 31
Gga.11774.1.S1_at	0.8347	0.657513	-6.29979	USP30	0.170912	0.536699	Ubiquitin specific peptidase 30
GgaAffx.2129.1.S1_s_at	0.7083	1.05221	-5.95806	USP3	0.261424	0.33561	Ubiquitin specific peptidase 3
GgaAffx.12952.1.S1_at	0.3734	-2.25374	-4.46794	USP28	-0.775574	0.0678292	Ubiquitin specific peptidase 28
Gga.2085.1.S1_at	0.2112	3.40321	-2.96866	USP25	0.898838	0.0158521	Ubiquitin specific peptidase 25
Gga.10597.1.S1_at	0.7135	-1.03736	-5.97299	USP24	-0.320362	0.341912	Ubiquitin specific peptidase 24
Gga.5468.1.S1_at	0.6268	-1.30799	-5.68076	USP22	-1.21148	0.241568	Ubiquitin specific peptidase 22
GgaAffx.2569.1.S1_at	0.2694	2.87955	-3.63487	USP20	0.871849	0.0300563	Ubiquitin specific peptidase 20
GgaAffx.4201.1.S1_s_at	0.325	-2.50852	-4.12603	USP2	-1.99322	0.048428	Ubiquitin specific peptidase 2
Gga.1111.1.S1_a_at	0.1153	5.01937	-1.18661	USP18	2.85263	0.00285955	Ubiquitin specific peptidase 18
Gga.13828.1.A1_at	0.5476	1.5684	-5.36748	USP16	1.31147	0.170871	Ubiquitin specific peptidase 16
Gga.1883.1.S1_at	0.6371	-1.2697	-5.72446	USP15	-0.327165	0.253976	Ubiquitin specific peptidase 15
Gga.16427.1.S1_at	0.3787	-2.22586	-4.5054	USP14	-0.750661	0.070403	Ubiquitin specific peptidase 14
GgaAffx.5610.4.S1_s_at	0.9243	-0.329857	-6.47763	USP13	-0.479548	0.753393	Ubiquitin specific peptidase 13 (isopeptidase T-3)
GgaAffx.10954.1.S1_at	0.1772	3.80928	-2.4804	USP12	1.17354	0.00993721	Ubiquitin specific peptidase 12
GgaAffx.12503.1.S1_s_at	0.3009	-2.65698	-3.92812	USP10	-0.614675	0.0399275	Ubiquitin specific peptidase 10
GgaAffx.12597.1.S1_at	0.2001	-3.51994	-2.82559	USP1	-0.893766	0.0138242	Ubiquitin specific peptidase 1
GgaAffx.6875.1.S1_s_at	0.8092	-0.747937	-6.23256	USO1	-0.385371	0.484453	USO1 vesicle transport factor
Gga.4521.1.S1_at	0.9205	0.348385	-6.47054	USMG5	0.240687	0.740163	Up-regulated during skeletal muscle growth 5 homolog (mouse)
GgaAffx.1689.1.S1_at	0.9602	-0.187493	-6.51954	USHBP1	-0.212725	0.857825	USH1 protein network component harmonin binding protein 1
GgaAffx.6054.1.S1_at	0.2715	2.86009	-3.6603	USH2A	1.79251	0.0308034	Usher syndrome 2A (autosomal recessive, mild)
GgaAffx.4850.1.S1_s_at	0.984	-0.0824963	-6.53582	USH1G	-0.141268	0.937096	Usher syndrome 1G (autosomal recessive)
Gga.13274.1.S1_at	0.4788	1.80994	-5.05844	USH1C	0.565253	0.123332	USH1 protein network component harmonin
GgaAffx.9404.1.S1_at	0.8531	0.59675	-6.3408	USF3	0.67324	0.573789	Upstream transcription factor family member 3
GgaAffx.250.1.S1_at	0.8292	0.678817	-6.2846	USF1	0.630306	0.524068	Upstream transcription factor 1
GgaAffx.11370.1.S1_at	0.4674	-1.85409	-5.00064	USE1	-0.533934	0.116179	Unconventional SNARE in the ER 1
Gga.6279.3.S1_a_at	0.4261	-2.01907	-4.7823	USB1	-0.756565	0.0929539	U6 snRNA biogenesis 1
Gga.5964.1.S1_at	0.4817	1.79846	-5.07342	UROS	0.426584	0.125264	Uroporphyrinogen III synthase
GgaAffx.6433.3.S1_s_at	0.4434	-1.94354	-4.88265	UROD	-0.568823	0.102937	Uroporphyrinogen decarboxylase
GgaAffx.3933.3.S1_s_at	0.1831	-3.72105	-2.58422	UROC1	-1.72009	0.0109746	Urocanate hydratase 1
GgaAffx.3099.1.A1_at	0.9182	0.356952	-6.46713	URM1	0.260162	0.734079	Ubiquitin related modifier 1
GgaAffx.8993.1.S1_at	0.5834	-1.44497	-5.51915	URI1	-0.433488	0.201554	URI1 prefoldin-like chaperone
Gga.7606.1.S1_at	0.373	-2.25638	-4.46439	URB2	-0.552366	0.0675907	URB2 ribosome biogenesis 2 homolog (S. Cerevisiae)
Gga.8998.1.S1_at	0.1419	-4.38934	-1.83017	URB1	-1.3222	0.00532792	URB1 ribosome biogenesis 1 homolog (S. Cerevisiae)
Gga.13894.1.S1_s_at	0.4195	-2.04802	-4.74368	URAH	-0.976122	0.089394	5-hydroxyisourate hydrolase
Gga.2751.1.S1_at	0.9545	0.21298	-6.5137	UQCRQ	0.0703436	0.838817	Ubiquinol-cytochrome c reductase, complex III subunit VII, 9.5kDa
Gga.4648.2.S1_a_at	0.9309	-0.305535	-6.48638	UQCRH	-0.0782425	0.7709	Ubiquinol-cytochrome c reductase hinge protein
Gga.5791.2.S1_at	0.9619	0.179845	-6.52115	UQCRFS1	0.187905	0.863549	Ubiquinol-cytochrome c reductase, Rieske iron-sulfur polypeptide 1
Gga.1021.1.S1_at	0.757	-0.905889	-6.09868	UQCRC2	-0.242449	0.401974	Ubiquinol-cytochrome c reductase core protein II
Gga.4338.3.S1_a_at	0.9495	0.230586	-6.50924	UQCRC1	0.0568459	0.825757	Ubiquinol-cytochrome c reductase core protein I
Gga.19593.1.S1_s_at	0.8895	-0.471774	-6.41396	UQCRB	-0.122441	0.654753	Ubiquinol-cytochrome c reductase binding protein
Gga.6097.1.S1_at	0.825	0.694229	-6.27337	UQCR11	0.230634	0.515052	Ubiquinol-cytochrome c reductase, complex III subunit XI
Gga.4600.1.S1_a_at	0.8687	0.538175	-6.37701	UQCR10	0.295353	0.610981	Ubiquinol-cytochrome c reductase, complex III subunit X
Gga.9771.2.A1_at	0.9232	-0.334464	-6.4759	UQCC3	-0.264607	0.750094	Ubiquinol-cytochrome c reductase complex assembly factor 3
Gga.19121.1.S1_at	0.7391	-0.963037	-6.04552	UQCC	-0.271653	0.374915	Ubiquinol-cytochrome c reductase complex chaperone
Gga.9730.1.S1_at	0.8457	-0.621138	-6.32475	UPRT	-0.398702	0.558716	Uracil phosphoribosyltransferase homolog
GgaAffx.23940.1.S1_at	0.4601	1.88001	-4.96657	UPP2	1.42967	0.112175	Uridine phosphorylase 2
GgaAffx.21279.1.S1_at	0.2532	-3.00318	-3.47428	UPP1	-1.32133	0.0257469	Uridine phosphorylase 1
Gga.11377.1.S1_at	0.5868	-1.43458	-5.53167	UPK3A	-1.14265	0.204359	Uroplakin 3A
Gga.17532.1.S1_s_at	0.3749	2.24306	-4.48229	UPK1B	1.56778	0.0688035	Uroplakin 1B
GgaAffx.13137.1.S1_at	0.9763	-0.120851	-6.53134	UPF3B	-0.0667547	0.907992	UPF3 regulator of nonsense transcripts homolog B (yeast)
GgaAffx.10764.1.S1_s_at	0.9711	-0.14291	-6.52799	UPF3A	-0.228945	0.89132	UPF3 regulator of nonsense transcripts homolog A (yeast)
Gga.17396.1.S1_at	0.6676	1.17327	-5.83129	UPF2	0.291709	0.287765	UPF2 regulator of nonsense transcripts homolog (yeast)
GgaAffx.25781.1.S1_s_at	0.8882	0.478846	-6.41023	UPF1	0.129776	0.650013	UPF1, RNA helicase and ATPase
Gga.13071.1.S1_at	0.5052	1.71259	-5.18462	UPB1	1.06943	0.14069	Ureidopropionase, beta
Gga.14308.1.S1_at	0.7022	-1.06991	-5.94007	UNKL	-0.337311	0.328222	Unkempt family zinc finger-like
GgaAffx.1521.1.S1_at	0.8623	0.562106	-6.36262	UNK	0.356537	0.59562	Unkempt family zinc finger
Gga.4682.1.S2_at	0.1488	-4.28058	-1.94782	UNG	-1.33233	0.00596567	Uracil-DNA glycosylase
GgaAffx.2114.1.S1_at	0.6727	1.15796	-5.8478	UNC93B1	0.309235	0.293477	Unc-93 homolog B1 (C. Elegans)
GgaAffx.7210.3.S1_s_at	0.0618	8.3293	1.31402	UNC93A	1.9345	0.000222	Unc-93 homolog A (C. Elegans)
GgaAffx.1825.1.S1_at	0.4978	-1.73842	-5.15132	UNC80	-1.44622	0.135861	Unc-80 homolog (C. Elegans)
Gga.17164.1.S1_at	0.1408	-4.40468	-1.81373	UNC79	-1.62655	0.00524433	Unc-79 homolog (C. Elegans)
GgaAffx.1051.3.S1_s_at	0.9494	0.230944	-6.50915	UNC5D	0.108191	0.825492	Unc-5 homolog D (C. Elegans)
Gga.8535.1.S2_at	0.1569	-4.11321	-2.1327	UNC5C	-1.16559	0.00712351	Unc-5 homolog C (C. Elegans)
Gga.1452.1.S1_at	0.6425	-1.25281	-5.74351	UNC5B	-0.388434	0.259628	Unc-5 homolog B (C. Elegans)
Gga.7757.1.S1_at	0.7372	0.968348	-6.04047	UNC50	0.40718	0.372475	Unc-50 homolog (C. Elegans)
Gga.18207.1.S1_at	0.7542	-0.915508	-6.0899	UNC45B	-0.857307	0.397316	Unc-45 homolog B (C. Elegans)
GgaAffx.5253.1.S1_at	0.9724	-0.135517	-6.52918	UNC45A	-0.16014	0.896902	Unc-45 homolog A (C. Elegans)
GgaAffx.1485.1.S1_at	0.8196	0.713527	-6.25899	UNC13D	0.423273	0.503911	Unc-13 homolog D (C. Elegans)
Gga.10843.1.S1_s_at	0.4374	-1.96605	-4.85281	UNC13C	-1.6429	0.099853	Unc-13 homolog C (C. Elegans)
GgaAffx.1440.2.S1_s_at	0.2038	3.47616	-2.879	UNC13A	2.66242	0.0145487	Unc-13 homolog A (C. Elegans)
Gga.20064.1.S1_s_at	0.7638	-0.888841	-6.11407	UNC119B	-0.252095	0.410331	Unc-119 homolog B (C. Elegans)
GgaAffx.2281.1.S1_at	0.3428	-2.40924	-4.25906	UNC119	-0.732431	0.0551787	Unc-119 homolog (C. Elegans)
GgaAffx.11425.1.S1_at	0.2848	-2.76217	-3.78892	UMPS	-2.33403	0.0348834	Uridine monophosphate synthetase
GgaAffx.10304.1.S1_at	0.3415	2.41891	-4.24609	UMODL1	1.69677	0.0544794	Uromodulin-like 1
Gga.14454.1.S1_at	0.8207	0.708704	-6.26262	UMOD	0.829358	0.50668	Uromodulin
Gga.13631.1.S1_at	0.4908	1.76601	-5.11561	UMAD1	2.06938	0.130885	UBAP1-MVB12-associated (UMA) domain containing 1
GgaAffx.7563.1.S1_at	0.5176	-1.66834	-5.24129	ULK4	-0.435489	0.149352	Unc-51-like kinase 4 (C. Elegans)
GgaAffx.12561.1.S1_at	0.9863	0.0719037	-6.53677	ULK3	0.0309947	0.945156	Unc-51 like kinase 3
Gga.11715.1.S1_s_at	0.9686	-0.152161	-6.52643	ULK2	-0.0718892	0.884347	Unc-51 like autophagy activating kinase 2
Gga.14302.1.S1_s_at	0.3664	2.29144	-4.41729	ULK1	1.01294	0.0645053	Unc-51 like autophagy activating kinase 1
GgaAffx.768.2.S1_at	0.9254	0.324998	-6.47943	UIMC1	0.364007	0.756878	Ubiquitin interaction motif containing 1
Gga.6011.1.S1_s_at	0.6293	-1.29708	-5.69328	UHRF2	-0.485351	0.245048	Ubiquitin-like with PHD and ring finger domains 2, E3 ubiquitin protein ligase
GgaAffx.23586.1.S1_at	0.7409	0.95667	-6.05156	UHRF1BP1L	0.474834	0.377857	UHRF1 binding protein 1-like
GgaAffx.25612.2.S1_at	0.7242	1.00792	-6.00217	UHRF1BP1	0.578114	0.354691	UHRF1 binding protein 1
Gga.10957.1.S1_s_at	0.2038	-3.47354	-2.8822	UHRF1	-1.16433	0.0145934	Ubiquitin-like with PHD and ring finger domains 1
GgaAffx.21632.1.S1_at	0.6317	1.29011	-5.70125	UHMK1	0.296177	0.247292	U2AF homology motif (UHM) kinase 1
Gga.5719.1.A1_at	0.712	1.04152	-5.96882	UGT8L	1.37063	0.340137	UDP glycosyltransferase 8-like
Gga.183.1.S1_at	0.229	3.21495	-3.20377	UGT8	0.767861	0.019856	UDP glycosyltransferase 8
Gga.12745.1.S1_at	0.1252	4.70415	-1.50062	UGT2A1	1.13491	0.00387762	UDP glucuronosyltransferase 2 family, polypeptide A1, complex locus
Gga.5851.2.A1_a_at	0.8232	0.699907	-6.26917	UGT1A6	0.841053	0.511757	UDP glucuronosyltransferase 1 family, polypeptide A6
Gga.5851.1.S1_at	0.9992	-0.0025694	-6.53974	UGT1A1	-0.0011628	0.998038	UDP glucuronosyltransferase 1 family, polypeptide A1
Gga.12866.1.A1_at	0.1814	3.7468	-2.55379	UGP2	2.06706	0.0106598	UDP-glucose pyrophosphorylase 2
GgaAffx.25115.1.S1_s_at	0.4025	-2.11886	-4.64894	UGGT2	-0.890439	0.0812619	UDP-glucose glycoprotein glucosyltransferase 2
Gga.19243.1.S1_at	0.7476	0.937973	-6.06913	UGGT1	0.351789	0.386601	UDP-glucose glycoprotein glucosyltransferase 1
GgaAffx.9083.1.S1_at	0.4172	2.05682	-4.73193	UGDH	0.478404	0.0883397	UDP-glucose 6-dehydrogenase
Gga.17664.1.S1_at	0.0962	5.72977	-0.534336	UGCG	1.44229	0.00150717	UDP-glucose ceramide glucosyltransferase
Gga.9799.2.S1_s_at	0.3597	-2.3272	-4.36924	UFSP2	-0.639972	0.0615102	UFM1-specific peptidase 2
Gga.4218.1.S1_at	0.5303	-1.62818	-5.29233	UFM1	-0.424584	0.157665	Ubiquitin-fold modifier 1
GgaAffx.11526.1.S1_s_at	0.7052	-1.06213	-5.948	UFL1	-0.269679	0.331451	UFM1 specific ligase 1
Gga.3094.1.S1_at	0.7844	-0.824686	-6.17	UFD1L	-0.3087	0.442965	Ubiquitin fusion degradation 1 like (yeast)
Gga.19967.1.S1_at	0.9672	-0.158665	-6.52527	UFC1	-0.0578585	0.879451	Ubiquitin-fold modifier conjugating enzyme 1
Gga.121.1.S1_at	0.8943	0.455556	-6.4223	UCP3	0.439013	0.66569	Uncoupling protein 3 (mitochondrial, proton carrier)
Gga.11141.1.S1_at	0.9461	0.246084	-6.50503	UCN3	0.0778608	0.814312	Urocortin 3
Gga.13141.3.A1_at	0.7353	0.975408	-6.03371	UCKL1	0.58546	0.369251	Uridine-cytidine kinase 1-like 1
Gga.9236.1.S1_at	0.8851	-0.48754	-6.40559	UCK2	-0.179216	0.644211	Uridine-cytidine kinase 2
Gga.7077.1.S1_at	0.9165	0.364544	-6.46404	UCK1	0.0880422	0.728705	Uridine-cytidine kinase 1
GgaAffx.12236.1.S1_s_at	0.1231	-4.76281	-1.44099	UCHL5	-1.15716	0.00366025	Ubiquitin C-terminal hydrolase L5
Gga.3565.1.S1_a_at	0.5096	-1.69726	-5.2043	UCHL3	-0.486438	0.143633	Ubiquitin carboxyl-terminal esterase L3 (ubiquitin thiolesterase)
Gga.9618.1.S1_at	0.0971	-5.62834	-0.622985	UCHL1	-1.56781	0.00164545	Ubiquitin carboxyl-terminal esterase L1 (ubiquitin thiolesterase)
Gga.10614.1.S1_at	0.2843	2.76722	-3.78227	UBXN7	2.43994	0.0346591	UBX domain protein 7
Gga.12160.1.S1_a_at	0.276	2.82296	-3.70896	UBXN6	0.66039	0.032286	UBX domain protein 6
Gga.613.1.A1_at	0.1562	4.1314	-2.11239	UBXN4	2.65752	0.00698611	UBX domain protein 4
Gga.1645.1.S1_s_at	0.1799	-3.76817	-2.52861	UBXN2B	-1.06503	0.0104062	UBX domain protein 2B
GgaAffx.12173.1.S1_s_at	0.1159	4.99878	-1.20664	UBXN2A	1.12648	0.00291583	UBX domain protein 2A
GgaAffx.327.1.S1_at	0.8842	0.489882	-6.40432	UBXN11	0.832665	0.642653	UBX domain protein 11
GgaAffx.8985.1.S1_at	0.323	2.52206	-4.10792	UBXN10	1.27724	0.0475777	UBX domain protein 10
GgaAffx.21722.1.S1_at	0.5987	-1.39389	-5.58031	UBTF	-1.33025	0.215702	Upstream binding transcription factor, RNA polymerase I
Gga.5442.1.S1_at	0.7741	-0.857192	-6.14206	UBTD2	-0.814414	0.426197	Ubiquitin domain containing 2
Gga.11757.1.S1_at	0.9746	-0.12695	-6.53047	UBTD1	-0.0320653	0.903376	Ubiquitin domain containing 1
Gga.13232.1.S1_s_at	0.4224	-2.03665	-4.75886	UBR7	-0.503582	0.0907751	Ubiquitin protein ligase E3 component n-recognin 7 (putative)
GgaAffx.8941.1.S1_at	0.9305	-0.307203	-6.4858	UBR5	-0.168559	0.769695	Ubiquitin protein ligase E3 component n-recognin 5
Gga.14625.1.S1_at	0.2537	3.00061	-3.47759	UBR4	2.07179	0.0258292	Ubiquitin protein ligase E3 component n-recognin 4
GgaAffx.22980.1.S1_at	0.7487	0.935178	-6.07173	UBR3	0.270085	0.387922	Ubiquitin protein ligase E3 component n-recognin 3 (putative)
GgaAffx.6222.2.S1_s_at	0.9285	0.313647	-6.48353	UBR2	0.0976845	0.765043	Ubiquitin protein ligase E3 component n-recognin 2
GgaAffx.22849.1.S1_at	0.523	1.64962	-5.26514	UBR1	0.691883	0.153173	Ubiquitin protein ligase E3 component n-recognin 1
Gga.5803.1.S1_at	0.8405	-0.638723	-6.31284	UBQLN4	-0.200475	0.548002	Ubiquilin 4
Gga.15689.1.A1_at	0.7774	-0.848291	-6.14979	UBQLN2	-1.14322	0.430741	Ubiquilin 2
Gga.5208.1.S1_at	0.7684	0.87356	-6.12768	UBQLN1	0.30025	0.417935	Ubiquilin 1
Gga.5436.1.S1_at	0.6045	-1.37443	-5.60335	UBP1	-0.463546	0.221329	Upstream binding protein 1 (LBP-1a)
Gga.7102.1.S1_at	0.908	-0.397636	-6.44988	UBOX5	-0.142643	0.705484	U-box domain containing 5
Gga.15664.1.S1_s_at	0.3237	2.51639	-4.1155	UBN2	0.594117	0.0479317	Ubinuclein 2
GgaAffx.12938.8.S1_s_at	0.6218	1.32507	-5.66105	UBN1	1.17733	0.236212	Ubinuclein 1
GgaAffx.2297.2.S1_s_at	0.8716	0.52951	-6.38208	UBLCP1	0.12396	0.616599	Ubiquitin like domain containing CTD phosphatase 1
GgaAffx.930.1.S1_at	0.6559	-1.20874	-5.79256	UBL7	-0.393556	0.274904	Ubiquitin like 7
Gga.13758.1.A1_at	0.8812	0.500275	-6.39864	UBL5	0.449962	0.635763	Ubiquitin like 5
Gga.6225.1.S1_at	0.9564	-0.202879	-6.51611	UBL4A	-0.0923843	0.846337	Ubiquitin like 4A
Gga.16867.1.S1_s_at	0.2595	2.95182	-3.54078	UBL3	0.714847	0.0274494	Ubiquitin like 3
GgaAffx.2090.1.S1_s_at	0.3848	2.19848	-4.54217	UBIAD1	0.682307	0.0730296	UbiA prenyltransferase domain containing 1
GgaAffx.3812.1.S1_at	0.9711	-0.14157	-6.52821	UBFD1	-0.0657997	0.892332	Ubiquitin family domain containing 1
GgaAffx.25563.1.S1_s_at	0.4807	-1.80116	-5.06989	UBE4B	-0.497993	0.124805	Ubiquitination factor E4B
GgaAffx.12230.1.S1_at	0.6046	-1.37399	-5.60387	UBE4A	-0.369768	0.221459	Ubiquitination factor E4A
GgaAffx.10096.1.S1_at	0.8158	-0.727118	-6.24868	UBE3D	-0.203839	0.496162	Ubiquitin protein ligase E3D
GgaAffx.4012.1.S1_s_at	0.8604	0.568652	-6.35858	UBE3C	0.163086	0.591458	Ubiquitin protein ligase E3C
Gga.17148.2.S1_a_at	0.5639	1.51227	-5.43708	UBE3A	0.412938	0.184231	Ubiquitin protein ligase E3A
Gga.15704.1.S1_at	0.3743	2.24839	-4.47513	UBE2Z	0.52046	0.0683154	Ubiquitin conjugating enzyme E2 Z
Gga.15795.1.S1_at	0.5096	-1.69761	-5.20386	UBE2V2	-0.833977	0.143566	Ubiquitin-conjugating enzyme E2 variant 2
Gga.6321.1.S1_a_at	0.174	-3.84649	-2.43701	UBE2T	-1.23587	0.0095332	Ubiquitin conjugating enzyme E2 T
Gga.9791.1.S1_at	0.6325	1.28625	-5.70566	UBE2R2L	1.08053	0.248546	Ubiquitin-conjugating enzyme E2 R2-like
GgaAffx.12938.13.S1_at	0.9728	-0.133224	-6.52953	UBE2R2	-0.0399772	0.898634	Ubiquitin-conjugating enzyme E2R 2
GgaAffx.20456.1.S1_s_at	0.4178	-2.05503	-4.73432	UBE2QL1	-0.719037	0.0885531	Ubiquitin conjugating enzyme E2 Q family like 1
Gga.5694.1.S1_at	0.5502	1.55896	-5.37926	UBE2Q2	0.462274	0.173052	Ubiquitin-conjugating enzyme E2Q family member 2
Gga.9571.2.S1_a_at	0.9544	-0.21438	-6.51336	UBE2Q1	-0.10018	0.837777	Ubiquitin-conjugating enzyme E2Q family member 1
GgaAffx.1305.1.S1_at	0.3482	-2.38751	-4.28823	UBE2O	-1.00914	0.0567857	Ubiquitin conjugating enzyme E2 O
Gga.2832.1.S1_at	0.2803	-2.79498	-3.74571	UBE2N	-0.74075	0.0334543	Ubiquitin-conjugating enzyme E2N
Gga.5543.2.S1_at	0.3749	-2.24302	-4.48234	UBE2K	-0.605445	0.068807	Ubiquitin conjugating enzyme E2 K
Gga.2744.1.S1_at	0.8984	0.440417	-6.42985	UBE2J2	0.195796	0.675982	Ubiquitin conjugating enzyme E2 J2
Gga.4478.1.S2_at	0.1145	5.02989	-1.1764	UBE2J1	1.20018	0.00283127	Ubiquitin conjugating enzyme E2 J1
Gga.4940.2.S1_a_at	0.812	-0.73927	-6.23931	UBE2I	-0.293932	0.489304	Ubiquitin conjugating enzyme E2 I
GgaAffx.11850.1.S1_s_at	0.9948	0.02911	-6.53926	UBE2H	0.0089265	0.977778	Ubiquitin conjugating enzyme E2 H
GgaAffx.21661.1.S1_s_at	0.3479	-2.38888	-4.2864	UBE2G2	-0.601549	0.0566831	Ubiquitin conjugating enzyme E2 G2
Gga.4927.1.S1_s_at	0.3706	-2.26701	-4.45012	UBE2G1	-0.542965	0.0666398	Ubiquitin conjugating enzyme E2 G1
Gga.8400.2.S1_at	0.3044	-2.63589	-3.95614	UBE2F	-2.14439	0.0410306	Ubiquitin-conjugating enzyme E2F (putative)
Gga.9107.1.S1_at	0.2541	-2.99714	-3.48208	UBE2E1	-1.58489	0.025941	Ubiquitin-conjugating enzyme E2E 1 (UBC4/5 homolog, yeast)
Gga.2381.3.S1_s_at	0.5993	1.39253	-5.58193	UBE2D3	0.397426	0.21609	Ubiquitin-conjugating enzyme E2D 3
Gga.9325.1.S1_at	0.9171	0.360808	-6.46557	UBE2D2	0.172977	0.731347	Ubiquitin-conjugating enzyme E2D 2
Gga.13287.1.S1_at	0.7903	0.806909	-6.18492	UBE2D1	1.23849	0.452338	Ubiquitin-conjugating enzyme E2D 1 (UBC4/5 homolog, yeast)
Gga.1245.1.S1_at	0.2016	-3.49762	-2.85278	UBE2C	-1.00867	0.0141884	Ubiquitin conjugating enzyme E2 C
Gga.1295.1.S1_at	0.5175	1.67002	-5.23915	UBE2A	0.400399	0.149014	Ubiquitin-conjugating enzyme E2A
Gga.4421.1.S1_x_at	0.6664	-1.17724	-5.82699	UBC	-0.603574	0.2863	Ubiquitin C
Gga.2501.2.S1_x_at	0.4396	-1.95736	-4.86434	UBB	-0.477073	0.101033	Ubiquitin B
Gga.18429.1.S1_at	0.8863	-0.484167	-6.4074	UBASH3B	-0.461351	0.646459	Ubiquitin associated and SH3 domain containing B
GgaAffx.10324.1.S1_s_at	0.6029	1.38028	-5.59644	UBASH3A	1.0981	0.219624	Ubiquitin associated and SH3 domain containing A
Gga.12990.1.S1_s_at	0.8905	0.467922	-6.41596	UBAP2L	0.321097	0.657342	Ubiquitin associated protein 2-like
Gga.11143.1.S1_at	0.4994	1.73296	-5.15836	UBAP2	0.996969	0.136867	Ubiquitin associated protein 2
GgaAffx.4572.1.S1_at	0.9836	-0.0847704	-6.53561	UBAP1L	-0.120876	0.935367	Ubiquitin associated protein 1-like
Gga.8836.1.S1_at	0.2558	2.97919	-3.50529	UBALD1	0.690475	0.0265271	UBA like domain containing 1
GgaAffx.12479.1.S1_at	0.5176	1.66845	-5.24115	UBAC2	0.553214	0.14933	UBA domain containing 2
GgaAffx.20863.1.S1_at	0.5843	-1.44198	-5.52275	UBAC1	-0.735121	0.202356	UBA domain containing 1
Gga.17366.1.S1_s_at	0.9134	0.376357	-6.45912	UBA7	0.162989	0.720377	Ubiquitin-like modifier activating enzyme 7
GgaAffx.23654.1.S1_at	0.7184	-1.0244	-5.9859	UBA6	-0.339356	0.347488	Ubiquitin-like modifier activating enzyme 6
Gga.569.1.S1_at	0.6601	-1.1977	-5.80468	UBA52	-0.338844	0.278853	Ubiquitin A-52 residue ribosomal protein fusion product 1
GgaAffx.21815.1.S1_at	0.7006	-1.07558	-5.93428	UBA5	-1.59549	0.325887	Ubiquitin like modifier activating enzyme 5
Gga.4137.1.S1_at	0.7136	1.03721	-5.97314	UBA3	0.2342	0.341976	Ubiquitin like modifier activating enzyme 3
GgaAffx.12210.1.S1_s_at	0.3796	-2.22172	-4.51096	UBA2	-0.541025	0.0707938	Ubiquitin like modifier activating enzyme 2
GgaAffx.22796.1.S1_at	0.8376	0.647656	-6.30668	UAP1L1	0.630975	0.54261	UDP-N-acteylglucosamine pyrophosphorylase 1-like 1
GgaAffx.1777.1.S1_at	0.8037	0.766695	-6.21772	UAP1	0.322924	0.474068	UDP-N-acteylglucosamine pyrophosphorylase 1
GgaAffx.22473.1.S1_s_at	0.2895	2.72772	-3.8344	UACA	0.897684	0.0364551	Uveal autoantigen with coiled-coil domains and ankyrin repeats
Gga.4930.1.S1_at	0.5526	-1.54955	-5.39097	U2SURP	-0.423152	0.175253	U2 snRNP-associated SURP domain containing
Gga.4951.1.S1_a_at	0.1242	-4.73205	-1.47219	U2AF1	-1.07423	0.00377244	U2 small nuclear RNA auxiliary factor 1
GgaAffx.22467.1.S1_at	0.5816	-1.45034	-5.51266	TYW5	-0.580611	0.200116	TRNA-yW synthesizing protein 5
GgaAffx.7219.1.S1_s_at	0.8422	-0.631181	-6.31799	TYW3	-0.169866	0.552581	TRNA-yW synthesizing protein 3 homolog
GgaAffx.736.3.S1_s_at	0.4718	-1.83462	-5.02617	TYW1	-0.883225	0.119281	TRNA-yW synthesizing protein 1 homolog (S. Cerevisiae)
Gga.541.1.S1_at	0.8631	-0.55963	-6.36413	TYRP1	-0.500196	0.597199	Tyrosinase-related protein 1
Gga.4266.1.S1_at	0.8338	0.660932	-6.29738	TYRO3	0.166332	0.534659	TYRO3 protein tyrosine kinase
Gga.928.1.S1_at	0.7529	-0.922006	-6.08393	TYR	-0.885847	0.394194	Tyrosinase
Gga.12234.1.S1_at	0.1794	-3.77332	-2.52256	TYMS	-0.933503	0.0103461	Thymidylate synthetase
GgaAffx.7540.1.S1_at	0.8822	0.498094	-6.39984	TYK2	0.818885	0.637206	Tyrosine kinase 2
Gga.8908.1.S1_at	0.1586	-4.07803	-2.17216	TXNRD3	-1.30059	0.00739804	Thioredoxin reductase 3
Gga.17117.1.S1_at	0.3892	-2.17649	-4.57169	TXNRD2	-0.512222	0.0752133	Thioredoxin reductase 2
GgaAffx.8063.4.S1_at	0.4026	2.11626	-4.65243	TXNRD1	2.65634	0.0815468	Thioredoxin reductase 1
Gga.9828.1.S1_a_at	0.3422	2.41578	-4.25029	TXNL4B	0.595737	0.0547045	Thioredoxin like 4B
GgaAffx.25254.1.S1_at	0.6179	-1.33717	-5.647	TXNL4A	-0.316299	0.232481	Thioredoxin like 4A
Gga.2083.1.S1_at	0.7969	-0.787057	-6.20128	TXNL1	-0.425966	0.462974	Thioredoxin like 1
Gga.10643.1.S1_at	0.9703	0.14517	-6.52762	TXNIP	0.227044	0.889616	Thioredoxin interacting protein
Gga.5770.1.S1_at	0.8944	0.455097	-6.42253	TXNDC9	0.122629	0.666	Thioredoxin domain containing 9
GgaAffx.12860.1.S1_at	0.218	-3.32123	-3.07039	TXNDC5	-0.804305	0.0174737	Thioredoxin domain containing 5 (endoplasmic reticulum)
Gga.4867.4.S1_at	0.5587	1.527	-5.41892	TXNDC17	1.6151	0.180633	Thioredoxin domain containing 17
Gga.18790.1.S1_at	0.2451	3.07192	-3.38582	TXNDC16	0.769283	0.0236473	Thioredoxin domain containing 16
Gga.11431.2.S1_at	0.6481	-1.23407	-5.7645	TXNDC15	-1.75122	0.266033	Thioredoxin domain containing 15
Gga.1223.1.S1_at	0.8883	0.478107	-6.41062	TXNDC12	0.190912	0.650508	Thioredoxin domain containing 12 (endoplasmic reticulum)
GgaAffx.25765.1.S1_s_at	0.7542	-0.916155	-6.08931	TXNDC11	-0.222673	0.397004	Thioredoxin domain containing 11
Gga.8941.3.S1_s_at	0.8089	-0.748395	-6.2322	TXN2	-0.321003	0.484197	Thioredoxin 2
Gga.4041.1.S1_a_at	0.8285	0.682432	-6.28199	TXN	0.258525	0.521944	Thioredoxin
Gga.19336.1.S1_at	0.9044	0.412465	-6.44315	TXLNG	0.128582	0.695189	Taxilin gamma
Gga.278.1.S1_at	0.8171	-0.721827	-6.25271	TXLNB	-1.03236	0.499169	Taxilin beta
Gga.1266.2.S1_a_at	0.463	-1.87056	-4.979	TXLNA	-0.558012	0.113617	Taxilin alpha
GgaAffx.8960.1.S1_at	0.1779	3.80079	-2.49034	TXK	1.68827	0.0100321	TXK tyrosine kinase
Gga.4213.1.S1_at	0.3975	-2.14162	-4.61845	TWSG1	-0.797867	0.0788153	Twisted gastrulation BMP signaling modulator 1
GgaAffx.6866.1.S1_at	0.2893	-2.73105	-3.83	TWISTNB	-1.06902	0.0362998	TWIST neighbor
Gga.12350.1.S1_at	0.9632	-0.174469	-6.52225	TWIST3	-0.0594642	0.867579	Twist homlog 3
Gga.218.1.S1_at	0.412	-2.07593	-4.70639	TWIST2	-0.843794	0.0860944	Twist homolog 2 (Drosophila)
Gga.3973.1.S1_at	0.9833	0.0861081	-6.53547	TWIST1	0.0403185	0.93435	Twist homolog 1 (Drosophila)
GgaAffx.11652.1.S1_at	0.5061	-1.70785	-5.19071	TWF2	-0.440607	0.141593	Twinfilin, actin-binding protein, homolog 2 (Drosophila)
GgaAffx.11804.1.S1_at	0.8989	0.438983	-6.43055	TWF1	0.225007	0.676961	Twinfilin actin-binding protein 1
Gga.8031.2.S1_a_at	0.741	0.956439	-6.05178	TVP23A	0.408268	0.377964	Trans-golgi network vesicle protein 23 homolog A (S. Cerevisiae)
GgaAffx.8606.1.S1_at	0.9855	-0.0759904	-6.53642	TUT1	-0.11024	0.942046	Terminal uridylyl transferase 1, U6 snRNA-specific
GgaAffx.2692.1.S1_at	0.9633	0.173564	-6.52243	TUSC5	0.249385	0.868259	Tumor suppressor candidate 5
Gga.12250.1.S1_at	0.7265	-1.0029	-6.00708	TUSC3	-0.279564	0.356908	Tumor suppressor candidate 3
Gga.3082.1.S1_at	0.5111	1.69278	-5.21005	TUSC2	0.625124	0.144505	Tumor suppressor candidate 2
Gga.17140.1.S1_at	0.5822	-1.44869	-5.51465	TULP4	-0.760734	0.200556	Tubby like protein 4
GgaAffx.8557.1.S1_s_at	0.9163	-0.365253	-6.46375	TULP3	-0.12145	0.728204	Tubby like protein 3
Gga.951.1.S1_at	0.459	-1.88528	-4.95962	TULP1	-1.69528	0.111377	Tubby like protein 1
Gga.15019.1.S1_s_at	0.5853	-1.43902	-5.52632	TUFT1	-0.431044	0.203155	Tuftelin 1
GgaAffx.8358.3.S1_at	0.9249	-0.327268	-6.47859	TUBGCP6	-0.122583	0.755249	Tubulin, gamma complex associated protein 6
Gga.13528.1.S1_at	0.1736	3.84967	-2.43331	TUBGCP4	2.20112	0.00949951	Tubulin gamma complex associated protein 4
Gga.13969.1.S1_s_at	0.2072	-3.44041	-2.92283	TUBGCP3	-1.04582	0.0151719	Tubulin gamma complex associated protein 3
GgaAffx.12052.1.S1_s_at	0.9596	-0.190349	-6.51893	TUBGCP2	-0.0955546	0.855689	Tubulin gamma complex associated protein 2
GgaAffx.21434.1.S1_at	0.3978	2.14054	-4.6199	TUBG1	2.13579	0.0789295	Tubulin, gamma 1
GgaAffx.9533.1.S1_s_at	0.4885	-1.77422	-5.10496	TUBE1	-0.643542	0.12944	Tubulin epsilon 1
Gga.8839.2.S1_a_at	0.0988	5.49622	-0.740632	TUBD1	1.58615	0.00184802	Tubulin delta 1
Gga.7794.1.S1_at	0.4845	-1.78813	-5.08686	TUBB6	-0.642524	0.127026	Tubulin, beta 6 class V
Gga.4874.2.S1_at	0.9128	0.378711	-6.45812	TUBB4B	0.0893172	0.718723	Tubulin, beta 4B class IVb
Gga.9143.1.S1_x_at	0.2356	-3.15341	-3.28175	TUBB3	-1.50311	0.0213982	Tubulin, beta 3 class III
Gga.1815.1.S1_at	0.1133	-5.04828	-1.15859	TUBB2B	-1.53067	0.00278259	Tubulin, beta 2B class IIb
GgaAffx.20867.1.S1_s_at	0.1958	-3.56555	-2.77029	TUBB2A	-1.15672	0.0131119	Tubulin, beta 2A class IIa
GgaAffx.20298.1.S1_at	0.5349	-1.61301	-5.3115	TUBB1	-0.626201	0.160921	Tubulin, beta 1 class VI
Gga.4579.1.S1_at	0.8294	-0.676783	-6.28607	TUBB	-0.54953	0.525265	Tubulin, beta class I
Gga.8347.1.S1_at	0.0543	-10.3312	2.31617	TUBAL3	-2.6788	7.021e-05	Tubulin, alpha-like 3
Gga.818.1.S1_at	0.9798	0.103349	-6.53359	TUBA8B	0.0808274	0.921256	Tubulin, alpha 8b
GgaAffx.8280.1.S1_at	0.9406	0.268714	-6.49839	TUBA8A	0.387173	0.79769	Tubulin, alpha 8a
Gga.4476.1.S1_at	0.0894	-6.05219	-0.261943	TUBA3E	-1.80298	0.00114886	Tubulin, alpha 3e
Gga.4661.2.S1_at	0.2688	-2.88592	-3.62655	TUBA1C	-0.910267	0.029816	Tubulin, alpha 1c
GgaAffx.26682.1.S1_s_at	0.4657	-1.8596	-4.9934	TUB	-1.89576	0.115315	Tubby bipartite transcription factor
Gga.19070.1.S1_s_at	0.5402	1.59255	-5.33725	TTYH3	0.392434	0.165414	Tweety homolog 3 (Drosophila)
Gga.10121.1.S1_at	0.5937	-1.40992	-5.56123	TTRL	-1.87858	0.211166	Transthyretin-like
Gga.2620.1.S1_at	0.0692	-7.75945	0.970088	TTR	-2.89903	0.00032215	Transthyretin
GgaAffx.2621.1.S1_at	0.3356	2.45406	-4.19896	TTPAL	0.741147	0.0520152	Tocopherol (alpha) transfer protein-like
GgaAffx.9871.1.S1_at	0.9421	0.261505	-6.50057	TTPA	0.098067	0.802973	Tocopherol (alpha) transfer protein
Gga.10533.1.S1_at	0.3991	2.13383	-4.62889	TTN	1.6675	0.0796443	Titin
GgaAffx.4011.3.S1_s_at	0.2565	2.9734	-3.51279	TTLL9	0.751137	0.0267194	Tubulin tyrosine ligase like 9
GgaAffx.22702.1.S1_at	0.3835	-2.20457	-4.53399	TTLL7	-0.679249	0.0724368	Tubulin tyrosine ligase like 7
Gga.16381.1.S1_at	0.6367	-1.27205	-5.7218	TTLL5	-0.388255	0.253201	Tubulin tyrosine ligase like 5
Gga.15898.1.S1_at	0.8764	-0.514804	-6.39052	TTLL4	-0.25751	0.626198	Tubulin tyrosine ligase like 4
Gga.13148.1.S1_at	0.8687	0.53956	-6.37619	TTLL3	0.209731	0.610086	Tubulin tyrosine ligase-like family member 3
Gga.16361.2.S1_a_at	0.8506	0.603616	-6.33634	TTLL2	0.562409	0.569521	Tubulin tyrosine ligase-like family member 2
GgaAffx.8981.2.S1_s_at	0.553	-1.54819	-5.39266	TTLL12	-0.357192	0.175572	Tubulin tyrosine ligase like 12
GgaAffx.24065.1.S1_at	0.3601	-2.32462	-4.3727	TTLL11	-1.03779	0.0617212	Tubulin tyrosine ligase-like family, member 11
GgaAffx.1272.1.S1_at	0.5028	1.72067	-5.17421	TTLL10	0.799926	0.13916	Tubulin tyrosine ligase-like family, member 10
GgaAffx.8978.3.S1_s_at	0.8201	-0.710559	-6.26122	TTLL1	-0.759689	0.505614	Tubulin tyrosine ligase like 1
Gga.4864.1.S1_at	0.2402	-3.11889	-3.32572	TTL	-0.92334	0.0223208	Tubulin tyrosine ligase
GgaAffx.10107.1.S1_at	0.1123	-5.07198	-1.13572	TTK	-1.25622	0.00272129	TTK protein kinase
Gga.16612.1.S1_s_at	0.675	-1.15048	-5.85581	TTI2	-0.275055	0.296299	TELO2 interacting protein 2
GgaAffx.4224.1.S1_at	0.5309	-1.62435	-5.29718	TTI1	-0.975774	0.158482	TELO2 interacting protein 1
GgaAffx.24633.1.S1_at	0.533	-1.6186	-5.30445	TTF2	-2.27737	0.159714	Transcription termination factor, RNA polymerase II
Gga.11471.1.S1_s_at	0.8564	0.587574	-6.34669	TTF1	0.169775	0.579524	Transcription termination factor, RNA polymerase I
Gga.1694.1.S1_at	0.4765	-1.82006	-5.04523	TTC9	-1.16625	0.121655	Tetratricopeptide repeat domain 9
GgaAffx.6738.1.S1_at	0.1662	-3.97634	-2.28738	TTC8	-1.23355	0.00826125	Tetratricopeptide repeat domain 8
GgaAffx.12795.1.S1_at	0.2506	-3.02666	-3.444	TTC7B	-1.07974	0.0250077	Tetratricopeptide repeat domain 7B
GgaAffx.6297.1.S1_at	0.2064	3.45425	-2.90585	TTC7A	1.09439	0.0149273	Tetratricopeptide repeat domain 7A
GgaAffx.6373.1.S1_at	0.5732	-1.47772	-5.47941	TTC6	-1.48758	0.192941	Tetratricopeptide repeat domain 6
Gga.15858.1.S1_at	0.4117	-2.07751	-4.70428	TTC4	-0.526818	0.0859112	Tetratricopeptide repeat domain 4
Gga.12765.1.S1_s_at	0.5511	1.55498	-5.38421	TTC39C	0.520331	0.173979	Tetratricopeptide repeat domain 39C
GgaAffx.3403.1.S1_at	0.1253	4.69563	-1.50933	TTC39B	1.18391	0.0039104	Tetratricopeptide repeat domain 39B
GgaAffx.6663.1.S1_at	0.7049	1.06315	-5.94697	TTC39A	0.242239	0.331029	Tetratricopeptide repeat domain 39A
GgaAffx.24429.1.S1_at	0.8379	0.646291	-6.30762	TTC38L	0.579375	0.543431	Tetratricopeptide repeat protein 38-like
Gga.16360.1.S1_at	0.6658	-1.17885	-5.82524	TTC38	-0.323679	0.28571	Tetratricopeptide repeat domain 38
Gga.8431.1.S1_at	0.6878	-1.11498	-5.89341	TTC37	-0.55916	0.310026	Tetratricopeptide repeat domain 37
Gga.11720.1.S1_at	0.5911	-1.41865	-5.55079	TTC36	-0.486158	0.208733	Tetratricopeptide repeat domain 36
Gga.13223.1.S1_at	0.7829	0.828754	-6.16655	TTC33	0.262239	0.44084	Tetratricopeptide repeat domain 33
Gga.8519.1.S1_a_at	0.5484	-1.56543	-5.3712	TTC32	-0.388245	0.171556	Tetratricopeptide repeat domain 32
GgaAffx.5821.1.S1_at	0.2462	-3.06319	-3.39701	TTC30A	-0.757227	0.0239031	Tetratricopeptide repeat domain 30A
GgaAffx.10236.2.S1_at	0.3241	2.51221	-4.1211	TTC3	0.859511	0.0481946	Tetratricopeptide repeat domain 3
GgaAffx.6290.1.S1_at	0.3663	2.29302	-4.41516	TTC29	2.10315	0.0643697	Tetratricopeptide repeat domain 29
Gga.12528.1.S1_at	0.1332	-4.537	-1.67358	TTC28	-1.10304	0.00458224	Tetratricopeptide repeat domain 28
Gga.7876.1.S1_at	0.3319	-2.47431	-4.17183	TTC27	-1.20493	0.0506493	Tetratricopeptide repeat domain 27
GgaAffx.7528.1.S1_at	0.4115	-2.07927	-4.70192	TTC26	-1.23616	0.0857075	Tetratricopeptide repeat domain 26
GgaAffx.6935.1.S1_at	0.6036	-1.37761	-5.59959	TTC21B	-0.981218	0.220401	Tetratricopeptide repeat domain 21B
Gga.5189.2.S1_a_at	0.567	-1.49953	-5.45274	TTC19	-0.480124	0.1874	Tetratricopeptide repeat domain 19
Gga.19129.1.S1_s_at	0.5535	1.54692	-5.39424	TTC18	0.581079	0.175872	Tetratricopeptide repeat domain 18
GgaAffx.26378.1.S1_at	0.8723	-0.528003	-6.38295	TTC16	-0.292129	0.617579	Tetratricopeptide repeat domain 16
Gga.9821.1.S1_s_at	0.4823	-1.79566	-5.07706	TTC14	-0.522002	0.125739	Tetratricopeptide repeat domain 14
GgaAffx.20675.1.S1_at	0.2398	3.12296	-3.32052	TTC13	1.10941	0.0222097	Tetratricopeptide repeat domain 13
Gga.11773.1.S1_s_at	0.2751	-2.83004	-3.69967	TTC12	-2.24201	0.0319976	Tetratricopeptide repeat domain 12
Gga.12210.1.S1_at	0.5296	-1.63064	-5.28922	TTC1	-0.39569	0.157144	Tetratricopeptide repeat domain 1
GgaAffx.5805.1.S1_at	0.9782	-0.111418	-6.5326	TTBK2	-0.051593	0.915137	Tau tubulin kinase 2
GgaAffx.5432.1.S1_at	0.6747	1.15149	-5.85473	TTBK1	1.50908	0.295919	Tau tubulin kinase 1
Gga.15341.1.S1_at	0.3986	2.13562	-4.62649	TSTD2	0.530938	0.0794524	Thiosulfate sulfurtransferase (rhodanese)-like domain containing 2
Gga.12666.1.S1_at	0.9893	0.0550446	-6.538	TSTA3	0.0218454	0.957997	Tissue specific transplantation antigen P35B
Gga.5294.1.S1_at	0.1102	5.1361	-1.07427	TST	1.21719	0.00256301	Thiosulfate sulfurtransferase (rhodanese)
GgaAffx.4812.1.A1_at	0.5217	-1.65426	-5.25923	TSSK6	-1.3295	0.152217	Testis-specific serine kinase 6
Gga.15670.1.S1_s_at	0.7366	0.970549	-6.03837	TSSK3	0.948415	0.371468	Testis-specific serine kinase 3
Gga.17655.1.S1_at	0.1568	4.11635	-2.12919	TSSC4	1.20058	0.00709956	Tumor suppressing subtransferable candidate 4
GgaAffx.10492.1.S1_s_at	0.6036	-1.37783	-5.59934	TSSC1	-0.629621	0.220338	Tumor suppressing subtransferable candidate 1
Gga.12169.1.S1_at	0.5542	-1.54271	-5.39946	TSR3	-0.624492	0.176867	TSR3, 20S rRNA accumulation, homolog (S. Cerevisiae)
Gga.5205.1.S1_at	0.6092	1.36018	-5.62011	TSPO2	1.38676	0.225536	Translocator protein 2
Gga.11424.1.S1_at	0.3782	2.22799	-4.50253	TSPO	1.57776	0.0702025	Translocator protein (18kDa)
Gga.15239.2.S1_s_at	0.7149	1.03427	-5.97608	TSPEAR	0.581853	0.343235	Thrombospondin-type laminin G domain and EAR repeats
Gga.8896.1.S1_at	0.783	-0.828134	-6.16707	TSPAN9	-0.308863	0.441164	Tetraspanin 9
Gga.12040.2.S1_a_at	0.919	-0.354152	-6.46825	TSPAN8	-0.0947566	0.736064	Tetraspanin 8
Gga.9700.2.S1_a_at	0.2057	-3.45889	-2.90015	TSPAN7	-1.44456	0.0148462	Tetraspanin 7
Gga.11854.1.S1_at	0.4386	1.96112	-4.85935	TSPAN6	0.607974	0.100521	Tetraspanin 6
Gga.10122.1.S1_at	0.4493	1.92042	-4.91326	TSPAN5	0.669904	0.106207	Tetraspanin 5
Gga.5755.3.S1_a_at	0.4709	-1.83891	-5.02055	TSPAN4	-1.89971	0.11859	Tetraspanin 4
GgaAffx.24217.1.S1_at	0.3797	2.22112	-4.51176	TSPAN33	1.45547	0.0708503	Tetraspanin 33
Gga.5166.1.S1_at	0.9417	-0.264185	-6.49976	TSPAN32	-0.350221	0.801008	Tetraspanin 32
Gga.17232.1.S1_at	0.5516	1.55295	-5.38674	TSPAN3	0.489515	0.174454	Tetraspanin 3
Gga.14155.1.S1_at	0.3747	-2.24512	-4.47952	TSPAN2	-0.939741	0.0686144	Tetraspanin 2
Gga.323.1.S1_at	0.8598	0.570776	-6.35727	TSPAN18	0.617337	0.590111	Tetraspanin 18
Gga.7579.1.S1_s_at	0.2917	2.71427	-3.85218	TSPAN15	0.874877	0.0370891	Tetraspanin 15
GgaAffx.1612.2.S1_s_at	0.7923	0.801136	-6.18971	TSPAN14	0.282708	0.455413	Tetraspanin 14
GgaAffx.23331.1.S1_at	0.6731	-1.15645	-5.84942	TSPAN13	-1.33889	0.294044	Tetraspanin 13
GgaAffx.12932.1.S1_s_at	0.2329	-3.17392	-3.2557	TSPAN12	-0.752583	0.0208701	Tetraspanin 12
GgaAffx.2793.1.S1_at	0.7304	0.992113	-6.01759	TSPAN10	1.31919	0.361711	Tetraspanin 10
Gga.5527.1.S1_at	0.0971	5.61318	-0.636359	TSPAN1	1.78384	0.00166735	Tetraspanin 1
GgaAffx.24423.1.S1_at	0.8979	0.442211	-6.42896	TSNAXIP1	0.595707	0.674758	Translin-associated factor X interacting protein 1
GgaAffx.12993.1.S1_at	0.5552	-1.53812	-5.40515	TSNAX	-1.71429	0.177959	Translin-associated factor X
Gga.10007.1.S1_a_at	0.519	-1.66121	-5.25039	TSNARE1	-1.22386	0.150798	T-SNARE domain containing 1
Gga.4067.1.S2_at	0.6262	-1.31086	-5.67746	TSN	-0.473534	0.240661	Translin
Gga.10930.1.S1_at	0.1811	3.75326	-2.54617	TSKU	0.950156	0.0105824	Tsukushi, small leucine rich proteoglycan
Gga.18724.1.S1_s_at	0.5926	-1.41361	-5.55682	TSHZ3	-1.93996	0.210134	Teashirt zinc finger homeobox 3
Gga.15090.1.S1_s_at	0.4528	-1.90794	-4.92974	TSHZ2	-0.551179	0.108015	Teashirt zinc finger homeobox 2
Gga.10471.1.S1_s_at	0.652	1.22356	-5.77618	TSHZ1	0.610518	0.269683	Teashirt zinc finger homeobox 1
GgaAffx.6682.1.S1_at	0.6817	1.13079	-5.87675	TSHR	1.24406	0.303847	Thyroid stimulating hormone receptor
Gga.551.1.S1_at	0.8948	-0.453797	-6.42319	TSHB	-0.222013	0.666882	Thyroid stimulating hormone beta
GgaAffx.10734.1.S1_s_at	0.1879	3.65457	-2.66328	TSGA10	2.62806	0.0118365	Testis specific, 10
GgaAffx.3958.1.S1_at	0.7577	-0.904136	-6.10027	TSG101	-0.292538	0.402827	Tumor susceptibility gene 101
Gga.10490.1.S1_at	0.6396	1.26207	-5.73309	TSEN54	0.439121	0.256518	TRNA splicing endonuclease subunit 54
Gga.12590.1.S1_at	0.5833	-1.44546	-5.51856	TSEN34	-0.418682	0.201422	TRNA splicing endonuclease subunit 34
GgaAffx.12855.1.S1_s_at	0.71	-1.04666	-5.96365	TSEN2	-0.299174	0.337952	TRNA splicing endonuclease subunit 2
Gga.10000.1.S1_s_at	0.6891	-1.11144	-5.89712	TSEN15	-0.311159	0.311424	TRNA splicing endonuclease subunit 15
Gga.5360.2.S1_a_at	0.801	0.775155	-6.21093	TSC22D3	0.208141	0.469436	TSC22 domain family member 3
GgaAffx.21630.1.S1_at	0.7412	-0.955505	-6.05267	TSC22D2	-0.46978	0.378397	TSC22 domain family member 2
Gga.1798.1.S1_a_at	0.8561	-0.588269	-6.34625	TSC22D1	-0.219636	0.579088	TSC22 domain family, member 1
GgaAffx.3545.2.S1_s_at	0.7926	0.800102	-6.19057	TSC2	0.247899	0.455965	Tuberous sclerosis 2
GgaAffx.11239.1.S1_at	0.8158	0.727174	-6.24863	TSC1	0.3678	0.496131	Tuberous sclerosis 1
GgaAffx.21446.1.S1_at	0.6174	1.33887	-5.64502	TRUB2	1.55312	0.231962	TruB pseudouridine (psi) synthase family member 2
Gga.16428.1.S1_a_at	0.5728	1.47845	-5.47852	TRUB1	0.411396	0.192752	TruB pseudouridine (psi) synthase family member 1
GgaAffx.25899.1.S1_s_at	0.7068	-1.05662	-5.9536	TRRAP	-0.257794	0.333757	Transformation/transcription domain associated protein
Gga.17317.1.S1_s_at	0.2935	-2.70177	-3.86872	TRPV6	-0.793378	0.0376893	Transient receptor potential cation channel, subfamily V, member 6
Gga.232.1.S1_at	0.9672	-0.157396	-6.5255	TRPV4	-0.163229	0.880406	Transient receptor potential cation channel, subfamily V, member 4
GgaAffx.2887.1.S1_at	0.9149	-0.370512	-6.46157	TRPV3	-0.363525	0.724492	Transient receptor potential cation channel subfamily V member 3
Gga.5594.1.S1_at	0.2077	-3.43524	-2.92919	TRPV2	-0.871254	0.0152644	Transient receptor potential cation channel, subfamily V, member 2
Gga.33.1.S1_at	0.9935	0.0359444	-6.539	TRPV1	0.0411655	0.972563	Transient receptor potential cation channel, subfamily V, member 1
Gga.12835.1.S1_at	0.9598	0.188646	-6.5193	TRPT1	0.0860817	0.856963	TRNA phosphotransferase 1
GgaAffx.10280.1.S1_s_at	0.7102	-1.04611	-5.96421	TRPS1	-0.315076	0.338186	Transcriptional repressor GATA binding 1
GgaAffx.2551.1.S1_at	0.8388	-0.643996	-6.30921	TRPM8	-1.20178	0.544815	Transient receptor potential cation channel, subfamily M, member 8
GgaAffx.26624.6.S1_s_at	0.8316	0.67036	-6.29068	TRPM7	0.337792	0.529058	Transient receptor potential cation channel, subfamily M, member 7
GgaAffx.4059.1.S1_s_at	0.105	5.2817	-0.937054	TRPM5	2.45985	0.00224126	Transient receptor potential cation channel, subfamily M, member 5
GgaAffx.9616.1.S1_at	0.4851	-1.78494	-5.09102	TRPM3	-1.41414	0.127576	Transient receptor potential cation channel, subfamily M, member 3
GgaAffx.3534.1.S1_at	0.2042	-3.47122	-2.88505	TRPM2	-2.59159	0.0146332	Transient receptor potential cation channel, subfamily M, member 2
GgaAffx.2399.2.S1_at	0.496	1.74508	-5.14272	TRPM1	2.11572	0.134644	Transient receptor potential cation channel, subfamily M, member 1
GgaAffx.3918.5.S1_s_at	0.7909	-0.805038	-6.18648	TRPC7	-0.621505	0.453333	Transient receptor potential cation channel, subfamily C, member 7
Gga.4996.1.S1_s_at	0.2195	-3.30851	-3.08627	TRPC6	-2.60577	0.0177414	Transient receptor potential cation channel, subfamily C, member 6
GgaAffx.4993.1.S1_at	0.9557	-0.206278	-6.51531	TRPC5	-0.389871	0.843805	Transient receptor potential cation channel, subfamily C, member 5
Gga.9051.1.S1_at	0.937	0.284614	-6.49339	TRPC4AP	0.0865911	0.786082	Transient receptor potential cation channel subfamily C member 4 associated protein
Gga.18791.1.S1_at	0.3075	-2.61779	-3.98022	TRPC4	-0.820644	0.0420037	Transient receptor potential cation channel, subfamily C, member 4
Gga.106.1.A1_at	0.8892	-0.473199	-6.41321	TRPC3	-0.807544	0.653796	Transient receptor potential cation channel, subfamily C, member 3
GgaAffx.20105.1.S1_s_at	0.4274	2.01126	-4.7927	TRPC1	0.553055	0.0939385	Transient receptor potential cation channel, subfamily C, member 1
GgaAffx.9959.1.S1_s_at	0.2429	-3.09596	-3.35502	TRPA1	-0.777574	0.0229578	Transient receptor potential cation channel subfamily A member 1
Gga.11917.1.S1_at	0.858	0.581236	-6.35071	TROVE2	0.227871	0.583505	TROVE domain family member 2
Gga.7774.1.S1_at	0.2013	3.49915	-2.85091	TROJAN	0.870415	0.0141631	Phosphotyrosine phosphatase kappa-like
Gga.11861.2.S1_a_at	0.2746	-2.83396	-3.69452	TRNT1	-0.725381	0.0318387	TRNA nucleotidyl transferase, CCA-adding, 1
GgaAffx.874.2.S1_s_at	0.7234	-1.00981	-6.00031	TRNAU1AP	-0.395427	0.353859	TRNA selenocysteine 1 associated protein 1
GgaAffx.12077.1.S1_at	0.4062	-2.09997	-4.67424	TRMU	-0.63033	0.0833534	TRNA 5-methylaminomethyl-2-thiouridylate methyltransferase
GgaAffx.5664.1.S1_at	0.6653	-1.18041	-5.82354	TRMT61B	-0.327978	0.285134	TRNA methyltransferase 61 homolog B (S. Cerevisiae)
GgaAffx.7300.2.S1_at	0.7002	1.0772	-5.93261	TRMT61A	0.852191	0.325219	TRNA methyltransferase 61A
GgaAffx.5795.1.S1_at	0.5484	-1.56528	-5.37139	TRMT6	-0.458656	0.171591	TRNA methyltransferase 6
Gga.17444.1.S1_at	0.7688	-0.872801	-6.12835	TRMT5	-0.420363	0.418315	TRNA methyltransferase 5
GgaAffx.9944.1.S1_at	0.9626	-0.177263	-6.52168	TRMT44	-0.0484129	0.865485	TRNA methyltransferase 44 homolog (S. Cerevisiae)
GgaAffx.3161.1.S1_at	0.9505	0.227185	-6.51013	TRMT2B	0.0572534	0.828276	TRM2 tRNA methyltransferase 2 homolog B (S. Cerevisiae)
Gga.5684.1.S1_at	0.6396	1.26193	-5.73325	TRMT2A	0.473561	0.256566	TRNA methyltransferase 2 homolog A (S. Cerevisiae)
Gga.12976.1.S1_at	0.8158	-0.727311	-6.24853	TRMT1L	-0.468559	0.496053	TRNA methyltransferase 1 like
Gga.11294.1.A1_at	0.8015	-0.772646	-6.21295	TRMT13	-0.801426	0.470806	TRNA methyltransferase 13 homolog (S. Cerevisiae)
Gga.15389.1.S1_s_at	0.8285	-0.68359	-6.28115	TRMT12	-0.319182	0.521265	TRNA methyltransferase 12 homolog (S. Cerevisiae)
Gga.9240.1.S1_at	0.3424	-2.4134	-4.25348	TRMT11	-0.641591	0.0548766	TRNA methyltransferase 11 homolog
Gga.5727.3.S1_a_at	0.6766	-1.14638	-5.86019	TRMT10C	-0.394682	0.297859	TRNA methyltransferase 10C, mitochondrial RNase P subunit
Gga.11920.2.S1_a_at	0.6841	-1.12445	-5.88345	TRMT10A	-0.385049	0.306311	TRNA methyltransferase 10A
GgaAffx.26025.1.S1_at	0.813	-0.735545	-6.2422	TRIT1	-0.435008	0.491399	TRNA isopentenyltransferase 1
Gga.15074.1.S1_at	0.9725	-0.135109	-6.52924	TRIQK	-0.033437	0.89721	Triple QxxK/R motif containing
Gga.16312.1.S1_at	0.4778	-1.81532	-5.05141	TRIP4	-0.473383	0.122437	Thyroid hormone receptor interactor 4
Gga.3743.1.S1_at	0.1115	-5.08348	-1.12465	TRIP13	-1.74915	0.00269209	Thyroid hormone receptor interactor 13
Gga.17645.1.S1_s_at	0.3201	2.54129	-4.08222	TRIP12	0.867407	0.0463974	Thyroid hormone receptor interactor 12
Gga.16850.1.S1_at	0.5733	1.47673	-5.48062	TRIP11	0.419152	0.193196	Thyroid hormone receptor interactor 11
GgaAffx.20722.1.S1_at	0.462	-1.87445	-4.97389	TRIO	-0.509083	0.113022	Trio Rho guanine nucleotide exchange factor
GgaAffx.7826.1.S1_at	0.9796	-0.104939	-6.5334	TRIM9	-0.11109	0.920049	Tripartite motif containing 9
GgaAffx.11969.1.S1_s_at	0.5585	1.52761	-5.41816	TRIM8	0.422983	0.180485	Tripartite motif containing 8
GgaAffx.7613.1.S1_s_at	0.7357	-0.973954	-6.03511	TRIM7.2	-0.481216	0.369913	Tripartite motif containing 7.2
GgaAffx.22894.2.S1_s_at	0.2792	2.80199	-3.7365	TRIM7.1	2.80686	0.0331576	Tripartite motif containing 7.1
Gga.7642.1.S1_at	0.4677	-1.85248	-5.00275	TRIM69	-0.509536	0.116432	Tripartite motif containing 69
GgaAffx.3710.1.S1_at	0.697	-1.08948	-5.91997	TRIM66	-0.934207	0.320216	Tripartite motif containing 66
Gga.11599.1.S1_at	0.6085	1.36278	-5.61705	TRIM65	1.33409	0.224761	Tripartite motif containing 65
Gga.12362.1.S1_at	0.9557	-0.205602	-6.51547	TRIM63	-0.140871	0.844308	Tripartite motif containing 63, E3 ubiquitin protein ligase
Gga.5805.1.S1_s_at	0.4245	-2.02571	-4.77344	TRIM59	-0.583788	0.0921241	Tripartite motif containing 59
Gga.9674.1.S1_at	0.3313	-2.4774	-4.16768	TRIM55	-1.42267	0.050444	Tripartite motif containing 55
GgaAffx.232.1.S1_s_at	0.3762	-2.23497	-4.49316	TRIM54	-1.49253	0.0695509	Tripartite motif containing 54
GgaAffx.566.1.S1_at	0.8949	-0.453557	-6.42331	TRIM50	-0.533995	0.667044	Tripartite motif containing 50
Gga.7289.1.S1_at	0.5013	-1.72736	-5.1656	TRIM47	-0.479859	0.137909	Tripartite motif containing 47
GgaAffx.3300.1.S1_at	0.8752	-0.517053	-6.38924	TRIM42	-0.490413	0.624725	Tripartite motif containing 42
GgaAffx.8327.2.S1_s_at	0.5585	1.52766	-5.4181	TRIM41	1.37982	0.180472	Tripartite motif containing 41
GgaAffx.12890.1.S1_s_at	0.9026	-0.421654	-6.43887	TRIM39.2	-0.299637	0.688847	Tripartite motif containing 39.2
GgaAffx.21686.1.S1_s_at	0.9346	0.293153	-6.49059	TRIM37	0.148423	0.779872	Tripartite motif containing 37
GgaAffx.20451.1.S1_s_at	0.0821	6.6345	0.195889	TRIM36	1.56951	0.00072301	Tripartite motif containing 36
GgaAffx.25010.2.S1_s_at	0.7771	-0.849105	-6.14909	TRIM35	-0.247257	0.430324	Tripartite motif containing 35
GgaAffx.1308.2.S1_s_at	0.7923	-0.801068	-6.18977	TRIM33	-0.236564	0.455449	Tripartite motif containing 33
GgaAffx.25853.1.S1_at	0.193	3.59753	-2.7317	TRIM3	1.23431	0.0126369	Tripartite motif containing 3
GgaAffx.4195.1.S1_at	0.8053	-0.758499	-6.22424	TRIM29	-0.393242	0.478586	Tripartite motif containing 29
GgaAffx.8562.1.S1_at	0.2525	-3.00825	-3.46773	TRIM28	-2.68121	0.0255852	Tripartite motif containing 28
GgaAffx.8327.4.S1_s_at	0.699	-1.08198	-5.9277	TRIM27.2	-0.72326	0.323264	Tripartite motif containing 27.2
GgaAffx.82.1.S1_at	0.5679	-1.49681	-5.45607	TRIM27.1	-1.24616	0.188082	Tripartite motif containing 27.1
GgaAffx.25763.1.S1_s_at	0.2127	3.38214	-2.9947	TRIM25	1.02822	0.0162522	Tripartite motif containing 25
GgaAffx.8125.2.S1_s_at	0.4195	-2.04779	-4.74399	TRIM24	-0.698099	0.0894219	Tripartite motif containing 24
Gga.13751.1.S1_at	0.4954	1.74891	-5.13776	TRIM23	1.56652	0.133947	Tripartite motif containing 23
Gga.2814.1.S1_at	0.0872	6.19916	-0.14236	TRIM2	1.64975	0.00101887	Tripartite motif containing 2
GgaAffx.9763.2.S1_s_at	0.1938	3.58407	-2.74792	TRIM14	1.19432	0.0128344	Tripartite motif containing 14
Gga.12377.1.S1_at	0.5128	1.68628	-5.21837	TRIM13	0.945726	0.145779	Tripartite motif containing 13
GgaAffx.21212.1.S1_s_at	0.1931	-3.5889	-2.74209	TRIL	-0.926667	0.0127631	TLR4 interactor with leucine-rich repeats
Gga.8506.1.S2_s_at	0.3283	-2.49266	-4.14726	TRIB2	-0.60152	0.0494446	Tribbles pseudokinase 2
GgaAffx.21274.1.S1_s_at	0.3771	-2.23227	-4.49678	TRIAP1	-0.668263	0.0698019	TP53 regulated inhibitor of apoptosis 1
Gga.457.1.S1_at	0.9564	-0.203736	-6.51591	TRHR	-0.124497	0.845699	Thyrotropin releasing hormone receptor
GgaAffx.6416.2.S1_at	0.8422	-0.631984	-6.31744	TRHDE	-0.877042	0.552092	Thyrotropin releasing hormone degrading enzyme
Gga.19489.1.S1_at	0.429	2.00273	-4.80405	TRH	2.09248	0.0950261	Thyrotropin releasing hormone
Gga.15270.1.S1_at	0.718	-1.025	-5.98531	TRERF1	-0.266449	0.34723	Transcriptional regulating factor 1
Gga.19630.1.S1_s_at	0.6036	1.37757	-5.59964	TREM2	0.741378	0.220412	Triggering receptor expressed on myeloid cells 2
Gga.10150.1.S1_s_at	0.5639	1.51247	-5.43683	TRDN	1.77863	0.184181	Triadin
GgaAffx.5464.1.S1_at	0.4506	-1.91553	-4.91972	TRDMT1	-1.06228	0.106911	TRNA aspartic acid methyltransferase 1
Gga.3380.1.S1_at	0.218	3.32102	-3.07065	TRDC	1.35289	0.017478	T cell receptor delta constant
GgaAffx.9789.1.S1_at	0.6894	1.11039	-5.89822	TRAT1	0.745968	0.31184	T cell receptor associated transmembrane adaptor 1
GgaAffx.10344.2.S1_s_at	0.4799	1.80438	-5.06569	TRAPPC9	0.952796	0.124263	Trafficking protein particle complex 9
Gga.14841.1.S1_s_at	0.4277	2.00935	-4.79524	TRAPPC8	0.490706	0.094181	Trafficking protein particle complex 8
Gga.2820.1.S1_at	0.6978	-1.0857	-5.92387	TRAPPC6B	-1.02862	0.321751	Trafficking protein particle complex 6B
GgaAffx.13161.1.S1_s_at	0.9191	0.353015	-6.4687	TRAPPC4	0.120566	0.736872	Trafficking protein particle complex 4
Gga.1822.2.S1_s_at	0.6184	-1.33568	-5.64873	TRAPPC3	-0.434476	0.232937	Trafficking protein particle complex 3
Gga.11965.1.S1_at	0.6367	1.27221	-5.72161	TRAPPC2L	0.44356	0.253146	Trafficking protein particle complex 2-like
GgaAffx.12143.1.S1_s_at	0.7522	0.924952	-6.08121	TRAPPC2	0.242822	0.392784	Trafficking protein particle complex 2
GgaAffx.9374.1.S1_s_at	0.7206	1.01721	-5.99302	TRAPPC13	0.303847	0.350616	Trafficking protein particle complex 13
Gga.11178.1.S1_s_at	0.7443	0.94823	-6.05952	TRAPPC12	0.289322	0.381785	Trafficking protein particle complex 12
GgaAffx.12998.1.S1_at	0.7097	1.04744	-5.96287	TRAPPC11	0.286131	0.337622	Trafficking protein particle complex 11
GgaAffx.24415.1.S1_at	0.3184	2.5493	-4.07153	TRAPPC10	1.00666	0.0459154	Trafficking protein particle complex 10
Gga.4621.1.S1_s_at	0.3898	-2.17468	-4.57411	TRAP1	-0.541486	0.0753953	TNF receptor-associated protein 1
Gga.13972.1.S1_s_at	0.0568	9.07512	1.72197	TRANK1	3.26422	0.00014083	Tetratricopeptide repeat and ankyrin repeat containing 1
Gga.19262.1.S1_at	0.1403	-4.41789	-1.79961	TRAM2	-1.25422	0.00517356	Translocation associated membrane protein 2
Gga.4639.2.S1_a_at	0.6469	-1.23744	-5.76073	TRAM1	-0.311059	0.264869	Translocation associated membrane protein 1
GgaAffx.22552.1.S1_s_at	0.1572	4.10955	-2.1368	TRAK2	1.12455	0.00715154	Trafficking protein, kinesin binding 2
GgaAffx.23705.4.S1_s_at	0.2894	2.72905	-3.83264	TRAK1	0.670202	0.036393	Trafficking protein, kinesin binding 1
GgaAffx.1860.1.S1_s_at	0.1902	-3.63192	-2.69039	TRAIP	-1.30448	0.0121474	TRAF interacting protein
GgaAffx.2985.1.S1_s_at	0.1854	3.69558	-2.61442	TRAFD1	1.14526	0.0112962	TRAF-type zinc finger domain containing 1
Gga.2892.1.S1_at	0.5509	1.55621	-5.38269	TRAF7	0.361324	0.173693	TNF receptor associated factor 7
GgaAffx.4973.2.S1_s_at	0.2534	3.00191	-3.47592	TRAF6	0.73812	0.0257877	TNF receptor associated factor 6
GgaAffx.12475.1.S1_at	0.081	6.82435	0.33626	TRAF5	2.37756	0.00062605	TNF receptor associated factor 5
GgaAffx.2480.1.S1_at	0.8311	0.671864	-6.28961	TRAF4	0.349336	0.528169	TNF receptor associated factor 4
GgaAffx.917.1.S1_at	0.4025	2.1192	-4.64849	TRAF3IP3	0.760364	0.0812249	TRAF3 interacting protein 3
Gga.16898.1.S1_at	0.9347	0.292926	-6.49066	TRAF3IP2	0.108779	0.780037	TRAF3 interacting protein 2
GgaAffx.2613.1.S1_at	0.4822	1.79624	-5.07631	TRAF3IP1	0.912589	0.12564	TNF receptor-associated factor 3 interacting protein 1
Gga.12655.2.S1_at	0.4848	1.78663	-5.08882	TRAF3	0.40265	0.127285	TNF receptor associated factor 3
Gga.1084.1.S1_at	0.8147	0.730414	-6.24615	TRAF2	0.214428	0.494296	TNF receptor associated factor 2
GgaAffx.1027.1.S1_at	0.8637	-0.555436	-6.36669	TRAF1	-0.144976	0.599879	TNF receptor-associated factor 1
GgaAffx.2020.1.S1_at	0.5012	1.72776	-5.16508	TRADD	0.633936	0.137834	TNFRSF1A-associated via death domain
Gga.14728.1.S1_at	0.5992	-1.3927	-5.58173	TRABD2B	-1.48183	0.216042	TraB domain containing 2B
Gga.17847.1.S1_at	0.7097	-1.04748	-5.96283	TRABD2A	-0.542716	0.337608	TraB domain containing 2A
Gga.3116.1.S1_at	0.2066	-3.45209	-2.9085	TRABD	-0.873312	0.0149652	TraB domain containing
Gga.4158.2.S1_a_at	0.1543	-4.1705	-2.06889	TRA2B	-1.08792	0.00670074	Transformer 2 beta homolog (Drosophila)
GgaAffx.11701.1.S1_at	0.8127	-0.736529	-6.24144	TRA2A	-0.211055	0.490845	Transformer 2 alpha homolog (Drosophila)
GgaAffx.12961.1.S1_at	0.1086	-5.18889	-1.02416	TPX2	-1.40178	0.0024406	TPX2, microtubule-associated
Gga.16817.1.S1_at	0.9078	-0.398298	-6.44958	TPTE2	-0.233009	0.705023	Transmembrane phosphoinositide 3-phosphatase and tensin homolog 2
Gga.4312.1.S1_at	0.8687	-0.539018	-6.37651	TPT1	-0.151481	0.610436	Tumor protein, translationally-controlled 1
GgaAffx.12557.1.S1_s_at	0.1763	-3.82089	-2.46684	TPST2	-0.932566	0.00980911	Tyrosylprotein sulfotransferase 2
Gga.12045.1.S1_at	0.3163	-2.56411	-4.05175	TPST1	-0.869455	0.0450373	Tyrosylprotein sulfotransferase 1
Gga.18195.1.S1_at	0.3188	2.54632	-4.07551	TPRN	0.634267	0.0460942	Taperin
Gga.11998.1.S1_at	0.4954	-1.74918	-5.13741	TPRKB	-0.607665	0.133899	TP53RK binding protein
Gga.1377.1.S1_at	0.957	0.20055	-6.51664	TPRG1L	0.0493245	0.848074	Tumor protein p63 regulated 1-like
Gga.5952.1.S1_s_at	0.6154	1.34387	-5.6392	TPRA1	0.329948	0.23044	Transmembrane protein adipocyte associated 1
Gga.14251.1.S1_at	0.7642	-0.887569	-6.11521	TPR	-0.298335	0.41096	Translocated promoter region, nuclear basket protein
Gga.10509.2.S1_a_at	0.2706	-2.86719	-3.65102	TPPP3	-1.4638	0.0305285	Tubulin polymerization-promoting protein family member 3
Gga.16625.1.S1_at	0.9041	-0.414897	-6.44203	TPPP2	-0.397582	0.693508	Tubulin polymerization-promoting protein family member 2
Gga.10343.1.S1_a_at	0.1304	4.58108	-1.62753	TPPP	1.65792	0.00438319	Tubulin polymerization promoting protein
GgaAffx.10793.1.S1_s_at	0.7497	-0.932264	-6.07444	TPP2	-0.233376	0.389303	Tripeptidyl peptidase II
Gga.7415.1.S1_at	0.7914	-0.803442	-6.1878	TPP1	-0.343261	0.454183	Tripeptidyl peptidase I
GgaAffx.10481.1.S1_at	0.8053	-0.758749	-6.22404	TPO	-0.707343	0.478448	Thyroid peroxidase
Gga.8223.1.S1_s_at	0.5915	-1.41662	-5.55322	TPMT	-0.575656	0.209296	Thiopurine S-methyltransferase
Gga.18919.1.S1_a_at	0.374	-2.25064	-4.4721	TPM3	-0.640221	0.0681105	Tropomyosin 3
GgaAffx.25537.1.S1_at	0.373	-2.25581	-4.46516	TPM2	-1.07263	0.067642	Tropomyosin 2 (beta)
Gga.4108.2.S1_a_at	0.1788	-3.78573	-2.50799	TPM1	-1.23241	0.010203	Tropomyosin 1 (alpha)
Gga.9834.1.S1_at	0.7008	-1.07472	-5.93516	TPK1	-0.306137	0.326241	Thiamin pyrophosphokinase 1
Gga.4148.1.S1_at	0.9305	-0.307655	-6.48564	TPI1	-0.0826629	0.769368	Triosephosphate isomerase 1
Gga.19488.1.S1_at	0.9481	0.237476	-6.5074	TPH2	0.337079	0.820663	Tryptophan hydroxylase 2
Gga.4291.1.S1_at	0.5338	-1.61563	-5.30819	TPH1	-0.810485	0.160353	Tryptophan hydroxylase 1
Gga.11024.1.S1_at	0.3253	2.50728	-4.1277	TPGS2	2.72084	0.048507	Tubulin polyglutamylase complex subunit 2
Gga.3123.1.S1_at	0.3806	-2.21763	-4.51644	TPGS1	-0.694835	0.0711814	Tubulin polyglutamylase complex subunit 1
GgaAffx.12994.1.S1_at	0.4528	-1.90762	-4.93016	TPD52L2	-0.526513	0.108061	Tumor protein D52-like 2
Gga.256.1.S2_at	0.7544	-0.913663	-6.09159	TPD52L1	-0.662946	0.398206	Tumor protein D52-like 1
GgaAffx.5173.1.S1_at	0.9939	0.0327669	-6.53913	TPCN3	0.0491131	0.974987	Two-pore calcium channel 3
Gga.13063.1.S1_at	0.2256	3.24424	-3.16685	TPCN2	0.857742	0.0191655	Two pore segment channel 2
GgaAffx.22548.1.S1_at	0.7474	0.939533	-6.06767	TPCN1	0.358121	0.385865	Two pore segment channel 1
GgaAffx.10097.1.S1_at	0.5081	-1.70223	-5.19792	TPBG	-0.830475	0.142672	Trophoblast glycoprotein
GgaAffx.649.1.S1_at	0.8255	0.692235	-6.27483	TP73	0.486828	0.516213	Tumor protein p73
GgaAffx.22207.1.S1_at	0.8339	-0.660775	-6.29749	TP63	-0.760946	0.534752	Tumor protein p63
Gga.16626.1.S1_a_at	0.9651	0.165978	-6.5239	TP53TG5	0.158584	0.873954	TP53 target 5
Gga.8493.1.S1_at	0.4005	-2.12752	-4.63735	TP53RK	-0.500071	0.0803221	TP53 regulating kinase
GgaAffx.801.1.S1_at	0.8222	0.702337	-6.26737	TP53INP2	0.51888	0.510351	Tumor protein p53 inducible nuclear protein 2
Gga.16833.1.S1_at	0.7542	0.915379	-6.09002	TP53INP1	0.378012	0.397378	Tumor protein p53 inducible nuclear protein 1
GgaAffx.24980.1.S1_at	0.5446	1.57863	-5.3547	TP53I3	1.1621	0.168539	Tumor protein p53 inducible protein 3
GgaAffx.21144.1.S1_s_at	0.1218	-4.81018	-1.39324	TP53I11	-1.88331	0.00349486	Tumor protein p53 inducible protein 11
Gga.18685.1.S1_at	0.5296	-1.63125	-5.28844	TP53BP2	-0.532012	0.157014	Tumor protein p53 binding protein, 2
GgaAffx.5368.1.S1_at	0.889	-0.474309	-6.41263	TP53BP1	-0.142385	0.653052	Tumor protein p53 binding protein 1
Gga.706.1.S1_at	0.3329	-2.46712	-4.18145	TP53	-1.28144	0.0511295	Tumor protein p53
Gga.10199.1.S1_s_at	0.7174	1.02675	-5.98357	TOX3	0.920921	0.346473	TOX high mobility group box family member 3
GgaAffx.25741.1.S1_at	0.9302	-0.30829	-6.48542	TOX2	-0.244562	0.76891	TOX high mobility group box family member 2
GgaAffx.9833.1.S1_at	0.1879	3.65923	-2.65772	TOX	0.890291	0.0117737	Thymocyte selection associated high mobility group box
GgaAffx.22652.1.S1_at	0.7398	-0.961303	-6.04717	TOR4A	-0.228437	0.375714	Torsin family 4 member A
GgaAffx.2601.1.S1_at	0.7424	0.953631	-6.05444	TOR3A	0.945788	0.379268	Torsin family 3, member A
GgaAffx.26380.1.S1_at	0.9441	0.253412	-6.50294	TOR2A	0.0582676	0.808917	Torsin family 2, member A
Gga.1316.1.S1_at	0.4954	-1.74852	-5.13826	TOR1B	-0.557015	0.134018	Torsin family 1, member B (torsin B)
Gga.19350.1.S1_at	0.3025	2.64726	-3.94103	TOR1AIP2	1.24883	0.0404322	Torsin A interacting protein 2
Gga.17327.1.S1_at	0.9394	-0.272364	-6.49727	TOR1AIP1	-0.103887	0.79502	Torsin A interacting protein 1
Gga.7388.2.S1_at	0.6534	1.21947	-5.78071	TOR1A	1.12245	0.271116	Torsin family 1, member A (torsin A)
GgaAffx.23637.1.S1_at	0.8264	-0.689905	-6.27654	TOPBP1	-0.550089	0.517571	Topoisomerase (DNA) II binding protein 1
GgaAffx.12316.1.S1_at	0.5319	-1.62182	-5.30037	TOP3B	-0.481245	0.159021	Topoisomerase (DNA) III beta
GgaAffx.3133.1.S1_s_at	0.4637	-1.86614	-4.98481	TOP3A	-0.620017	0.114299	Topoisomerase (DNA) III alpha
Gga.1331.1.S1_at	0.5369	-1.60664	-5.31952	TOP2B	-0.408366	0.162306	Topoisomerase (DNA) II beta 180kDa
Gga.2010.1.S1_at	0.0987	-5.52116	-0.718236	TOP2A	-1.51517	0.00180768	Topoisomerase (DNA) II alpha 170kDa
Gga.7630.1.S1_at	0.1931	-3.59357	-2.73647	TOP1MT	-0.914919	0.0126947	Topoisomerase (DNA) I, mitochondrial
Gga.3987.1.S1_s_at	0.9819	-0.0938621	-6.53467	TOP1	-0.0850765	0.928458	Topoisomerase (DNA) I
GgaAffx.9737.2.S1_s_at	0.8051	-0.759435	-6.2235	TOMM70	-0.308207	0.478068	Translocase of outer mitochondrial membrane 70
Gga.8101.1.A1_a_at	0.2355	-3.15407	-3.28091	TOMM7	-1.33808	0.021381	Translocase of outer mitochondrial membrane 7 homolog (yeast)
Gga.12836.1.S1_at	0.7775	-0.846493	-6.15135	TOMM6	-0.398656	0.431663	Translocase of outer mitochondrial membrane 6
Gga.8188.1.S1_a_at	0.7871	-0.817421	-6.17613	TOMM5	-0.226415	0.446778	Translocase of outer mitochondrial membrane 5
GgaAffx.2542.1.S1_at	0.7887	-0.81217	-6.18053	TOMM34	-0.359423	0.449549	Translocase of outer mitochondrial membrane 34
Gga.8820.1.S1_at	0.7228	-1.01103	-5.99911	TOMM22	-0.252041	0.353324	Translocase of outer mitochondrial membrane 22 homolog (yeast)
Gga.987.1.S1_at	0.8045	-0.761701	-6.2217	TOMM20	-0.292556	0.476817	Translocase of outer mitochondrial membrane 20 homolog (yeast)
Gga.5424.1.S1_at	0.1854	3.69495	-2.61517	TOM1L2	0.969594	0.0113043	Target of myb1-like 2
Gga.13267.1.S1_at	0.473	1.83003	-5.03219	TOM1L1	0.626346	0.120025	Target of myb1 like 1 membrane trafficking protein
Gga.3792.2.S1_a_at	0.3328	2.46813	-4.1801	TOM1	0.784043	0.0510619	Target of myb1
Gga.15338.1.S1_at	0.1958	3.56431	-2.77178	TOLLIP	0.865515	0.0131307	Toll interacting protein
Gga.19869.1.S1_s_at	0.3758	-2.23862	-4.48825	TOE1	-0.72856	0.0692125	Target of EGR1, member 1 (nuclear)
GgaAffx.21042.1.S1_s_at	0.2164	3.35088	-3.03347	TOB2	0.924778	0.0168667	Transducer of ERBB2, 2
Gga.1160.1.S2_at	0.427	2.01324	-4.79005	TOB1	0.625238	0.0936871	Transducer of ERBB2, 1
Gga.653.1.S1_at	0.7814	0.83413	-6.16197	TNX	0.661229	0.438044	Avian tenascin X
Gga.14180.1.S1_at	0.3833	2.2055	-4.53274	TNS3	0.669668	0.0723466	Tensin 3
GgaAffx.20757.1.S1_s_at	0.5378	-1.6022	-5.32512	TNS1	-0.606582	0.163279	Tensin 1
Gga.19361.1.S1_s_at	0.4477	-1.92803	-4.9032	TNRC6C	-0.591564	0.10512	Trinucleotide repeat containing 6C
GgaAffx.23766.3.S1_s_at	0.571	1.48397	-5.47178	TNRC6B	0.599243	0.191337	Trinucleotide repeat containing 6B
GgaAffx.20306.1.S1_s_at	0.2053	3.46248	-2.89575	TNRC6A	1.12386	0.0147839	Trinucleotide repeat containing 6A
Gga.5782.1.S1_at	0.5837	-1.44381	-5.52055	TNRC18	-0.425956	0.201865	Trinucleotide repeat containing 18
Gga.711.1.S1_at	0.5949	-1.40693	-5.56479	TNR	-1.08582	0.212004	Tenascin R
GgaAffx.8788.1.S1_at	0.7246	-1.00714	-6.00293	TNPO3	-0.813332	0.355033	Transportin 3
Gga.17732.1.S1_at	0.9765	0.119755	-6.53149	TNPO2	0.135894	0.908821	Transportin 2
Gga.13396.1.S1_at	0.6611	1.19502	-5.80762	TNPO1	1.2727	0.27982	Transportin 1
Gga.4090.1.S1_a_at	0.6766	1.14678	-5.85976	TNNT3	0.622156	0.297707	Troponin T type 3 (skeletal, fast)
Gga.4984.1.S1_at	0.6245	1.31664	-5.67079	TNNT2	1.41633	0.238842	Troponin T type 2 (cardiac)
GgaAffx.7213.1.S1_at	0.5113	-1.69175	-5.21137	TNNI3K	-2.7256	0.144706	TNNI3 interacting kinase
Gga.820.1.S1_at	0.9727	0.134311	-6.52936	TNNI3	0.262588	0.897812	Troponin I type 3 (cardiac)
Gga.700.1.S1_at	0.3431	2.4085	-4.26006	TNNI2	1.4414	0.0552329	Troponin I type 2 (skeletal, fast)
Gga.6340.3.S1_at	0.9174	0.359508	-6.4661	TNNI1	0.368754	0.732267	Troponin I type 1 (skeletal, slow)
Gga.823.1.S1_at	0.2075	-3.43726	-2.92671	TNNC2	-3.15047	0.0152283	Troponin C type 2 (fast)
Gga.3041.1.S1_at	0.6727	1.15732	-5.84848	TNNC1	1.00421	0.293715	Troponin C type 1 (slow)
GgaAffx.2804.1.S1_s_at	0.1789	3.78375	-2.51032	TNN	1.64754	0.0102257	Tenascin N
Gga.11873.2.S1_a_at	0.2843	-2.76905	-3.77986	TNMD	-1.62971	0.0345784	Tenomodulin
Gga.8537.1.S1_at	0.9305	-0.307186	-6.48581	TNKS2	-0.138804	0.769707	Tankyrase, TRF1-interacting ankyrin-related ADP-ribose polymerase 2
Gga.8541.1.S1_at	0.675	-1.15056	-5.85572	TNKS	-0.327846	0.296268	Tankyrase, TRF1-interacting ankyrin-related ADP-ribose polymerase
GgaAffx.11362.1.S1_at	0.6753	1.14995	-5.85638	TNK2	1.61312	0.296503	Tyrosine kinase, non-receptor, 2
GgaAffx.7593.1.S1_at	0.3918	2.16579	-4.58604	TNIP3	1.07432	0.0763	TNFAIP3 interacting protein 3
GgaAffx.9983.1.S1_at	0.3738	2.25159	-4.47083	TNIP2	0.552919	0.0680243	TNFAIP3 interacting protein 2
Gga.11061.1.S1_at	0.4478	-1.92713	-4.90438	TNIK	-1.85796	0.105247	TRAF2 and NCK interacting kinase
Gga.5181.1.S1_at	0.7556	0.909883	-6.09504	TNFSF8	0.785677	0.400035	Tumor necrosis factor superfamily member 8
GgaAffx.1935.1.S1_at	0.5585	-1.52765	-5.41811	TNFSF4	-1.63174	0.180475	Tumor necrosis factor superfamily member 4
Gga.12614.2.S1_s_at	0.0521	11.4392	2.75955	TNFSF15	4.60222	4.04e-05	Tumor necrosis factor superfamily member 15
GgaAffx.13138.1.S1_at	0.2836	2.77377	-3.77364	TNFSF13B	0.938912	0.0343709	Tumor necrosis factor (ligand) superfamily, member 13b
GgaAffx.10863.1.S1_at	0.8866	-0.482511	-6.40828	TNFSF11	-0.473512	0.647564	Tumor necrosis factor (ligand) superfamily, member 11
Gga.8774.1.S2_at	0.0962	5.72227	-0.540843	TNFSF10	2.10719	0.00151692	Tumor necrosis factor superfamily member 10
Gga.4733.1.A1_at	0.2195	3.30999	-3.08442	TNFRSF9	0.802884	0.0177101	Tumor necrosis factor receptor superfamily member 9
Gga.5180.1.S1_at	0.9863	0.0723026	-6.53673	TNFRSF8	0.113581	0.944852	Tumor necrosis factor receptor superfamily member 8
Gga.5386.1.S1_at	0.2178	3.33158	-3.05749	TNFRSF6B	1.58689	0.0172592	Tumor necrosis factor receptor superfamily, member 6b, decoy
GgaAffx.11281.1.S1_at	0.859	0.575683	-6.35421	TNFRSF25	0.711851	0.587007	Tumor necrosis factor receptor superfamily, member 25
Gga.4943.1.S1_at	0.6667	1.17598	-5.82836	TNFRSF21	0.292271	0.286766	Tumor necrosis factor receptor superfamily member 21
GgaAffx.12029.1.S1_at	0.4755	-1.8226	-5.0419	TNFRSF1B	-0.571314	0.121238	Tumor necrosis factor receptor superfamily, member 1B
Gga.3371.1.S1_s_at	0.4305	1.99346	-4.81639	TNFRSF1A	0.588415	0.0962231	Tumor necrosis factor receptor superfamily, member 1A
Gga.14768.1.S1_at	0.081	-6.77856	0.302787	TNFRSF19	-1.85577	0.00064798	Tumor necrosis factor receptor superfamily member 19
Gga.13800.1.S1_at	0.306	2.6254	-3.97009	TNFRSF18	1.16426	0.0415914	Tumor necrosis factor receptor superfamily, member 18
GgaAffx.3451.1.S1_at	0.4909	1.76556	-5.11619	TNFRSF14	2.70006	0.130965	Tumor necrosis factor receptor superfamily, member 14
Gga.17782.1.A1_at	0.4777	-1.81575	-5.05085	TNFRSF13B	-1.08059	0.122366	Tumor necrosis factor receptor superfamily member 13B
Gga.1812.1.S1_at	0.1228	-4.76797	-1.43578	TNFRSF11B	-1.18383	0.00364183	Tumor necrosis factor receptor superfamily, member 11b
GgaAffx.8155.1.S1_at	0.688	1.11399	-5.89445	TNFRSF11A	0.30278	0.310416	Tumor necrosis factor receptor superfamily member 11a
Gga.4589.1.S1_at	0.598	1.39557	-5.57832	TNFRSF10B	1.11018	0.215222	Tumor necrosis factor receptor superfamily, member 10b
GgaAffx.2974.1.S1_at	0.6876	1.11569	-5.89267	TNFAIP8L3	0.707839	0.309745	Tumor necrosis factor, alpha-induced protein 8-like 3
GgaAffx.12439.1.S1_s_at	0.3845	-2.20011	-4.53997	TNFAIP8L1	-0.53091	0.0728699	Tumor necrosis factor, alpha-induced protein 8-like 1
GgaAffx.13009.1.S1_s_at	0.3398	2.43053	-4.23051	TNFAIP8	0.566077	0.0536516	Tumor necrosis factor, alpha-induced protein 8
Gga.15768.1.S1_at	0.5655	-1.50604	-5.44475	TNFAIP6	-1.43703	0.185774	TNF alpha induced protein 6
Gga.1025.1.S1_at	0.2022	3.49064	-2.8613	TNFAIP3	1.02313	0.0143045	TNF alpha induced protein 3
Gga.13294.1.S1_at	0.5632	-1.51445	-5.4344	TNFAIP2	-0.44772	0.183694	TNF alpha induced protein 2
Gga.3198.1.S1_at	0.668	-1.17249	-5.83213	TNFAIP1	-1.18747	0.288055	Tumor necrosis factor, alpha-induced protein 1 (endothelial)
Gga.3818.1.S1_at	0.7655	-0.883821	-6.11856	TNC	-0.234812	0.412818	Tenascin C
Gga.13283.1.S1_at	0.6689	-1.16863	-5.8363	TMX4	-0.330535	0.289485	Thioredoxin related transmembrane protein 4
GgaAffx.20900.1.S1_s_at	0.4788	-1.81002	-5.05834	TMX3	-0.464684	0.123319	Thioredoxin related transmembrane protein 3
Gga.19356.1.S1_at	0.9679	-0.154143	-6.52608	TMX2	-0.0481513	0.882855	Thioredoxin-related transmembrane protein 2
Gga.15244.1.S1_at	0.4247	2.02446	-4.77511	TMX1	1.73149	0.0922796	Thioredoxin-related transmembrane protein 1
Gga.19856.1.S1_at	0.8893	-0.473062	-6.41328	TMUB1	-0.269043	0.653888	Transmembrane and ubiquitin-like domain containing 1
GgaAffx.21149.1.S1_at	0.6575	-1.20501	-5.79666	TMTC4	-0.305212	0.276232	Transmembrane and tetratricopeptide repeat containing 4
Gga.12025.1.S1_at	0.8892	0.473385	-6.41311	TMTC3	0.162409	0.653672	Transmembrane and tetratricopeptide repeat containing 3
GgaAffx.6948.3.S1_s_at	0.1203	-4.84729	-1.35608	TMTC2	-1.57764	0.00337123	Transmembrane and tetratricopeptide repeat containing 2
GgaAffx.24062.1.S1_at	0.4059	-2.10132	-4.67243	TMTC1	-0.975395	0.0832017	Transmembrane and tetratricopeptide repeat containing 1
Gga.4472.2.S1_x_at	0.7682	0.87525	-6.12619	TMSB4X	0.235591	0.417089	Thymosin beta 4, X-linked
Gga.4848.1.S1_a_at	0.6129	1.34951	-5.6326	TMSB15B	0.471747	0.228732	Thymosin beta 15B
Gga.15566.1.A1_at	0.4493	1.92095	-4.91255	TMSB10	1.64972	0.10613	Thymosin, beta 10
GgaAffx.282.2.S1_s_at	0.7561	0.908346	-6.09644	TMPRSS9	0.845418	0.40078	Transmembrane protease, serine 9
GgaAffx.9805.1.S1_s_at	0.1159	4.97824	-1.2267	TMPRSS7	3.34136	0.00297326	Transmembrane protease, serine 7
GgaAffx.7909.1.S1_at	0.1785	3.79072	-2.50214	TMPRSS6	1.514	0.010146	Transmembrane protease, serine 6
GgaAffx.4612.1.S1_at	0.8964	0.447676	-6.42626	TMPRSS4	0.712865	0.671037	Transmembrane protease, serine 4
GgaAffx.10322.2.S1_at	0.9138	0.375021	-6.45969	TMPRSS3	0.581306	0.721316	Transmembrane protease, serine 3
Gga.15567.1.S1_at	0.1831	3.72125	-2.58398	TMPRSS2	0.958591	0.0109721	Transmembrane protease, serine 2
GgaAffx.10029.1.S1_s_at	0.3018	2.65072	-3.93644	TMPRSS15	0.738826	0.040252	Transmembrane protease, serine 15
GgaAffx.3790.1.S1_at	0.3966	-2.14534	-4.61346	TMPRSS12	-2.21777	0.0784224	Transmembrane protease, serine 12
GgaAffx.7485.1.S1_at	0.1324	-4.55043	-1.65952	TMPRSS11F	-2.28599	0.00452054	Transmembrane protease, serine 11F
GgaAffx.7484.2.S1_at	0.9651	0.166798	-6.52375	TMPRSS11E	0.209029	0.873337	Transmembrane protease, serine 11E
GgaAffx.12220.1.S1_s_at	0.1255	-4.68415	-1.52108	TMPO	-1.17759	0.00395505	Thymopoietin
Gga.204.1.S1_at	0.4914	1.76344	-5.11894	TMOD4	2.36734	0.131341	Tropomodulin 4 (muscle)
Gga.11453.1.S1_at	0.9011	0.430807	-6.43451	TMOD3	0.113927	0.682556	Tropomodulin 3 (ubiquitous)
Gga.13266.1.S1_a_at	0.0833	-6.4399	0.047576	TMOD2	-2.34691	0.0008409	Tropomodulin 2 (neuronal)
Gga.2614.1.A1_at	0.8506	-0.603337	-6.33652	TMOD1	-0.508828	0.569694	Tropomodulin 1
Gga.18010.1.S1_at	0.3431	-2.408	-4.26074	TMLHE	-0.553706	0.0552696	Trimethyllysine hydroxylase, epsilon
GgaAffx.3417.1.S1_at	0.7059	1.06025	-5.94991	TMIE	1.07316	0.332236	Transmembrane inner ear
Gga.8022.1.S1_at	0.3591	2.32951	-4.36613	TMF1	0.546773	0.0613213	TATA element modulatory factor 1
Gga.4455.1.S1_at	0.9968	0.0185406	-6.53955	TMEM9B	0.0055794	0.985845	TMEM9 domain family, member B
Gga.6205.1.S1_at	0.9415	0.264725	-6.4996	TMEM98	0.113991	0.800612	Transmembrane protein 98
GgaAffx.3570.1.S1_at	0.5542	-1.54251	-5.39971	TMEM97	-0.358475	0.176915	Transmembrane protein 97
GgaAffx.21197.1.S1_at	0.8275	-0.686423	-6.27909	TMEM94	-0.183833	0.519605	Transmembrane protein 94
GgaAffx.142.1.S1_at	0.8257	0.691682	-6.27524	TMEM9	0.368189	0.516535	Transmembrane protein 9
Gga.12365.1.S1_at	0.3592	-2.32842	-4.3676	TMEM8C	-2.10866	0.0614104	Transmembrane protein 8C
GgaAffx.1587.1.S1_at	0.9812	0.0971818	-6.53431	TMEM8B	0.14466	0.925937	Transmembrane protein 8B
GgaAffx.4655.1.S1_at	0.1993	3.52962	-2.81383	TMEM8A	0.905861	0.0136695	Transmembrane protein 8A
GgaAffx.1001.1.S1_at	0.2742	2.83964	-3.68708	TMEM88B	2.56749	0.0316106	Transmembrane protein 88B
Gga.1332.1.S1_at	0.817	0.722946	-6.25186	TMEM87A	0.206724	0.498532	Transmembrane protein 87A
GgaAffx.3960.1.S1_at	0.2978	2.67832	-3.8998	TMEM86A	1.41873	0.0388439	Transmembrane protein 86A
GgaAffx.162.1.S1_s_at	0.3576	-2.33691	-4.35619	TMEM82	-0.644937	0.060722	Transmembrane protein 82
GgaAffx.418.1.A1_at	0.7294	-0.994859	-6.01493	TMEM81	-0.539744	0.360484	Transmembrane protein 81
Gga.12897.1.S1_at	0.3012	-2.65554	-3.93004	TMEM80	-0.765445	0.0400021	Transmembrane protein 80
Gga.9011.1.S1_at	0.7783	-0.844392	-6.15316	TMEM79	-0.28856	0.432742	Transmembrane protein 79
Gga.6197.1.S1_at	0.7353	-0.975654	-6.03348	TMEM74	-0.941301	0.369139	Transmembrane protein 74
Gga.17215.1.S1_s_at	0.2754	-2.82845	-3.70176	TMEM70	-0.858663	0.0320622	Transmembrane protein 70
Gga.12474.1.S1_at	0.2604	-2.94659	-3.54756	TMEM69	-0.728154	0.0276293	Transmembrane protein 69
GgaAffx.12599.1.S1_s_at	0.1408	-4.40305	-1.81548	TMEM68	-1.04419	0.00525315	Transmembrane protein 68
GgaAffx.10156.1.S1_at	0.6016	-1.38382	-5.59225	TMEM67	-0.520422	0.218596	Transmembrane protein 67
Gga.1192.1.S1_at	0.2867	2.74578	-3.81055	TMEM65	0.707583	0.035622	Transmembrane protein 65
Gga.3639.1.S1_at	0.555	-1.53932	-5.40367	TMEM64	-0.423433	0.177674	Transmembrane protein 64
GgaAffx.6577.1.S1_s_at	0.3373	-2.44511	-4.21096	TMEM63C	-0.714193	0.0526311	Transmembrane protein 63C
GgaAffx.6487.4.S1_s_at	0.7129	1.03987	-5.97047	TMEM63B	0.383161	0.340838	Transmembrane protein 63B
Gga.10998.1.S1_s_at	0.563	1.51494	-5.4338	TMEM63A	0.453131	0.183575	Transmembrane protein 63A
GgaAffx.5835.1.S1_at	0.2428	3.09707	-3.3536	TMEM62	0.779068	0.0229264	Transmembrane protein 62
GgaAffx.6826.1.S1_at	0.5115	1.69091	-5.21245	TMEM61	0.724696	0.144871	Transmembrane protein 61
Gga.12122.1.S1_at	0.8979	0.441692	-6.42922	TMEM60	0.14272	0.675112	Transmembrane protein 60
Gga.6154.1.S1_at	0.575	-1.47127	-5.48727	TMEM59L	-0.409679	0.194609	Transmembrane protein 59-like
GgaAffx.11839.1.S1_s_at	0.2329	3.17483	-3.25454	TMEM59	0.846535	0.0208469	Transmembrane protein 59
Gga.11902.1.A1_at	0.9053	0.407829	-6.44528	TMEM57	0.321415	0.6984	Transmembrane protein 57
Gga.10237.1.S1_at	0.2466	3.06026	-3.40077	TMEM56	1.30683	0.0239897	Transmembrane protein 56
Gga.16447.1.S1_at	0.306	-2.62614	-3.96911	TMEM55A	-0.807349	0.0415518	Transmembrane protein 55A
Gga.11943.1.S1_at	0.6006	1.38755	-5.58783	TMEM53	0.590612	0.21752	Transmembrane protein 53
GgaAffx.24379.1.S1_at	0.5959	1.4029	-5.5696	TMEM52B	1.56366	0.213141	Transmembrane protein 52B
GgaAffx.871.1.S1_at	0.958	-0.196906	-6.51747	TMEM52	-0.0965021	0.850792	Transmembrane protein 52
Gga.8323.1.S1_at	0.5497	1.56079	-5.37699	TMEM51	0.662033	0.172628	Transmembrane protein 51
GgaAffx.24819.1.S1_at	0.1931	3.59181	-2.73859	TMEM50B	1.0739	0.0127204	Transmembrane protein 50B
Gga.6961.1.S1_at	0.6234	-1.32067	-5.66614	TMEM50A	-0.403235	0.237582	Transmembrane protein 50A
Gga.12134.1.S1_at	0.8153	-0.728614	-6.24753	TMEM5	-0.43792	0.495315	Transmembrane protein 5
Gga.17453.1.S1_at	0.1947	-3.57459	-2.75935	TMEM47	-0.922744	0.0129755	Transmembrane protein 47
Gga.5373.1.S1_at	0.0949	5.84399	-0.436229	TMEM45B	1.47337	0.00136721	Transmembrane protein 45B
Gga.10985.1.S1_at	0.5709	-1.48535	-5.4701	TMEM45A	-0.434535	0.190986	Transmembrane protein 45A
Gga.7762.1.S1_at	0.7306	0.991362	-6.01832	TMEM42	0.295054	0.362047	Transmembrane protein 42
GgaAffx.12871.1.S1_s_at	0.6446	1.24588	-5.75129	TMEM41B	0.46708	0.26198	Transmembrane protein 41B
Gga.5723.1.S1_a_at	0.1339	4.52021	-1.69121	TMEM41A	1.05292	0.00466075	Transmembrane protein 41A
Gga.16015.1.S1_at	0.4537	-1.90513	-4.93346	TMEM40	-0.521776	0.108426	Transmembrane protein 40
Gga.14350.1.S1_s_at	0.229	-3.21228	-3.20714	TMEM39B	-0.740256	0.0199203	Transmembrane protein 39B
Gga.11982.1.S1_at	0.5446	-1.57862	-5.35471	TMEM39A	-0.582449	0.168542	Transmembrane protein 39A
Gga.12853.1.S1_at	0.5891	-1.4271	-5.54066	TMEM38B	-0.55655	0.206401	Transmembrane protein 38B
GgaAffx.20198.1.S1_s_at	0.8294	0.676873	-6.28601	TMEM38A	0.210364	0.525212	Transmembrane protein 38A
Gga.15868.1.S1_s_at	0.0893	6.07702	-0.241538	TMEM37	1.72733	0.00112561	Transmembrane protein 37
Gga.11581.2.S1_a_at	0.8654	-0.549274	-6.3704	TMEM35	-0.385078	0.603829	Transmembrane protein 35
Gga.5282.1.S1_at	0.6003	-1.38976	-5.58522	TMEM33	-0.33222	0.216885	Transmembrane protein 33
Gga.18941.1.S1_at	0.1332	4.53829	-1.67223	TMEM30C	1.34988	0.00457626	Transmembrane protein 30C
Gga.5531.1.S1_at	0.9011	0.430694	-6.43457	TMEM30A	0.245352	0.682634	Transmembrane protein 30A
GgaAffx.10591.1.S1_at	0.1471	4.31187	-1.91376	TMEM27	2.12344	0.00577368	Transmembrane protein 27
Gga.12221.2.A1_at	0.9837	0.0843256	-6.53565	TMEM266	0.0502213	0.935705	Transmembrane protein 266
GgaAffx.11928.1.S1_s_at	0.8053	-0.759124	-6.22375	TMEM263	-0.20769	0.47824	Transmembrane protein 263
Gga.17295.1.S1_at	0.7946	-0.793724	-6.19582	TMEM260	-0.977598	0.459382	Transmembrane protein 260
Gga.10035.1.S1_at	0.2075	-3.43687	-2.92718	TMEM26	-1.04909	0.0152352	Transmembrane protein 26
GgaAffx.1347.1.S1_at	0.5861	1.43619	-5.52973	TMEM259	1.328	0.203921	Transmembrane protein 259
Gga.7568.1.S1_s_at	0.7668	-0.879205	-6.12268	TMEM258	-0.260852	0.415114	Transmembrane protein 258
GgaAffx.10770.2.S1_at	0.098	-5.55146	-0.691141	TMEM255B	-1.66571	0.00176002	Transmembrane protein 255B
Gga.12432.1.S1_at	0.5779	-1.46116	-5.49955	TMEM254	-0.358237	0.197251	Transmembrane protein 254
Gga.17735.1.S1_at	0.9472	-0.242249	-6.50609	TMEM252	-0.127988	0.817139	Transmembrane protein 252
Gga.12907.1.S1_at	0.4079	2.09423	-4.68192	TMEM248	1.02841	0.083999	Transmembrane protein 248
GgaAffx.9899.1.S1_at	0.1946	3.57668	-2.75683	TMEM246	0.900254	0.0129443	Transmembrane protein 246
GgaAffx.8351.1.S1_at	0.4368	-1.96844	-4.84963	TMEM245	-0.55424	0.0995303	Transmembrane protein 245
Gga.3204.1.S1_at	0.0568	8.91022	1.63561	TMEM243	2.43601	0.00015528	Transmembrane protein 243
Gga.10307.1.S1_at	0.4972	-1.74072	-5.14836	TMEM242	-2.57355	0.13544	Transmembrane protein 242
Gga.14782.1.S1_at	0.3916	2.16732	-4.58398	TMEM241	1.07287	0.076143	Transmembrane protein 241
Gga.15762.1.S1_at	0.1931	3.59227	-2.73803	TMEM238	0.951547	0.0127136	Transmembrane protein 238
Gga.1687.1.S1_at	0.2705	-2.87097	-3.64608	TMEM237	-0.75858	0.0303833	Transmembrane protein 237
Gga.10011.1.A1_at	0.6328	-1.28397	-5.70826	TMEM234	-0.715043	0.249288	Transmembrane protein 234
GgaAffx.11863.1.S1_at	0.8215	-0.704608	-6.26568	TMEM230	-0.376975	0.50904	Transmembrane protein 230
GgaAffx.5977.1.A1_at	0.8039	0.765248	-6.21888	TMEM229B	0.929376	0.474863	Transmembrane protein 229B
GgaAffx.621.1.S1_at	0.5536	-1.54531	-5.39624	TMEM222	-0.443191	0.176253	Transmembrane protein 222
Gga.16370.1.S1_s_at	0.181	3.75537	-2.54368	TMEM220	0.902364	0.0105572	Transmembrane protein 220
Gga.13506.1.S1_s_at	0.9748	-0.125574	-6.53067	TMEM218	-0.0354284	0.904417	Transmembrane protein 218
Gga.17392.1.S1_at	0.791	-0.804729	-6.18673	TMEM215	-0.309728	0.453497	Transmembrane protein 215
Gga.12999.1.S1_at	0.4335	-1.98195	-4.83169	TMEM214	-0.596869	0.0977305	Transmembrane protein 214
Gga.12360.1.S1_at	0.3062	2.62443	-3.97138	TMEM213	2.38015	0.0416438	Transmembrane protein 213
GgaAffx.22440.1.S1_at	0.5341	1.61511	-5.30884	TMEM209	0.69502	0.160465	Transmembrane protein 209
GgaAffx.4540.1.S1_at	0.9673	-0.157063	-6.52556	TMEM207	-0.161196	0.880656	Transmembrane protein 207
GgaAffx.6159.1.S1_at	0.8208	0.707809	-6.26329	TMEM206	0.217098	0.507195	Transmembrane protein 206
GgaAffx.5879.1.S1_at	0.5126	-1.68699	-5.21746	TMEM204	-0.592043	0.145639	Transmembrane protein 204
Gga.4610.1.S1_at	0.797	0.786584	-6.20167	TMEM203	0.179203	0.46323	Transmembrane protein 203
Gga.17939.1.S1_at	0.5298	1.63037	-5.28956	TMEM201	0.748997	0.1572	Transmembrane protein 201
Gga.16314.1.S1_at	0.1677	-3.93594	-2.33363	TMEM200A	-1.49818	0.0086352	Transmembrane protein 200A
GgaAffx.9624.1.S1_at	0.3382	2.43755	-4.2211	TMEM2	0.735078	0.0531577	Transmembrane protein 2
Gga.5759.1.S1_at	0.7167	-1.02935	-5.98099	TMEM199	-0.273369	0.345352	Transmembrane protein 199
GgaAffx.20869.1.S1_s_at	0.0867	-6.25642	-0.096526	TMEM196	-1.56425	0.00097289	Transmembrane protein 196
Gga.2776.1.S1_at	0.783	-0.828135	-6.16707	TMEM192	-0.198129	0.441163	Transmembrane protein 192
Gga.6038.1.S1_at	0.4846	1.78753	-5.08765	TMEM19	1.04628	0.12713	Transmembrane protein 19
Gga.8378.1.S1_at	0.1041	5.30399	-0.916331	TMEM189	1.32004	0.00219621	Transmembrane protein 189
GgaAffx.23701.1.S1_at	0.3166	-2.56225	-4.05424	TMEM186	-0.978893	0.0451467	Transmembrane protein 186
Gga.2561.1.S1_at	0.7854	0.822396	-6.17194	TMEM185A	0.19209	0.444164	Transmembrane protein 185A
Gga.8798.1.S1_at	0.3747	2.24556	-4.47893	TMEM184C	0.656586	0.0685743	Transmembrane protein 184C
GgaAffx.23854.1.S1_s_at	0.519	1.66097	-5.2507	TMEM184B	0.419669	0.150846	Transmembrane protein 184B
Gga.6087.1.S1_at	0.0831	6.53739	0.12245	TMEM184A	1.57475	0.00077926	Transmembrane protein 184A
Gga.5519.1.S1_at	0.3537	2.36029	-4.32479	TMEM183A	0.607663	0.0588691	Transmembrane protein 183A
GgaAffx.10751.1.S1_at	0.895	0.45341	-6.42338	TMEM182	0.257902	0.667143	Transmembrane protein 182
GgaAffx.8750.1.S1_at	0.6578	1.20377	-5.79802	TMEM181	0.588971	0.276675	Transmembrane protein 181
Gga.12983.1.S1_at	0.6223	-1.32366	-5.66267	TMEM18	-0.516402	0.236649	Transmembrane protein 18
Gga.19628.1.S1_at	0.1075	-5.21809	-0.996612	TMEM179	-3.31667	0.00237577	Transmembrane protein 179
Gga.11692.1.S1_at	0.7298	-0.993759	-6.016	TMEM178B	-0.480965	0.360975	Transmembrane protein 178B
GgaAffx.7359.1.S1_at	0.2326	-3.17593	-3.25315	TMEM177	-0.720079	0.0208189	Transmembrane protein 177
Gga.15345.1.S1_s_at	0.949	0.232224	-6.50881	TMEM175	0.0569449	0.824545	Transmembrane protein 175
GgaAffx.9536.1.S1_at	0.8707	0.532902	-6.3801	TMEM174	0.866413	0.614396	Transmembrane protein 174
Gga.6523.1.S1_at	0.2419	3.10242	-3.34676	TMEM173	2.45737	0.0227764	Transmembrane protein 173
Gga.6610.1.S1_at	0.7209	-1.01621	-5.99401	TMEM171	-0.283806	0.351055	Transmembrane protein 171
GgaAffx.8080.1.S1_at	0.6622	-1.19073	-5.81231	TMEM170B	-1.31592	0.281372	Transmembrane protein 170B
Gga.18890.1.S1_a_at	0.6036	1.37786	-5.5993	TMEM170A	0.344264	0.220327	Transmembrane protein 170A
GgaAffx.5616.1.S1_at	0.8218	-0.703425	-6.26656	TMEM17	-0.401656	0.509722	Transmembrane protein 17
Gga.9152.1.S1_at	0.2923	-2.70876	-3.85948	TMEM169	-0.881976	0.0373527	Transmembrane protein 169
GgaAffx.5953.1.S1_at	0.9588	0.193933	-6.51814	TMEM168	0.0664793	0.853012	Transmembrane protein 168
Gga.1102.1.S1_at	0.6987	-1.08254	-5.92713	TMEM167B	-0.34416	0.323038	Transmembrane protein 167B
Gga.3441.2.S1_s_at	0.7542	0.915856	-6.08958	TMEM167A	0.216643	0.397148	Transmembrane protein 167A
GgaAffx.13149.1.S1_at	0.1547	-4.16443	-2.07562	TMEM164	-1.35868	0.00674413	Transmembrane protein 164
Gga.2253.1.S1_at	0.8422	-0.63084	-6.31822	TMEM163	-0.969928	0.552789	Transmembrane protein 163
GgaAffx.6890.1.S1_at	0.7212	1.01568	-5.99453	TMEM161B	1.4818	0.351287	Transmembrane protein 161B
Gga.11667.1.S1_at	0.6596	-1.19886	-5.80342	TMEM159	-0.318463	0.278437	Transmembrane protein 159
Gga.10915.1.S1_a_at	0.6674	1.17377	-5.83075	TMEM156	0.317539	0.287581	Transmembrane protein 156
Gga.15611.1.S1_at	0.7077	-1.05372	-5.95653	TMEM151B	-0.478678	0.334975	Transmembrane protein 151B
GgaAffx.7098.1.S1_at	0.7461	0.943278	-6.06417	TMEM150C	0.459987	0.384104	Transmembrane protein 150C
Gga.16915.1.S1_at	0.5146	-1.68067	-5.22555	TMEM150A	-0.632066	0.146887	Transmembrane protein 150A
Gga.13736.1.S1_at	0.7534	-0.918964	-6.08673	TMEM14C	-0.439924	0.395653	Transmembrane protein 14C
Gga.7108.2.S1_a_at	0.2848	2.76242	-3.78859	TMEM14A	0.642729	0.0348721	Transmembrane protein 14A
Gga.19111.1.S1_at	0.846	0.618919	-6.32624	TMEM144	0.197784	0.560077	Transmembrane protein 144
Gga.4836.1.S1_a_at	0.5031	-1.71932	-5.17595	TMEM141	-0.49798	0.139415	Transmembrane protein 141
Gga.10215.1.S1_at	0.1557	4.14902	-2.09275	TMEM140	1.44732	0.00685579	Transmembrane protein 140
Gga.12013.1.S1_at	0.8239	-0.696634	-6.27159	TMEM138	-0.309414	0.513655	Transmembrane protein 138
Gga.1945.1.S1_at	0.3292	2.48897	-4.15219	TMEM135	0.717548	0.0496842	Transmembrane protein 135
GgaAffx.25449.1.S1_s_at	0.9475	-0.240817	-6.50649	TMEM132E	-0.327919	0.818196	Transmembrane protein 132E
GgaAffx.25570.1.S1_s_at	0.6403	-1.25866	-5.73693	TMEM132D	-0.330162	0.257659	Transmembrane protein 132D
GgaAffx.1771.1.S1_s_at	0.4393	-1.95912	-4.862	TMEM132C	-1.81218	0.100792	Transmembrane protein 132C
GgaAffx.1786.1.S1_at	0.3263	2.50318	-4.13318	TMEM132B	1.69006	0.0487679	Transmembrane protein 132B
GgaAffx.2080.1.S1_at	0.6484	-1.23309	-5.76559	TMEM132A	-1.08335	0.266372	Transmembrane protein 132A
Gga.12674.3.S1_a_at	0.2205	3.29244	-3.10635	TMEM131	0.906696	0.0180861	Transmembrane protein 131
GgaAffx.2220.1.S1_at	0.664	-1.1853	-5.81823	TMEM130	-0.385513	0.283347	Transmembrane protein 130
Gga.13540.1.S1_s_at	0.5402	1.59204	-5.33788	TMEM129	0.362352	0.165526	Transmembrane protein 129
GgaAffx.9520.1.S1_at	0.5529	1.54835	-5.39246	TMEM128	0.581596	0.175535	Transmembrane protein 128
Gga.8084.2.S1_a_at	0.7288	-0.996435	-6.01339	TMEM126A	-0.236835	0.359781	Transmembrane protein 126A
GgaAffx.6250.1.S1_at	0.8334	0.663456	-6.29559	TMEM125	0.416914	0.533156	Transmembrane protein 125
GgaAffx.13091.1.S1_s_at	0.6554	-1.21106	-5.79	TMEM123	-0.303999	0.274081	Transmembrane protein 123
Gga.18442.1.S1_at	0.2389	-3.12849	-3.31348	TMEM121L	-1.01259	0.02206	Transmembrane protein 121-like
Gga.5784.1.S1_at	0.5156	-1.67823	-5.22867	TMEM121	-0.995112	0.147373	Transmembrane protein 121
GgaAffx.12498.1.S1_s_at	0.356	-2.34544	-4.34473	TMEM120B	-1.57143	0.0600387	Transmembrane protein 120B
Gga.8335.1.S1_at	0.5067	1.70628	-5.19272	TMEM120A	0.519384	0.141893	Transmembrane protein 120A
Gga.7754.1.S1_at	0.4563	-1.89569	-4.94591	TMEM119	-0.52432	0.10982	Transmembrane protein 119
GgaAffx.6024.1.S1_at	0.5645	-1.5098	-5.44013	TMEM117	-2.04188	0.184843	Transmembrane protein 117
Gga.10413.1.S1_at	0.5158	1.67669	-5.23064	TMEM116	1.76102	0.147679	Transmembrane protein 116
GgaAffx.21694.1.S1_at	0.8636	-0.557073	-6.36569	TMEM115	-0.168874	0.598832	Transmembrane protein 115
GgaAffx.11203.1.S1_at	0.4903	-1.76886	-5.11191	TMEM114	-0.634413	0.130381	Transmembrane protein 114
GgaAffx.1124.1.S1_at	0.3737	2.25239	-4.46975	TMEM110	0.555761	0.0679514	Transmembrane protein 110
GgaAffx.2947.1.S1_s_at	0.5966	-1.40012	-5.57291	TMEM11	-0.488825	0.213927	Transmembrane protein 11
Gga.7476.1.S1_at	0.7774	0.848421	-6.14968	TMEM108	0.231556	0.430674	Transmembrane protein 108
Gga.1948.1.S1_at	0.9252	0.325676	-6.47918	TMEM106C	0.156545	0.756391	Transmembrane protein 106C
GgaAffx.6773.1.S1_at	0.5052	1.71241	-5.18484	TMEM106B	0.442846	0.140723	Transmembrane protein 106B
GgaAffx.4821.1.S1_at	0.5185	1.66323	-5.24782	TMEM104	0.715375	0.150388	Transmembrane protein 104
Gga.12544.1.S1_at	0.2286	-3.21803	-3.19989	TMEM100	-1.38756	0.0197822	Transmembrane protein 100
Gga.12557.1.S1_at	0.2198	-3.29945	-3.09759	TMEFF2	-0.812163	0.0179348	Transmembrane protein with EGF-like and two follistatin-like domains 2
Gga.12492.1.S1_at	0.6433	-1.24982	-5.74687	TMEFF1	-0.561736	0.260641	Transmembrane protein with EGF-like and two follistatin-like domains 1
GgaAffx.12259.1.S1_at	0.7327	-0.985607	-6.0239	TMED8	-0.274176	0.364633	Transmembrane emp24 protein transport domain containing 8
Gga.17829.1.S1_at	0.5892	-1.42565	-5.5424	TMED7	-0.388228	0.206801	Transmembrane emp24 protein transport domain containing 7
Gga.3703.1.S1_s_at	0.5917	-1.41532	-5.55478	TMED5	-0.485224	0.209658	Transmembrane emp24 protein transport domain containing 5
Gga.1764.1.S1_a_at	0.2777	-2.81049	-3.72533	TMED3	-1.0962	0.0328013	Transmembrane emp24 protein transport domain containing 3
GgaAffx.12277.1.S1_s_at	0.5053	-1.71065	-5.18711	TMED2	-0.406642	0.141059	Transmembrane p24 trafficking protein 2
Gga.2439.3.S1_at	0.571	1.48404	-5.4717	TMED10	1.18869	0.19132	Transmembrane p24 trafficking protein 10
Gga.9030.1.S1_a_at	0.1534	-4.18363	-2.05434	TMCO6	-1.1351	0.00660784	Transmembrane and coiled-coil domains 6
GgaAffx.2522.3.S1_s_at	0.8053	-0.75885	-6.22396	TMCO4	-0.433591	0.478392	Transmembrane and coiled-coil domains 4
Gga.18696.1.S1_at	0.8131	-0.735386	-6.24232	TMCO3	-0.507791	0.491489	Transmembrane and coiled-coil domains 3
Gga.11775.1.S1_at	0.829	0.679481	-6.28413	TMCO1	0.518761	0.523677	Transmembrane and coiled-coil domains 1
Gga.18629.1.S1_at	0.0792	7.08062	0.519227	TMCC3	1.77012	0.0005181	Transmembrane and coiled-coil domain family 3
GgaAffx.26657.2.S1_s_at	0.9382	-0.278439	-6.49536	TMCC2	-0.216274	0.790583	Transmembrane and coiled-coil domain family 2
GgaAffx.21439.1.S1_s_at	0.761	0.895374	-6.1082	TMCC1	0.380458	0.407113	Transmembrane and coiled-coil domain family 1
GgaAffx.4305.1.S1_at	0.2416	3.10427	-3.3444	TMC7	1.19265	0.0227248	Transmembrane channel like 7
GgaAffx.4503.1.S1_at	0.8994	0.437867	-6.43109	TMC6	0.107782	0.677723	Transmembrane channel-like 6
GgaAffx.4323.1.S1_at	0.0867	6.2829	-0.075466	TMC5	1.50024	0.00095243	Transmembrane channel-like 5
GgaAffx.7587.1.S1_s_at	0.7749	0.854765	-6.14418	TMC2	1.16648	0.427432	Transmembrane channel-like 2
GgaAffx.9631.2.S1_s_at	0.6688	-1.16901	-5.83589	TMC1	-1.30392	0.289345	Transmembrane channel-like 1
Gga.5370.1.S1_at	0.9939	0.0330758	-6.53911	TMBIM6	0.0228918	0.974751	Transmembrane BAX inhibitor motif containing 6
Gga.18969.1.S1_s_at	0.5113	1.69207	-5.21095	TMBIM1	0.654285	0.144643	Transmembrane BAX inhibitor motif containing 1
GgaAffx.21623.1.S1_at	0.0988	5.49344	-0.743138	TMA7	1.81207	0.00185259	Translation machinery associated 7 homolog (S. Cerevisiae)
GgaAffx.21976.1.S1_s_at	0.3209	2.53736	-4.08748	TM9SF4	0.641729	0.0466363	Transmembrane 9 superfamily member 4
Gga.18848.1.S1_at	0.6938	-1.09815	-5.91099	TM9SF3	-0.383918	0.316721	Transmembrane 9 superfamily member 3
Gga.1704.1.S1_at	0.9173	0.359856	-6.46596	TM9SF2	0.104514	0.732021	Transmembrane 9 superfamily member 2
Gga.11014.1.S1_at	0.7775	0.847008	-6.1509	TM7SF3	0.979512	0.431399	Transmembrane 7 superfamily member 3
Gga.12351.1.S1_at	0.6085	1.36258	-5.61729	TM6SF2	0.428692	0.224821	Transmembrane 6 superfamily member 2
Gga.11781.1.S1_at	0.4883	-1.77489	-5.10408	TM6SF1	-0.42266	0.129322	Transmembrane 6 superfamily member 1
Gga.6292.1.S1_a_at	0.2639	2.92354	-3.57752	TM4SF4	0.811981	0.0284386	Transmembrane 4 L six family member 4
Gga.10131.2.S1_a_at	0.5437	-1.58255	-5.3498	TM4SF1a	-1.60204	0.167654	Transmembrane 4 L six family member 1a
GgaAffx.3968.1.S1_at	0.4447	1.93872	-4.88904	TM4SF19	1.90664	0.10361	Transmembrane 4 L six family member 19
Gga.12103.1.S1_at	0.3297	-2.48561	-4.1567	TM4SF18	-0.658188	0.049904	Transmembrane 4 L six family member 18
GgaAffx.6597.1.S1_at	0.8687	-0.538226	-6.37698	TM4SF1	-0.295227	0.610948	Transmembrane 4 L six family member 1
Gga.7778.1.S1_at	0.6382	-1.26584	-5.72883	TM2D2	-0.442797	0.25526	TM2 domain containing 2
Gga.3144.1.S1_at	0.2112	3.40376	-2.96797	TM2D1	0.849721	0.0158416	TM2 domain containing 1
Gga.13567.1.S1_at	0.1859	3.68205	-2.63052	TLX3	1.50439	0.0114714	T-cell leukemia homeobox 3
Gga.511.1.S1_at	0.7862	0.82017	-6.17381	TLX1	0.635919	0.445332	T-cell leukemia homeobox 1
GgaAffx.10617.2.S1_s_at	0.1473	4.30365	-1.9227	TLR7	1.62401	0.00582346	Toll-like receptor 7
GgaAffx.5925.1.S1_at	0.5167	-1.67367	-5.2345	TLR5	-0.928109	0.148283	Toll-like receptor 5
GgaAffx.4379.1.S1_at	0.2013	3.50154	-2.848	TLR4	2.27947	0.0141237	Toll-like receptor 4
GgaAffx.8585.3.S1_s_at	0.1677	3.94545	-2.32272	TLR3	1.28496	0.0085455	Toll-like receptor 3
Gga.98.2.S1_a_at	0.2851	2.75855	-3.7937	TLR2A	0.795222	0.0350449	Toll-like receptor 2 family member A
GgaAffx.12703.1.S1_at	0.1612	4.03825	-2.21703	TLR21	1.07607	0.00772301	Toll-like receptor 21
GgaAffx.11201.1.S1_s_at	0.0904	5.97542	-0.325535	TLR1A	2.53442	0.00122433	Toll-like receptor 1 family member A
GgaAffx.5126.1.S1_at	0.2565	2.97349	-3.51267	TLR15	2.34253	0.0267163	Toll-like receptor 15
Gga.15932.1.S1_at	0.1927	-3.60368	-2.7243	TLN2	-1.24969	0.0125477	Talin 2
Gga.4319.1.S1_at	0.9076	-0.399814	-6.4489	TLN1	-0.138045	0.703968	Talin 1
Gga.239.1.S1_at	0.5511	1.55486	-5.38437	TLL1	0.473407	0.174008	Tolloid-like 1
Gga.6272.1.S1_a_at	0.6189	1.33447	-5.65013	TLK2	0.475292	0.233308	Tousled-like kinase 2
GgaAffx.22965.1.S1_s_at	0.7184	1.02395	-5.98635	TLK1	0.338395	0.347686	Tousled-like kinase 1
Gga.10808.1.S1_at	0.7683	0.874228	-6.12709	TLE4	0.223733	0.417601	Transducin-like enhancer of split 4 (E(sp1) homolog, Drosophila)
Gga.19425.1.A1_at	0.6366	-1.27265	-5.72112	TLE3	-0.399591	0.253001	Transducin-like enhancer of split 3 (E(sp1) homolog, Drosophila)
GgaAffx.7983.1.S1_s_at	0.3121	-2.59192	-4.01467	TLE1	-1.02071	0.0434375	Transducin-like enhancer of split 1 (E(sp1) homolog, Drosophila)
GgaAffx.12412.1.S1_at	0.3912	-2.17002	-4.58036	TLDC1	-2.36968	0.0758678	TBC/LysM-associated domain containing 1
Gga.7273.1.S1_at	0.144	-4.35312	-1.86913	TLCD1	-1.47215	0.00553129	TLC domain containing 1
GgaAffx.3314.1.S1_s_at	0.4784	-1.81201	-5.05574	TKT	-0.472272	0.122988	Transketolase
Gga.421.2.S1_a_at	0.3874	-2.18624	-4.55859	TK1	-0.572605	0.0742363	Thymidine kinase 1, soluble
GgaAffx.493.1.S1_s_at	0.2301	3.19989	-3.22281	TJP3	0.835862	0.0202219	Tight junction protein 3
Gga.448.1.S1_at	0.9979	0.0112126	-6.53967	TJP2	0.0029222	0.991439	Tight junction protein 2
GgaAffx.26072.2.S1_s_at	0.6915	-1.10522	-5.90362	TJP1	-0.472867	0.313894	Tight junction protein 1
Gga.11108.1.S1_at	0.2644	2.91944	-3.58286	TJAP1	0.938905	0.0285855	Tight junction associated protein 1
Gga.12311.5.S1_a_at	0.2751	2.82998	-3.69975	TIRAP	0.989685	0.0319998	Toll-interleukin 1 receptor (TIR) domain containing adaptor protein
Gga.8287.1.S1_at	0.605	-1.37268	-5.60541	TIPRL	-0.428328	0.221842	TOR signaling pathway regulator
GgaAffx.4777.1.S1_at	0.4423	-1.94687	-4.87824	TIPIN	-0.554445	0.102475	TIMELESS interacting protein
Gga.2353.1.S1_at	0.6238	1.3196	-5.66737	TIPARP	0.343092	0.237915	TCDD-inducible poly(ADP-ribose) polymerase
GgaAffx.11339.1.S1_at	0.5173	-1.67025	-5.23886	TINAGL1	-2.01193	0.148968	Tubulointerstitial nephritis antigen-like 1
Gga.11215.1.S1_at	0.062	8.25513	1.27091	TINAG	1.96305	0.00023273	Tubulointerstitial nephritis antigen
GgaAffx.26374.1.S1_at	0.3379	2.44178	-4.21542	TIMP4	0.579069	0.0528624	TIMP metallopeptidase inhibitor 4
Gga.2827.2.S1_a_at	0.787	-0.817871	-6.17575	TIMP3	-0.376875	0.446541	TIMP metallopeptidase inhibitor 3
Gga.2965.1.S2_at	0.6289	1.29838	-5.69179	TIMP2	1.53786	0.24463	TIMP metallopeptidase inhibitor 2
Gga.9832.1.S1_a_at	0.6918	-1.10366	-5.90525	TIMMDC1	-0.276194	0.314515	Translocase of inner mitochondrial membrane domain containing 1
GgaAffx.12819.1.S1_s_at	0.5019	-1.72469	-5.16904	TIMM9	-0.76483	0.138407	Translocase of inner mitochondrial membrane 9 homolog (yeast)
Gga.6377.1.S1_at	0.5132	-1.68539	-5.21951	TIMM8A	-0.725113	0.145955	Translocase of inner mitochondrial membrane 8 homolog A (yeast)
GgaAffx.24394.1.S1_at	0.6092	-1.36037	-5.61989	TIMM50	-0.790556	0.225478	Translocase of inner mitochondrial membrane 50 homolog (S. Cerevisiae)
GgaAffx.218.2.S1_s_at	0.3669	-2.28631	-4.42417	TIMM44	-0.708157	0.0649471	Translocase of inner mitochondrial membrane 44 homolog (yeast)
Gga.12679.2.S1_a_at	0.7775	-0.846729	-6.15114	TIMM23	-0.246138	0.431542	Translocase of inner mitochondrial membrane 23 homolog (yeast)
GgaAffx.21266.1.S1_at	0.3678	-2.28281	-4.42889	TIMM22	-0.856893	0.0652511	Translocase of inner mitochondrial membrane 22 homolog (yeast)
Gga.12304.1.S1_at	0.5343	-1.61438	-5.30977	TIMM21	-0.397018	0.160624	Translocase of inner mitochondrial membrane 21 homolog (yeast)
GgaAffx.12582.1.S1_s_at	0.4372	-1.96686	-4.85173	TIMM17A	-0.631856	0.0997437	Translocase of inner mitochondrial membrane 17 homolog A (yeast)
Gga.3262.1.S1_at	0.4313	-1.99001	-4.82097	TIMM13	-0.55531	0.0966722	Translocase of inner mitochondrial membrane 13
Gga.1256.2.S1_a_at	0.7883	-0.813528	-6.1794	TIMM10B	-0.330562	0.448832	Translocase of inner mitochondrial membrane 10 homolog B (yeast)
Gga.10392.1.S1_at	0.3184	-2.54915	-4.07173	TIMM10	-1.50972	0.0459245	Translocase of inner mitochondrial membrane 10 homolog (yeast)
GgaAffx.2421.1.S1_s_at	0.0971	5.60982	-0.639328	TIMD4	1.51928	0.00167225	T-cell immunoglobulin and mucin domain containing 4
Gga.9760.1.S1_at	0.709	-1.05053	-5.95975	TIGAR	-0.296954	0.336316	TP53 induced glycolysis regulatory phosphatase
GgaAffx.7657.1.A1_at	0.6795	-1.13663	-5.87056	TIFA	-0.794521	0.301591	TRAF interacting protein with forkhead associated domain
GgaAffx.23084.1.S1_s_at	0.8773	-0.511726	-6.39226	TIE1	-0.225683	0.628218	Tyrosine kinase with immunoglobulin-like and EGF-like domains 1
Gga.9662.2.S1_a_at	0.1168	-4.95881	-1.24572	TICRR	-1.32516	0.00302876	TOPBP1-interacting checkpoint and replication regulator
Gga.12009.1.S1_at	0.8243	0.695975	-6.27208	TICAM1	0.249918	0.514037	Toll like receptor adaptor molecule 1
Gga.14261.1.A1_at	0.5207	1.65626	-5.25669	TIAM2	1.38261	0.151808	T-cell lymphoma invasion and metastasis 2
Gga.12783.1.S1_s_at	0.6636	1.18634	-5.8171	TIAM1	0.499093	0.282967	T-cell lymphoma invasion and metastasis 1
Gga.8269.2.S1_at	0.6323	-1.28764	-5.70408	TIA1	-0.454136	0.248095	TIA1 cytotoxic granule-associated RNA binding protein
Gga.3128.1.S1_a_at	0.8585	-0.579769	-6.35164	THYN1	-0.323501	0.584429	Thymocyte nuclear protein 1
Gga.4153.1.S2_a_at	0.4242	-2.02777	-4.7707	THY1	-0.894806	0.0918692	Thy-1 cell surface antigen
Gga.4336.1.S1_at	0.5993	-1.39252	-5.58194	THUMPD3	-0.366296	0.216093	THUMP domain containing 3
GgaAffx.11257.1.S1_at	0.2263	-3.23701	-3.17595	THUMPD2	-1.01086	0.0193335	THUMP domain containing 2
GgaAffx.1413.1.S1_at	0.3982	-2.13804	-4.62325	THUMPD1	-0.78073	0.0791948	THUMP domain containing 1
GgaAffx.7825.1.S1_at	0.3991	-2.13375	-4.629	THSD7B	-1.74077	0.0796526	Thrombospondin, type I, domain containing 7B
Gga.3140.1.A1_at	0.2847	-2.76324	-3.78752	THSD7A	-2.58527	0.0348359	Thrombospondin, type I, domain containing 7A
GgaAffx.2529.1.S1_at	0.5871	-1.43335	-5.53315	THSD4	-0.445906	0.204694	Thrombospondin, type I, domain containing 4
Gga.11695.1.S1_s_at	0.4596	-1.88204	-4.9639	THSD1	-2.01367	0.111867	Thrombospondin type 1 domain containing 1
Gga.1403.1.S1_a_at	0.7577	0.90331	-6.10102	THRSP	0.804735	0.403229	Thyroid hormone responsive
Gga.609.1.S1_at	0.5472	1.56936	-5.36629	THRB	1.04557	0.170651	Thyroid hormone receptor, beta
Gga.3068.2.S1_at	0.2119	3.39254	-2.98184	THRAP3	1.13995	0.0160533	Thyroid hormone receptor associated protein 3
Gga.725.1.S1_at	0.9047	-0.410439	-6.44408	THRA	-0.577237	0.696592	Thyroid hormone receptor, alpha
GgaAffx.21801.1.S1_at	0.3916	-2.16644	-4.58516	THPO	-1.85747	0.0762326	Thrombopoietin
GgaAffx.8935.1.S1_at	0.3471	-2.39203	-4.28216	THOP1	-0.86885	0.0564472	Thimet oligopeptidase 1
Gga.8986.1.S1_at	0.9965	0.0203713	-6.53951	THOC7	0.0178438	0.984447	THO complex 7
GgaAffx.12981.1.S1_s_at	0.2365	-3.1453	-3.29207	THOC5	-0.818022	0.0216113	THO complex 5
GgaAffx.13039.1.S1_s_at	0.1586	-4.084	-2.16545	THOC3	-1.07313	0.00735066	THO complex 3
Gga.12414.1.S1_s_at	0.525	-1.64283	-5.27377	THOC2	-0.537494	0.154583	THO complex 2
Gga.4741.1.S1_at	0.3576	2.33687	-4.35625	THOC1	2.48307	0.0607258	THO complex 1
Gga.12047.1.S1_at	0.9702	-0.146172	-6.52745	THNSL2	-0.0520092	0.88886	Threonine synthase like 2
Gga.10278.1.S1_s_at	0.8651	0.550743	-6.36952	THNSL1	0.452654	0.602886	Threonine synthase-like 1 (S. Cerevisiae)
GgaAffx.8090.1.S1_at	0.8989	0.439493	-6.4303	THL	0.761313	0.676612	Tyrosine hydroxylase-like
GgaAffx.2334.1.S1_s_at	0.5062	-1.70747	-5.19119	THG1L	-0.599497	0.141665	TRNA-histidine guanylyltransferase 1 like
GgaAffx.464.2.S1_at	0.8529	0.597631	-6.34023	THEMIS2	0.781729	0.57324	Thymocyte selection associated family member 2
GgaAffx.9419.1.S1_at	0.3633	2.30912	-4.39353	THEMIS	1.81345	0.0630057	Thymocyte selection associated
Gga.9786.1.A1_at	0.6778	1.14395	-5.86278	THEM4	1.07209	0.298785	Thioesterase superfamily member 4
Gga.1980.1.S1_s_at	0.0792	-7.09669	0.530451	THBS4	-3.39751	0.00051209	Thrombospondin 4
Gga.75.1.A1_at	0.8901	-0.469018	-6.41539	THBS3	-0.395546	0.656605	Thrombospondin 3
GgaAffx.21822.1.S1_s_at	0.1696	-3.91065	-2.36273	THBS2	-1.59441	0.00887907	Thrombospondin 2
GgaAffx.22987.1.S1_at	0.6215	-1.32573	-5.66028	THBS1	-0.735114	0.236007	Thrombospondin 1
GgaAffx.5274.1.A1_at	0.3093	2.60545	-3.99664	THBD	1.20114	0.0426811	Thrombomodulin
GgaAffx.7065.1.S1_at	0.9076	-0.399417	-6.44908	THAP9	-0.183969	0.704244	THAP domain containing 9
Gga.15719.1.S1_at	0.8886	0.476028	-6.41172	THAP7	0.417899	0.6519	THAP domain containing 7
GgaAffx.13202.1.S1_s_at	0.5879	-1.43061	-5.53644	THAP5	-0.449508	0.20544	THAP domain containing 5
Gga.7498.1.S1_a_at	0.6686	1.17123	-5.83349	THAP4	0.381336	0.288519	THAP domain containing 4
GgaAffx.555.1.S1_s_at	0.6541	1.21523	-5.7854	THAP12	0.335794	0.272607	THAP domain containing 12
GgaAffx.9801.1.S1_at	0.4506	-1.91555	-4.9197	THAP1	-0.70759	0.106909	THAP domain containing, apoptosis associated protein 1
GgaAffx.6243.1.S1_s_at	0.2801	-2.79725	-3.74273	THADA	-0.75963	0.0333578	Thyroid adenoma associated
Gga.327.1.S1_at	0.9691	-0.150372	-6.52674	TH	-0.176094	0.885695	Tyrosine hydroxylase
GgaAffx.12660.1.S1_s_at	0.4511	-1.91415	-4.92155	TGS1	-0.932238	0.107112	Trimethylguanosine synthase 1
Gga.16292.1.S1_at	0.3101	2.60108	-4.00246	TGOLN2	0.768189	0.0429236	Trans-golgi network protein 2
GgaAffx.2993.7.S1_at	0.6656	1.17939	-5.82466	TGM6L	1.57615	0.285512	Protein-glutamine gamma-glutamyltransferase 6-like
GgaAffx.2993.3.S1_s_at	0.8322	0.667355	-6.29283	TGM6	0.772672	0.530839	Transglutaminase 6
GgaAffx.12288.1.S1_s_at	0.0557	-9.69166	2.02704	TGM4	-2.61763	9.906e-05	Transglutaminase 4 (prostate)
Gga.1035.1.S1_at	0.099	-5.48306	-0.752488	TGM2	-1.26075	0.00186973	Transglutaminase 2 (C polypeptide, protein-glutamine-gamma-glutamyltransferase)
Gga.16672.1.S1_at	0.264	-2.92189	-3.57967	TGIF2	-0.757091	0.0284977	TGFB-induced factor homeobox 2
Gga.768.1.S1_at	0.4584	-1.88742	-4.95681	TGIF1	-0.575471	0.111056	TGFB-induced factor homeobox 1
GgaAffx.10752.1.S1_at	0.9598	-0.188634	-6.5193	TGFBRAP1	-0.0918819	0.856972	Transforming growth factor beta receptor associated protein 1
Gga.804.1.S1_at	0.5976	-1.39643	-5.57729	TGFBR3	-0.618192	0.214976	Transforming growth factor, beta receptor III
Gga.2645.1.S1_at	0.2013	3.50118	-2.84844	TGFBR2	2.72001	0.0141297	Transforming growth factor, beta receptor II (70/80kDa)
Gga.143.1.S1_at	0.8575	-0.582785	-6.34973	TGFBR1	-0.144149	0.58253	Transforming growth factor, beta receptor I (activin A receptor type II-like kinase, 53kDa)
Gga.2582.1.S1_at	0.3303	-2.48258	-4.16075	TGFBI	-0.590423	0.0501026	Transforming growth factor, beta-induced, 68kDa
Gga.1686.1.S1_s_at	0.3138	-2.57872	-4.03227	TGFB3	-0.60469	0.0441894	Transforming growth factor, beta 3
GgaAffx.22982.1.S1_at	0.338	-2.43905	-4.21909	TGFB2	-0.941071	0.0530528	Transforming growth factor, beta 2
Gga.2.1.S1_at	0.4661	-1.85864	-4.99466	TGFB1	-0.862069	0.115465	Transforming growth factor beta 1
GgaAffx.21846.1.S1_s_at	0.2515	3.01853	-3.45447	TGFA	1.3801	0.0252609	Transforming growth factor alpha
GgaAffx.10830.1.S1_at	0.7508	0.929121	-6.07736	TGDS	0.259739	0.390796	TDP-glucose 4,6-dehydratase
Gga.4193.1.S1_at	0.3405	-2.42501	-4.23792	TFRC	-0.583294	0.0540433	Transferrin receptor (p90, CD71)
Gga.8030.1.S1_at	0.2487	-3.04688	-3.41796	TFPI2	-0.752203	0.0243894	Tissue factor pathway inhibitor 2
Gga.11741.1.S1_a_at	0.3479	-2.38912	-4.28608	TFPI	-0.937859	0.0566654	Tissue factor pathway inhibitor (lipoprotein-associated coagulation inhibitor)
GgaAffx.12338.1.S1_s_at	0.8463	-0.61834	-6.32662	TFIP11	-0.257547	0.560432	Tuftelin interacting protein 11
Gga.1550.1.S1_s_at	0.9221	-0.338828	-6.47424	TFG	-0.0909008	0.746975	TRK-fused gene
Gga.19939.1.S1_at	0.2943	-2.6987	-3.87279	TFF2	-0.975286	0.0378383	Trefoil factor 2
GgaAffx.5934.1.S1_at	0.4664	-1.85752	-4.99613	TFEC	-1.07294	0.11564	Transcription factor EC
Gga.4364.1.S1_s_at	0.988	0.0617695	-6.53755	TFEB	0.0343616	0.952873	Transcription factor EB
GgaAffx.20326.1.S1_at	0.229	-3.21135	-3.20832	TFDP2	-1.21546	0.0199428	Transcription factor Dp-2 (E2F dimerization partner 2)
Gga.3952.1.S1_at	0.2303	-3.19775	-3.22551	TFDP1	-1.29616	0.0202743	Transcription factor Dp-1
GgaAffx.7407.1.S1_s_at	0.5639	-1.51276	-5.43648	TFCP2L1	-2.06226	0.18411	Transcription factor CP2-like 1
Gga.8699.1.S1_at	0.9377	0.280586	-6.49468	TFCP2	0.274765	0.789017	Transcription factor CP2
GgaAffx.23286.1.S1_at	0.909	-0.394633	-6.45121	TFB2M	-0.128925	0.707577	Transcription factor B2, mitochondrial
GgaAffx.24240.1.S1_s_at	0.197	-3.55255	-2.78602	TFB1M	-0.930639	0.0133107	Transcription factor B1, mitochondrial
GgaAffx.1590.1.S1_at	0.9161	-0.365876	-6.4635	TFAP2E	-0.377125	0.727764	Transcription factor AP-2 epsilon (activating enhancer binding protein 2 epsilon)
GgaAffx.22330.1.S1_at	0.1557	4.15008	-2.09157	TFAP2C	1.60302	0.00684809	Transcription factor AP-2 gamma (activating enhancer binding protein 2 gamma)
Gga.9289.1.S1_at	0.5845	1.44097	-5.52397	TFAP2B	0.542975	0.202628	Transcription factor AP-2 beta (activating enhancer binding protein 2 beta)
Gga.2351.1.S1_at	0.794	-0.795643	-6.19424	TFAP2A	-0.60377	0.458352	Transcription factor AP-2 alpha (activating enhancer binding protein 2 alpha)
Gga.3283.1.S1_s_at	0.2405	-3.11549	-3.33006	TFAM	-0.855507	0.022414	Transcription factor A, mitochondrial
Gga.7888.1.S1_s_at	0.4709	-1.83838	-5.02125	TF	-0.439216	0.118676	Transferrin (ovotransferrin)
GgaAffx.11253.1.S1_at	0.9763	0.120676	-6.53136	TEX9	0.152229	0.908124	Testis expressed 9
GgaAffx.11340.1.S1_at	0.8311	0.672017	-6.2895	TEX36	0.6449	0.528078	Testis expressed 36
GgaAffx.7922.1.S1_at	0.9627	-0.176902	-6.52176	TEX33	-0.201679	0.865755	Testis expressed 33
Gga.12874.1.S1_at	0.2777	-2.81292	-3.72214	TEX30	-0.99915	0.0327001	Testis expressed 30
Gga.9302.2.S1_a_at	0.8347	-0.657842	-6.29956	TEX2L	-0.323938	0.536502	Testis expressed 2-like
Gga.4565.3.S1_a_at	0.6189	1.3346	-5.64999	TEX264	0.327988	0.233269	Testis expressed 264
Gga.11472.1.S1_s_at	0.4962	1.74437	-5.14363	TEX2	0.448004	0.134772	Testis expressed 2
GgaAffx.3147.1.S1_at	0.9461	-0.245921	-6.50507	TEX14	-0.142811	0.814432	Testis expressed 14
Gga.10087.1.S1_at	0.2671	2.90365	-3.60343	TEX12	0.803726	0.0291582	Testis expressed 12
GgaAffx.3617.1.S1_s_at	0.3662	-2.29431	-4.41343	TEX11	-0.619596	0.0642591	Testis expressed 11
GgaAffx.11646.1.S1_at	0.2429	-3.09562	-3.35545	TEX10	-1.22794	0.0229673	Testis expressed 10
GgaAffx.8564.1.S1_at	0.4245	-2.02692	-4.77183	TET3	-0.551702	0.0919741	Tet methylcytosine dioxygenase 3
Gga.14310.1.S1_s_at	0.6405	1.25776	-5.73794	TET2	0.941093	0.257961	Tet methylcytosine dioxygenase 2
GgaAffx.2517.1.S1_at	0.8523	-0.598716	-6.33953	TET1	-0.151477	0.572564	Tet methylcytosine dioxygenase 1
Gga.19006.1.S1_at	0.9446	-0.251835	-6.50339	TESK2	-0.0727141	0.810077	Testis-specific kinase 2
GgaAffx.134.1.S1_at	0.8076	-0.751565	-6.22971	TESK1	-1.2623	0.482432	Testis-specific kinase 1
Gga.7364.1.S1_a_at	0.5176	-1.66911	-5.24032	TESC	-0.627135	0.149199	Tescalcin
Gga.1325.1.S1_at	0.4026	2.11691	-4.65156	TES	0.506691	0.0814757	Testis derived transcript (3 LIM domains)
Gga.11755.1.S1_at	0.4933	1.75634	-5.12814	TERT	0.720347	0.132608	Telomerase reverse transcriptase
Gga.4487.1.S1_at	0.7458	-0.944154	-6.06335	TERF2IP	-0.22882	0.383693	TERF2 interacting protein
Gga.2569.1.S1_a_at	0.229	-3.21076	-3.20906	TERF2	-0.757118	0.019957	Telomeric repeat binding factor 2
Gga.8451.1.S2_a_at	0.103	-5.34669	-0.876835	TERF1	-1.28301	0.00211278	Telomeric repeat binding factor (NIMA-interacting) 1
AF243438.CDS1.S1_s_at	0.5342	1.61488	-5.30914	TERC	2.32305	0.160516	Telomerase RNA component
Gga.3378.1.S1_at	0.1732	-3.85695	-2.42485	TENM4	-0.953748	0.00942288	Teneurin transmembrane protein 4
Gga.19400.1.A1_s_at	0.176	3.82538	-2.4616	TENM3	1.16955	0.00976006	Teneurin transmembrane protein 3
Gga.2983.2.S1_a_at	0.8385	0.644509	-6.30886	TENM2	0.801055	0.544505	Teneurin transmembrane protein 2
Gga.4323.1.S1_at	0.536	1.60896	-5.3166	TENM1	2.16884	0.1618	Teneurin transmembrane protein 1
Gga.19081.1.A1_at	0.6295	-1.29631	-5.69416	TELO2	-1.3992	0.245294	Telomere maintenance 2
GgaAffx.4539.1.S1_at	0.3361	2.45168	-4.20215	TEKT5	2.70575	0.0521779	Tektin 5
Gga.9244.2.S1_a_at	0.9077	-0.398606	-6.44944	TEKT4	-0.560602	0.704809	Tektin 4
GgaAffx.902.1.S1_s_at	0.6657	1.1791	-5.82497	TEKT3	1.47135	0.285617	Tektin 3
Gga.20028.1.S1_at	0.2639	2.92406	-3.57684	TEKT2	2.53077	0.0284202	Tektin 2
Gga.12864.1.S1_s_at	0.226	-3.24047	-3.17159	TEKT1	-1.7157	0.0192528	Tektin 1
GgaAffx.1208.4.S1_s_at	0.4022	-2.12105	-4.64601	TEK	-0.545569	0.0810233	TEK tyrosine kinase, endothelial
Gga.15507.1.S1_at	0.8711	0.531178	-6.38111	TEF	0.583857	0.615515	Thyrotrophic embryonic factor
Gga.10589.1.A1_at	0.5193	-1.65961	-5.25242	TECTB	-1.15485	0.151122	Tectorin beta
Gga.399.1.S1_at	0.9741	-0.129224	-6.53013	TECTA	-0.0774257	0.901657	Tectorin alpha
Gga.12132.1.S1_at	0.684	1.12476	-5.88313	TECRL	0.96766	0.306194	Trans-2,3-enoyl-CoA reductase-like
Gga.1440.1.S1_at	0.7594	-0.899684	-6.10431	TECR	-0.352921	0.405	Trans-2,3-enoyl-CoA reductase
Gga.16967.1.S1_at	0.6832	-1.12709	-5.88067	TECPR2	-0.392318	0.305285	Tectonin beta-propeller repeat containing 2
GgaAffx.21431.1.S1_s_at	0.5717	1.48216	-5.47399	TECPR1	1.18731	0.1918	Tectonin beta-propeller repeat containing 1
GgaAffx.12999.1.S1_s_at	0.3591	2.32977	-4.36578	TEC	0.705486	0.0613003	Tec protein tyrosine kinase
Gga.485.4.S1_a_at	0.0872	-6.18076	-0.157174	TEAD4	-1.52672	0.00103417	TEA domain family member 4
Gga.476.1.S1_at	0.5504	-1.5578	-5.38071	TEAD3	-0.537886	0.173323	TEA domain family member 3
Gga.10531.1.S1_at	0.9668	-0.160277	-6.52497	TEAD1	-0.0989357	0.878239	TEA domain family member 1 (SV40 transcriptional enhancer factor)
GgaAffx.640.1.S1_at	0.5502	1.55871	-5.37957	TDRKH	0.707667	0.17311	Tudor and KH domain containing
GgaAffx.7325.1.S1_at	0.6811	1.13247	-5.87498	TDRD9	0.928537	0.303198	Tudor domain containing 9
GgaAffx.7822.1.S1_at	0.3719	2.26222	-4.45655	TDRD7	0.547873	0.0670664	Tudor domain containing 7
GgaAffx.10693.1.S1_at	0.4919	1.76162	-5.1213	TDRD6	1.94938	0.131665	Tudor domain containing 6
GgaAffx.20629.1.S1_s_at	0.3376	2.4444	-4.2119	TDRD5	2.76937	0.0526801	Tudor domain containing 5
Gga.9367.1.S1_at	0.2677	-2.89971	-3.60856	TDRD3	-0.837267	0.0293028	Tudor domain containing 3
Gga.14753.1.S1_s_at	0.3517	2.3742	-4.30611	TDRD1	2.06144	0.0577947	Tudor domain containing 1
GgaAffx.24237.1.S1_at	0.5037	1.71677	-5.17924	TDP2	0.587251	0.139897	Tyrosyl-DNA phosphodiesterase 2
Gga.16007.1.S1_at	0.096	-5.78098	-0.490128	TDP1	-1.31027	0.00144247	Tyrosyl-DNA phosphodiesterase 1
GgaAffx.5913.1.S1_at	0.8572	-0.583956	-6.34899	TDO2	-0.51056	0.581794	Tryptophan 2,3-dioxygenase
Gga.12856.1.S1_at	0.8986	-0.43977	-6.43016	TDH	-0.224011	0.676423	L-threonine dehydrogenase (pseudogene)
Gga.3142.1.S1_at	0.3848	-2.1988	-4.54174	TDG	-0.53017	0.0729984	Thymine DNA glycosylase
Gga.16214.2.S1_a_at	0.3781	-2.22928	-4.5008	TCTN3	-0.664141	0.0700814	Tectonic family member 3
GgaAffx.21384.1.S1_s_at	0.2454	-3.06994	-3.38835	TCTN2	-0.77402	0.0237049	Tectonic family member 2
GgaAffx.20808.1.S1_at	0.783	0.82817	-6.16704	TCTN1	0.414204	0.441145	Tectonic family member 1
Gga.11972.1.S1_at	0.3845	2.2	-4.54013	TCTE3	1.88789	0.0728813	T-complex-associated-testis-expressed 3
Gga.17603.1.S1_at	0.1252	-4.70937	-1.49529	TCTE1	-3.03838	0.00385767	T-complex-associated-testis-expressed 1
Gga.358.1.S1_at	0.7341	0.979828	-6.02947	TCRA	0.74117	0.367244	T-cell receptor V alpha
Gga.9793.1.S1_at	0.4543	1.90202	-4.93756	TCP11L2	1.07301	0.108883	T-complex 11 like 2
GgaAffx.20810.1.S1_at	0.4118	-2.07715	-4.70477	TCP11L1	-0.613257	0.0859537	T-complex 11 like 1
GgaAffx.1752.2.S1_s_at	0.3382	-2.43779	-4.22077	TCP11	-1.74458	0.0531406	T-complex 11 homolog (mouse)
GgaAffx.7211.1.S1_at	0.7994	0.77908	-6.20776	TCP10	0.712611	0.467298	T-complex 10
Gga.5262.1.S1_s_at	0.2111	-3.40443	-2.96715	TCP1	-0.886485	0.0158292	T-complex 1
Gga.4771.1.S1_at	0.2266	-3.23445	-3.17918	TCOF1	-0.878705	0.0193934	Treacle ribosome biogenesis factor 1
Gga.9075.1.S1_at	0.6371	1.2696	-5.72458	TCN2	0.317676	0.254011	Transcobalamin 2
Gga.9635.1.S1_x_at	0.7534	0.918837	-6.08684	TCLEC2B	0.572195	0.395714	C-type lectin domain family 2, member B
Gga.4511.1.S1_at	0.7532	-0.919615	-6.08613	TCIRG1	-0.277987	0.39534	T-cell, immune regulator 1, ATPase, H+ transporting, lysosomal V0 subunit A3
Gga.16014.1.S1_at	0.982	0.0916699	-6.53491	TCHP	0.0551771	0.930123	Trichoplein keratin filament binding
GgaAffx.3537.1.S1_at	0.8741	0.522159	-6.38632	TCFL5	0.749686	0.621386	Transcription factor-like 5 (basic helix-loop-helix)
Gga.273.1.A1_at	0.2569	-2.97133	-3.51547	TCF7L2	-0.703349	0.0267885	Transcription factor 7-like 2 (T-cell specific, HMG-box)
Gga.140.1.S1_at	0.908	0.396728	-6.45028	TCF7L1	0.303476	0.706116	Transcription factor 7-like 1 (T-cell specific, HMG-box)
Gga.139.1.S1_at	0.9666	-0.161206	-6.5248	TCF7	-0.168691	0.87754	Transcription factor 7 (T-cell specific, HMG-box)
Gga.13185.1.S1_at	0.2411	-3.11031	-3.33667	TCF4	-1.31365	0.0225568	Transcription factor 4
Gga.4979.1.S1_at	0.5151	-1.6794	-5.22717	TCF3	-0.401323	0.14714	Transcription factor 3
Gga.6193.1.S1_at	0.4783	1.81258	-5.05499	TCF25	0.653705	0.122893	Transcription factor 25
GgaAffx.11263.1.S1_at	0.9873	0.0646529	-6.53734	TCF24	0.0943882	0.950677	Transcription factor 24
Gga.8241.1.S1_at	0.1099	-5.15179	-1.05933	TCF21	-1.30216	0.00252592	Transcription factor 21
GgaAffx.7555.1.S1_s_at	0.8285	-0.682849	-6.28169	TCF20	-0.283998	0.521699	Transcription factor 20 (AR1)
Gga.631.1.S1_at	0.8518	0.59992	-6.33875	TCF15	0.745626	0.571816	Transcription factor 15 (basic helix-loop-helix)
GgaAffx.20882.1.S1_s_at	0.4784	-1.81221	-5.05548	TCF12	-0.802669	0.122955	Transcription factor 12
Gga.7758.1.S1_at	0.1912	-3.61779	-2.70733	TCERG1L	-1.17254	0.0123458	Transcription elongation regulator 1 like
Gga.18963.1.S1_at	0.2177	-3.33438	-3.054	TCERG1	-0.759413	0.0172016	Transcription elongation regulator 1
Gga.3347.1.S1_s_at	0.4016	-2.12365	-4.64253	TCEB1	-0.680245	0.0807405	Transcription elongation factor B subunit 1
Gga.2057.2.S1_a_at	0.7668	-0.878995	-6.12286	TCEANC2	-0.379657	0.415219	Transcription elongation factor A N-terminal and central domain containing 2
Gga.12219.1.S1_at	0.3668	2.28692	-4.42337	TCEANC	0.692411	0.0648951	Transcription elongation factor A N-terminal and central domain containing
Gga.5407.1.S1_at	0.1198	-4.85937	-1.34404	TCEA2	-1.86487	0.00333209	Transcription elongation factor A (SII), 2
GgaAffx.13179.1.S1_s_at	0.4692	-1.84813	-5.00847	TCEA1	-0.76392	0.11712	Transcription elongation factor A (SII), 1
Gga.11112.1.S1_at	0.8667	0.544493	-6.37326	TCAIM	0.168331	0.606904	T-cell activation inhibitor, mitochondrial
Gga.8368.1.S1_at	0.5343	1.61423	-5.30996	TC2N	1.31773	0.160657	Tandem C2 domains, nuclear
Gga.10407.1.S1_at	0.6578	-1.20406	-5.7977	TBXAS1	-0.733845	0.276571	Thromboxane A synthase 1
Gga.466.1.S1_at	0.6046	-1.37394	-5.60392	TBX6	-1.10255	0.221471	T-box 6
Gga.961.2.S1_a_at	0.7412	0.955696	-6.05248	TBX5	1.36929	0.378309	T-box 5
Gga.489.1.S1_at	0.4828	1.79408	-5.07912	TBX4	0.730094	0.126007	T-box 4
Gga.963.1.S1_at	0.5976	1.39721	-5.57637	TBX3	1.35424	0.214755	T-box 3
Gga.120.1.S1_a_at	0.8238	0.697109	-6.27124	TBX22	1.25348	0.513379	T-box 22
Gga.4201.1.S2_at	0.6919	1.10346	-5.90546	TBX20	0.863885	0.314596	T-box 20
Gga.964.1.S1_at	0.8546	0.591689	-6.34406	TBX2	0.460015	0.576947	T-box 2
Gga.467.1.S1_at	0.5322	-1.62079	-5.30168	TBX19	-1.61832	0.159244	T-box 19
Gga.8518.1.S1_at	0.7801	0.837892	-6.15875	TBX18	0.823045	0.436095	T-box 18
GgaAffx.21085.1.S1_at	0.64	-1.25972	-5.73574	TBX15	-1.28093	0.257303	T-box 15
GgaAffx.2240.1.S1_at	0.9459	-0.246964	-6.50478	TBX10	-0.293945	0.813663	T-box 10
GgaAffx.1260.1.S1_at	0.9838	0.0841754	-6.53566	TBX1	0.0961825	0.93582	T-box 1
Gga.7702.1.S1_at	0.7536	0.918168	-6.08746	TBRG4	1.14687	0.396036	Transforming growth factor beta regulator 4
GgaAffx.7060.1.S1_at	0.9928	0.0386703	-6.53888	TBR1	0.0518188	0.970483	T-box, brain, 1
Gga.4434.1.S2_at	0.5959	-1.4028	-5.56972	TBPL1	-0.397162	0.213171	TATA-box binding protein like 1
Gga.1006.2.S1_a_at	0.6282	-1.30042	-5.68945	TBP	-0.363998	0.243976	TATA box binding protein
GgaAffx.11554.1.S1_s_at	0.2319	-3.18365	-3.24336	TBL3	-0.965878	0.0206245	Transducin beta like 3
GgaAffx.8793.1.S1_s_at	0.8956	-0.451451	-6.42437	TBL1XR1	-0.111801	0.668473	Transducin (beta)-like 1 X-linked receptor 1
Gga.5909.1.S1_at	0.5105	1.69453	-5.2078	TBL1X	1.68527	0.144164	Transducin (beta)-like 1X-linked
GgaAffx.6169.1.S1_at	0.2992	2.67002	-3.91081	TBK1	0.686065	0.0392615	TANK-binding kinase 1
Gga.7859.1.S1_at	0.1488	-4.27939	-1.94911	TBCK	-1.18732	0.00597311	TBC1 domain containing kinase
GgaAffx.24314.3.S1_at	0.6295	1.29632	-5.69416	TBCE	0.736571	0.245292	Tubulin folding cofactor E
GgaAffx.13000.1.S1_s_at	0.3722	-2.25972	-4.45991	TBCD	-0.866726	0.0672909	Tubulin folding cofactor D
Gga.1591.1.S1_s_at	0.2292	-3.20816	-3.21235	TBCCD1	-0.784859	0.02002	TBCC domain containing 1
GgaAffx.23070.1.S1_at	0.977	0.117883	-6.53174	TBCC	0.0538998	0.910239	Tubulin folding cofactor C
Gga.12500.1.S1_at	0.893	0.461448	-6.4193	TBCB	0.118923	0.661705	Tubulin folding cofactor B
Gga.5865.1.S1_at	0.5616	-1.51891	-5.4289	TBCA	-0.363025	0.1826	Tubulin folding cofactor A
Gga.6227.1.S1_at	0.7681	0.875604	-6.12587	TBC1D9B	0.265425	0.416912	TBC1 domain family, member 9B (with GRAM domain)
Gga.9849.1.S1_s_at	0.3045	2.63334	-3.95953	TBC1D9	0.623115	0.0411664	TBC1 domain family, member 9 (with GRAM domain)
Gga.10133.1.S1_s_at	0.4543	-1.90274	-4.93661	TBC1D8B	-0.514447	0.108777	TBC1 domain family, member 8B (with GRAM domain)
Gga.10248.1.S1_at	0.5084	-1.70156	-5.19878	TBC1D8	-1.28774	0.142801	TBC1 domain family, member 8 (with GRAM domain)
Gga.13467.1.S1_a_at	0.6278	-1.30225	-5.68736	TBC1D7	-0.348688	0.243394	TBC1 domain family member 7
Gga.12376.1.S1_at	0.984	-0.0822699	-6.53585	TBC1D5	-0.02756	0.937269	TBC1 domain family member 5
Gga.16127.1.S1_at	0.3238	-2.51519	-4.11711	TBC1D4	-0.652362	0.0480069	TBC1 domain family, member 4
GgaAffx.9449.1.S1_s_at	0.8878	0.47963	-6.40982	TBC1D32	0.414116	0.649489	TBC1 domain family member 32
Gga.17056.1.S1_s_at	0.8968	-0.446058	-6.42706	TBC1D31	-0.115493	0.672138	TBC1 domain family member 31
GgaAffx.6178.1.S1_at	0.1969	3.55375	-2.78456	TBC1D30	1.03588	0.0132922	TBC1 domain family member 30
GgaAffx.2074.1.S1_at	0.8192	0.715819	-6.25727	TBC1D2B	0.328603	0.502598	TBC1 domain family member 2B
GgaAffx.9731.3.S1_s_at	0.3275	2.49542	-4.14357	TBC1D23	0.691079	0.0492664	TBC1 domain family member 23
GgaAffx.22058.1.S1_s_at	0.3606	2.32105	-4.37751	TBC1D22B	0.597233	0.0620149	TBC1 domain family, member 22B
Gga.19855.1.S1_s_at	0.3379	2.4423	-4.21472	TBC1D22A	0.920965	0.0528258	TBC1 domain family, member 22A
GgaAffx.3866.1.S1_at	0.5965	1.40099	-5.57188	TBC1D20	0.550076	0.213682	TBC1 domain family member 20
GgaAffx.11208.1.S1_at	0.2741	2.84107	-3.68521	TBC1D2	1.21717	0.0315534	TBC1 domain family member 2
GgaAffx.9110.1.S1_at	0.1907	-3.62162	-2.70274	TBC1D19	-1.32977	0.0122916	TBC1 domain family member 19
Gga.7470.2.S1_a_at	0.5173	-1.67087	-5.23807	TBC1D16	-0.708016	0.148844	TBC1 domain family member 16
Gga.17199.1.S1_s_at	0.9878	-0.063388	-6.53743	TBC1D15	-0.024424	0.95164	TBC1 domain family, member 15
Gga.16222.1.S1_at	0.5187	1.66271	-5.24848	TBC1D14	0.496967	0.150492	TBC1 domain family, member 14
Gga.13409.1.S1_s_at	0.8498	-0.605693	-6.33498	TBC1D13	-0.137746	0.568233	TBC1 domain family, member 13
GgaAffx.25256.1.S1_at	0.3237	2.51633	-4.11559	TBC1D1	0.689126	0.0479357	TBC1 (tre-2/USP6, BUB2, cdc16) domain family, member 1
Gga.7233.1.S1_at	0.3382	-2.43746	-4.22122	TAZ	-0.841584	0.0531641	Tafazzin
Gga.4554.1.S1_at	0.2678	2.89816	-3.61057	TAX1BP3	0.731604	0.0293599	Tax1 (human T-cell leukemia virus type I) binding protein 3
Gga.6325.1.S1_at	0.2975	2.6803	-3.89718	TAX1BP1	0.610799	0.0387451	Tax1 (human T-cell leukemia virus type I) binding protein 1
Gga.14070.1.S1_at	0.8896	-0.471521	-6.41409	TATDN3	-0.143443	0.654923	TatD DNase domain containing 3
Gga.13245.1.S1_at	0.4486	-1.92389	-4.90867	TATDN1	-1.33452	0.10571	TatD DNase domain containing 1
GgaAffx.583.1.S1_at	0.7313	0.989171	-6.02045	TAT	1.08189	0.36303	Tyrosine aminotransferase
Gga.14160.1.S1_s_at	0.6278	-1.30272	-5.68681	TASP1	-0.332854	0.243242	Taspase, threonine aspartase, 1
GgaAffx.6519.1.S1_at	0.806	0.75563	-6.22651	TAS2R7	0.472778	0.480174	Taste receptor, type 2, member 7
GgaAffx.1071.1.S1_at	0.9866	-0.0695347	-6.53696	TAS1R3	-0.037409	0.946959	Taste 1 receptor member 3
GgaAffx.26565.1.S1_at	0.8891	0.473992	-6.41279	TAS1R1	0.310426	0.653264	Taste receptor, type 1, member 1
Gga.5278.2.S1_a_at	0.3405	-2.4256	-4.23712	TARSL2	-0.856428	0.054001	Threonyl-tRNA synthetase-like 2
GgaAffx.307.1.S1_at	0.6136	-1.34805	-5.63431	TARS2	-0.603203	0.229172	Threonyl-tRNA synthetase 2, mitochondrial (putative)
GgaAffx.11726.1.S1_at	0.4181	-2.054	-4.7357	TARS	-0.627362	0.0886766	Threonyl-tRNA synthetase
Gga.4964.56.A1_x_at	0.2853	2.75614	-3.79688	TARP	2.24853	0.0351531	TCR gamma alternate reading frame protein
Gga.16753.1.S1_s_at	0.3747	-2.24464	-4.48016	TARDBP	-0.647228	0.068658	TAR DNA binding protein
GgaAffx.6962.1.S1_s_at	0.5879	-1.43089	-5.5361	TARBP1	-0.333227	0.205363	TAR (HIV-1) RNA binding protein 1
Gga.2658.1.S1_s_at	0.9315	0.304269	-6.48682	TAPT1	0.127824	0.771816	Transmembrane anterior posterior transformation 1
GgaAffx.12979.1.S1_s_at	0.9612	-0.182021	-6.5207	TAPBPL	-0.10053	0.86192	TAP binding protein like
Gga.4412.1.S1_a_at	0.062	8.19574	1.23605	TAPBP	1.91525	0.00024175	TAP binding protein (tapasin)
Gga.2865.1.S1_at	0.0962	5.67668	-0.580555	TAP2	2.1428	0.0015778	Transporter 2, ATP-binding cassette, sub-family B (MDR/TAP)
Gga.14717.1.S1_at	0.1182	4.91863	-1.28526	TAP1	1.29561	0.00314736	Transporter 1, ATP-binding cassette, sub-family B (MDR/TAP)
Gga.4360.1.S1_at	0.7476	0.93785	-6.06924	TAOK3	0.54885	0.386659	TAO kinase 3
GgaAffx.26100.2.S1_s_at	0.7622	-0.892176	-6.11108	TAOK1	-1.15416	0.408686	TAO kinase 1
Gga.11608.1.S1_at	0.5545	-1.54122	-5.40131	TANK	-0.552752	0.177222	TRAF family member associated NFKB activator
GgaAffx.1358.2.S1_s_at	0.6378	-1.26726	-5.72722	TANGO2	-0.346347	0.254786	Transport and golgi organization 2 homolog
Gga.14960.1.S1_at	0.177	-3.81276	-2.47633	TANC2	-0.946447	0.00989862	Tetratricopeptide repeat, ankyrin repeat and coiled-coil containing 2
GgaAffx.7973.1.S1_at	0.4245	2.02568	-4.77349	TANC1	1.76553	0.0921287	Tetratricopeptide repeat, ankyrin repeat and coiled-coil containing 1
GgaAffx.26365.2.S1_s_at	0.4025	-2.11851	-4.64942	TAMM41	-0.657961	0.0813006	TAM41 mitochondrial translocator assembly and maintenance homolog
GgaAffx.2926.1.S1_s_at	0.3415	-2.41811	-4.24717	TALDO1	-0.680286	0.0545371	Transaldolase 1
Gga.14544.1.S1_at	0.9258	0.323759	-6.47989	TAL2	0.35769	0.757767	T-cell acute lymphocytic leukemia 2
Gga.752.1.S1_at	0.5023	-1.723	-5.17121	TAL1	-0.904689	0.138723	T-cell acute lymphocytic leukemia 1
Gga.7692.2.S1_a_at	0.1253	-4.70061	-1.50423	TAGLN3	-1.76029	0.00389118	Transgelin 3
Gga.3908.1.S1_at	0.7551	-0.910942	-6.09408	TAGLN	-0.437694	0.399522	Transgelin
Gga.6259.1.S1_at	0.9578	-0.198576	-6.5171	TAF9	-0.0656187	0.849546	TAF9 RNA polymerase II, TATA box binding protein (TBP)-associated factor, 32kDa
GgaAffx.11416.1.S1_s_at	0.3424	-2.41262	-4.25454	TAF8	-0.581407	0.0549335	TATA-box binding protein associated factor 8
Gga.11818.1.S1_a_at	0.9368	-0.286287	-6.49284	TAF7	-0.143698	0.784864	TAF7 RNA polymerase II, TATA box binding protein (TBP)-associated factor, 55kDa
Gga.6658.1.A1_at	0.5931	-1.41196	-5.55879	TAF6	-0.522788	0.210593	TAF6 RNA polymerase II, TATA box binding protein (TBP)-associated factor, 80kDa
GgaAffx.7034.1.S1_at	0.9787	0.109553	-6.53283	TAF5L	0.0281697	0.916551	TATA-box binding protein associated factor 5 like
GgaAffx.22509.4.S1_s_at	0.5632	-1.51452	-5.43432	TAF5	-0.501753	0.183678	TATA-box binding protein associated factor 5
Gga.16324.1.S1_at	0.4215	-2.04086	-4.75324	TAF4B	-1.09127	0.0902608	TATA-box binding protein associated factor 4b
GgaAffx.3201.1.S1_at	0.9622	-0.178802	-6.52137	TAF4	-0.050688	0.864331	TATA-box binding protein associated factor 4
Gga.8350.1.S1_s_at	0.8338	-0.661249	-6.29716	TAF3	-0.184482	0.53447	TATA-box binding protein associated factor 3
GgaAffx.10509.2.S1_at	0.8131	0.735077	-6.24256	TAF2	1.44873	0.491663	TATA-box binding protein associated factor 2
Gga.13145.1.S1_at	0.6106	-1.35563	-5.62544	TAF1D	-0.603412	0.226893	TATA-box binding protein associated factor, RNA polymerase I subunit D
GgaAffx.12468.1.S1_at	0.2813	-2.78744	-3.75563	TAF1B	-1.23091	0.033777	TATA-box binding protein associated factor, RNA polymerase I subunit B
Gga.3678.4.S1_a_at	0.4886	-1.77412	-5.10509	TAF1A	-0.398254	0.129458	TATA-box binding protein associated factor, RNA polymerase I subunit A
Gga.8074.2.S1_a_at	0.5446	-1.57854	-5.35481	TAF15	-0.473959	0.16856	TAF15 RNA polymerase II, TATA box binding protein (TBP)-associated factor, 68kDa
Gga.4597.1.S1_at	0.2196	3.30258	-3.09367	TAF13	0.912501	0.0178676	TATA-box binding protein associated factor 13
Gga.3980.3.S1_s_at	0.5364	-1.6078	-5.31807	TAF12	-0.417731	0.162054	TATA-box binding protein associated factor 12
Gga.4860.1.S1_s_at	0.6109	-1.35395	-5.62741	TAF11	-0.50829	0.227396	TATA-box binding protein associated factor 11
GgaAffx.26508.2.S1_at	0.5145	-1.68089	-5.22526	TAF1	-1.03496	0.146843	TAF1 RNA polymerase II, TATA box binding protein (TBP)-associated factor, 250kDa
GgaAffx.4164.1.S1_at	0.7191	-1.02138	-5.98889	TADA3	-0.469886	0.348799	Transcriptional adaptor 3
GgaAffx.9900.1.S1_at	0.6717	1.16102	-5.8445	TADA2B	0.862816	0.292325	Transcriptional adaptor 2B
GgaAffx.12584.1.S1_at	0.3936	-2.1594	-4.59461	TADA2A	-0.646981	0.0769568	Transcriptional adaptor 2A
Gga.8559.2.S1_at	0.3239	2.51448	-4.11806	TADA1	0.953387	0.0480518	Transcriptional adaptor 1
GgaAffx.6868.1.A1_at	0.533	1.61859	-5.30446	TACSTD2	2.65574	0.159716	Tumor-associated calcium signal transducer 2
GgaAffx.6705.1.S1_at	0.8687	-0.539444	-6.37626	TACR3	-0.482452	0.610161	Tachykinin receptor 3
GgaAffx.2624.1.S1_s_at	0.2289	-3.21581	-3.20269	TACR2	-2.07197	0.0198355	Tachykinin receptor 2
Gga.396.1.S1_at	0.179	-3.78032	-2.51434	TACR1	-1.09499	0.0102651	Tachykinin receptor 1
Gga.9887.1.S1_s_at	0.671	-1.16379	-5.84153	TACC3	-0.585241	0.291291	Transforming acidic coiled-coil containing protein 3
GgaAffx.20606.1.S1_s_at	0.7212	1.01534	-5.99487	TACC2	0.494434	0.351434	Transforming, acidic coiled-coil containing protein 2
Gga.18948.1.S1_at	0.5687	-1.4934	-5.46025	TACC1	-0.545335	0.188941	Transforming, acidic coiled-coil containing protein 1
Gga.12286.1.S1_at	0.9557	-0.205434	-6.51551	TAC1	-0.0560493	0.844434	Tachykinin, precursor 1
GgaAffx.24921.1.S1_at	0.2706	2.86819	-3.64971	TAB3	2.5928	0.03049	TGF-beta activated kinase 1/MAP3K7 binding protein 3
Gga.10217.1.S1_s_at	0.3587	2.33134	-4.36368	TAB2	0.612155	0.0611731	TGF-beta activated kinase 1/MAP3K7 binding protein 2
GgaAffx.12424.1.S1_s_at	0.9815	0.0960987	-6.53443	TAB1	0.0240736	0.926759	TGF-beta activated kinase 1/MAP3K7 binding protein 1
GgaAffx.8890.1.S1_at	0.774	-0.85775	-6.14157	TAAR5	-0.69377	0.425913	Trace amine associated receptor 5
GgaAffx.8889.1.S1_at	0.2639	2.92478	-3.57591	TAAR1	2.2458	0.0283946	Trace amine associated receptor 1
Gga.3772.1.S1_a_at	0.6885	1.11255	-5.89596	T	1.47405	0.310986	T, brachyury homolog (mouse)
GgaAffx.6283.1.S1_at	0.6051	-1.3723	-5.60586	SZT2	-1.35542	0.221954	Seizure threshold 2 homolog (mouse)
GgaAffx.12362.1.S1_at	0.8388	-0.643797	-6.30935	SZRD1	-0.189868	0.544935	SUZ RNA binding domain containing 1
GgaAffx.4220.1.S1_s_at	0.7577	0.904203	-6.10021	SYTL4	0.342724	0.402794	Synaptotagmin like 4
GgaAffx.8937.1.S1_at	0.1495	-4.2577	-1.97281	SYTL2	-1.0405	0.00611056	Synaptotagmin-like 2
GgaAffx.12449.1.S1_at	0.4263	-2.01745	-4.78445	SYTL1	-1.58314	0.093157	Synaptotagmin-like 1
GgaAffx.3294.1.S1_at	0.3348	-2.45763	-4.19418	SYT9	-0.961017	0.0517717	Synaptotagmin IX
Gga.12005.1.S1_at	0.2616	-2.94107	-3.55473	SYT8	-1.71041	0.0278208	Synaptotagmin VIII
Gga.7458.1.S1_at	0.4078	-2.0957	-4.67995	SYT6	-1.48962	0.0838335	Synaptotagmin VI
GgaAffx.5586.1.S1_at	0.5825	-1.44742	-5.51619	SYT4	-0.787269	0.200897	Synaptotagmin IV
Gga.765.1.S1_at	0.893	0.461294	-6.41938	SYT2	0.48865	0.66181	Synaptotagmin II
GgaAffx.4265.1.S1_at	0.7948	-0.791792	-6.19741	SYT17	-0.866739	0.460421	Synaptotagmin XVII
Gga.16076.1.S1_at	0.443	-1.94485	-4.88093	SYT16	-1.00947	0.102756	Synaptotagmin XVI
GgaAffx.1352.1.S1_s_at	0.4491	-1.92163	-4.91166	SYT15	-1.27384	0.106034	Synaptotagmin XV
Gga.15584.1.A1_at	0.6692	-1.16743	-5.8376	SYT14	-1.01617	0.289933	Synaptotagmin XIV
GgaAffx.5041.1.S1_at	0.5173	1.67127	-5.23756	SYT13	0.987954	0.148764	Synaptotagmin 13
GgaAffx.2671.1.S1_s_at	0.2233	-3.26815	-3.1368	SYT12	-1.23748	0.0186214	Synaptotagmin 12
Gga.7430.1.S1_at	0.4282	-2.00738	-4.79787	SYT11	-0.848765	0.0944321	Synaptotagmin XI
GgaAffx.8173.1.S1_at	0.6325	-1.28687	-5.70496	SYT10	-1.37179	0.248345	Synaptotagmin X
Gga.643.1.S1_s_at	0.3228	-2.52463	-4.10449	SYT1	-2.21218	0.0474183	Synaptotagmin I
Gga.5324.1.S1_at	0.9603	-0.186945	-6.51966	SYS1	-0.0708083	0.858234	SYS1 Golgi-localized integral membrane protein homolog (S. Cerevisiae)
Gga.11302.1.S1_at	0.735	-0.976717	-6.03246	SYPL2	-0.941306	0.368656	Synaptophysin like 2
Gga.7843.1.S1_at	0.0821	6.68782	0.23574	SYPL1	5.01879	0.00069412	Synaptophysin-like 1
GgaAffx.3434.3.S1_s_at	0.9041	0.416213	-6.44142	SYNRG	0.412088	0.692599	Synergin, gamma
Gga.779.1.S1_a_at	0.7775	-0.846619	-6.15124	SYNPR	-0.589359	0.431598	Synaptoporin
Gga.14056.1.S1_at	0.6778	-1.14357	-5.86318	SYNPO2L	-1.62972	0.298929	Synaptopodin 2-like
GgaAffx.7609.1.S1_s_at	0.825	-0.694397	-6.27324	SYNPO2	-0.281957	0.514955	Synaptopodin 2
Gga.18265.1.A1_at	0.8257	-0.691459	-6.2754	SYNPO	-0.335466	0.516665	Synaptopodin
Gga.4306.1.S1_at	0.6471	-1.23715	-5.76106	SYNM	-0.38882	0.264971	Synemin, intermediate filament protein
GgaAffx.24289.1.S1_at	0.0893	6.08779	-0.23272	SYNJ2BP	1.38686	0.0011157	Synaptojanin 2 binding protein
GgaAffx.24260.3.S1_s_at	0.7736	0.859353	-6.14018	SYNJ2	0.359545	0.425099	Synaptojanin 2
GgaAffx.10134.5.S1_s_at	0.2195	3.30611	-3.08926	SYNJ1	1.51142	0.0177923	Synaptojanin 1
GgaAffx.11801.1.S1_at	0.6135	1.34839	-5.63391	SYNGR3	0.518319	0.229069	Synaptogyrin 3
GgaAffx.11639.1.S1_at	0.6484	1.23271	-5.766	SYNGR2	0.50664	0.266501	Synaptogyrin 2
Gga.11689.1.S1_at	0.5471	-1.57064	-5.36469	SYNGR1	-0.713678	0.170358	Synaptogyrin 1
GgaAffx.7016.1.S1_at	0.9016	-0.428686	-6.43553	SYNE3	-0.371007	0.684011	Spectrin repeat containing, nuclear envelope family member 3
Gga.15111.1.S1_s_at	0.3312	-2.47838	-4.16637	SYNE2	-0.859846	0.0503791	Spectrin repeat containing, nuclear envelope 2
Gga.9526.1.S1_s_at	0.4238	2.03183	-4.76528	SYNE1	0.593078	0.0913671	Spectrin repeat containing, nuclear envelope 1
GgaAffx.6445.1.S1_at	0.9459	0.246754	-6.50484	SYNDIG1L	0.299492	0.813817	Synapse differentiation inducing 1 like
Gga.12282.1.S1_at	0.8057	0.757013	-6.22542	SYNDIG1	0.535938	0.479408	Synapse differentiation inducing 1
GgaAffx.11860.1.S1_s_at	0.2081	-3.43253	-2.93252	SYNCRIP	-1.19531	0.0153132	Synaptotagmin binding, cytoplasmic RNA interacting protein
GgaAffx.2198.1.S1_at	0.2619	-2.94005	-3.55605	SYNC	-1.55694	0.0278563	Syncoilin, intermediate filament protein
Gga.9614.1.S1_at	0.1572	-4.10954	-2.1368	SYN2	-2.23444	0.00715157	Synapsin II
GgaAffx.12646.1.S1_at	0.1715	3.88629	-2.39085	SYK	1.31131	0.00912125	Spleen tyrosine kinase
Gga.11842.1.S1_s_at	0.4049	-2.10436	-4.66836	SYDE2	-0.613139	0.0828623	Synapse defective 1, Rho GTPase, homolog 2 (C. Elegans)
GgaAffx.140.1.S1_at	0.987	-0.0670122	-6.53716	SYDE1	-0.0250608	0.94888	Synapse defective 1, Rho GTPase, homolog 1 (C. Elegans)
GgaAffx.8097.1.S1_at	0.7188	1.02253	-5.98776	SYCP3	0.450276	0.3483	Synaptonemal complex protein 3
GgaAffx.8098.1.S1_at	0.3424	2.41425	-4.25235	SYCP2L	1.98893	0.0548156	Synaptonemal complex protein 2-like
GgaAffx.3028.1.S1_at	0.5383	-1.59897	-5.32918	SYCP2	-1.78182	0.16399	Synaptonemal complex protein 2
GgaAffx.1664.1.S1_at	0.8043	0.762658	-6.22094	SYCP1	0.874238	0.476289	Synaptonemal complex protein 1
Gga.10169.1.S1_s_at	0.086	-6.32149	-0.044935	SYCN	-2.27833	0.00092351	Syncollin
GgaAffx.21388.1.S1_at	0.6191	-1.33366	-5.65108	SYCE3	-1.13951	0.233559	Synaptonemal complex central element protein 3
Gga.9833.1.S1_s_at	0.1715	-3.8824	-2.39535	SYBU	-2.98955	0.00916067	Syntabulin (syntaxin-interacting)
Gga.8787.1.S1_a_at	0.5279	1.63531	-5.2833	SYAP1	0.376993	0.156158	Synapse associated protein 1
GgaAffx.21454.1.S1_s_at	0.5659	-1.50441	-5.44676	SWI5	-0.424681	0.186181	SWI5 homologous recombination repair protein
Gga.6236.2.S1_s_at	0.3676	2.2844	-4.42674	SWAP70	0.552974	0.0651125	SWAP switching B-cell complex 70kDa subunit
GgaAffx.20660.1.S1_at	0.6554	-1.21125	-5.78979	SVOPL	-1.74639	0.274015	SVOP like
GgaAffx.3098.2.S1_at	0.8266	0.689318	-6.27697	SVOP	0.652059	0.517914	SV2 related protein
Gga.11307.1.S1_at	0.2366	-3.14303	-3.29495	SVIL	-0.869872	0.0216711	Supervillin
GgaAffx.24758.1.S1_at	0.625	-1.3143	-5.67349	SVEP1	-1.71195	0.239576	Sushi, von Willebrand factor type A, EGF and pentraxin domain containing 1
Gga.14968.1.S1_at	0.1607	-4.04919	-2.20466	SV2C	-1.13483	0.00763205	Synaptic vesicle glycoprotein 2C
GgaAffx.4280.1.S1_at	0.6059	-1.36931	-5.60938	SV2B	-0.95264	0.222832	Synaptic vesicle glycoprotein 2B
Gga.5330.1.S1_at	0.7005	-1.07627	-5.93356	SUZ12	-0.368719	0.325602	SUZ12 polycomb repressive complex 2 subunit
Gga.13450.1.S1_at	0.7684	-0.873452	-6.12778	SUV39H2	-0.228378	0.417989	Suppressor of variegation 3-9 homolog 2 (Drosophila)
Gga.7267.1.S1_at	0.3663	2.29187	-4.41671	SUV39H1	0.93767	0.0644683	Suppressor of variegation 3-9 homolog 1 (Drosophila)
GgaAffx.22922.1.S1_at	0.6449	-1.24496	-5.75233	SUSD6	-0.569255	0.262296	Sushi domain containing 6
GgaAffx.5924.1.S1_at	0.8036	0.767288	-6.21725	SUSD4	0.580002	0.473742	Sushi domain containing 4
Gga.12121.1.S1_at	0.905	0.409216	-6.44465	SUSD3	0.334755	0.697439	Sushi domain containing 3
Gga.12061.2.S1_at	0.3837	-2.20422	-4.53445	SUSD2	-1.76294	0.07247	Sushi domain containing 2
GgaAffx.9996.2.S1_at	0.4797	1.80556	-5.06416	SUSD1	1.41818	0.124066	Sushi domain containing 1
GgaAffx.13200.1.S1_at	0.3806	-2.2167	-4.5177	SURF6	-0.835126	0.0712707	Surfeit 6
Gga.9460.3.S1_a_at	0.6538	1.21666	-5.78381	SURF4	0.295236	0.272102	Surfeit 4
Gga.10210.1.S1_at	0.9119	-0.38497	-6.45544	SURF2	-0.130644	0.714332	Surfeit 2
Gga.20013.1.S1_s_at	0.7405	0.958225	-6.05009	SURF1	0.290803	0.377137	Surfeit 1
GgaAffx.12457.1.S1_s_at	0.1855	-3.68934	-2.62184	SUPV3L1	-0.853588	0.0113766	Suv3 like RNA helicase
Gga.16763.1.S1_at	0.4274	-2.01099	-4.79306	SUPT7L	-0.635476	0.093973	SPT7-like STAGA complex gamma subunit
GgaAffx.2461.1.S1_at	0.752	0.92566	-6.08056	SUPT6H	0.244109	0.392446	SPT6 homolog, histone chaperone
Gga.7037.2.S1_s_at	0.7672	-0.877691	-6.12402	SUPT5H	-0.302393	0.415869	SPT5 homolog, DSIF elongation factor subunit
Gga.7978.1.S1_at	0.8673	-0.543223	-6.37402	SUPT4H1	-0.142696	0.607722	SPT4 homolog, DSIF elongation factor subunit
Gga.18820.1.S1_s_at	0.6213	1.32694	-5.65888	SUPT3H	0.405343	0.235631	SPT3 homolog, SAGA and STAGA complex component
GgaAffx.11616.1.S1_at	0.9285	0.313663	-6.48353	SUPT20H	0.0758948	0.765032	Suppressor of Ty 20 homolog (S. Cerevisiae)
Gga.741.1.S1_at	0.3749	-2.24299	-4.48239	SUOX	-1.67859	0.06881	Sulfite oxidase
GgaAffx.7963.1.S1_at	0.9897	0.0534887	-6.5381	SUN2	0.0341665	0.959183	Sad1 and UNC84 domain containing 2
GgaAffx.2366.1.S1_s_at	0.6149	-1.34506	-5.6378	SUN1	-0.464805	0.230077	Sad1 and UNC84 domain containing 1
Gga.4495.1.S1_s_at	0.5384	-1.59868	-5.32955	SUMO3	-0.395909	0.164056	SMT3 suppressor of mif two 3 homolog 3
GgaAffx.12508.1.S1_s_at	0.5769	-1.46476	-5.49518	SUMO2	-0.336315	0.196307	SMT3 suppressor of mif two 3 homolog 2 (S. Cerevisiae)
GgaAffx.11573.1.S1_at	0.782	0.831212	-6.16446	SUMO1	0.327521	0.43956	Small ubiquitin-like modifier 1
Gga.12468.1.S1_at	0.4944	-1.75294	-5.13255	SUMF2	-0.624024	0.13322	Sulfatase modifying factor 2
Gga.18447.1.S1_at	0.8546	-0.591985	-6.34387	SUMF1	-0.770472	0.576762	Sulfatase modifying factor 1
GgaAffx.6707.1.S1_at	0.9352	-0.291479	-6.49114	SULT6B1	-0.273831	0.781089	Sulfotransferase family, cytosolic, 6B, member 1
GgaAffx.8992.1.S1_at	0.702	-1.07064	-5.93933	SULT4A1	-0.444844	0.327922	Sulfotransferase family 4A member 1
GgaAffx.23678.1.S1_s_at	0.5795	1.45594	-5.50587	SULT1E1	0.366134	0.198628	Sulfotransferase family 1E, estrogen-preferring, member 1
Gga.8618.1.S1_at	0.0792	7.14335	0.562901	SULT1C3	1.8984	0.00049507	Sulfotransferase family, cytosolic, 1C, member 3
Gga.8853.2.S1_a_at	0.9727	-0.134249	-6.52937	SULT1B1	-0.0369066	0.897859	Sulfotransferase family, cytosolic, 1B, member 1
Gga.133.1.S1_at	0.2993	2.66926	-3.91182	SULT1B	0.979846	0.0393002	Sulfotransferase family, cytosolic, 1B
Gga.12100.1.S1_at	0.2072	-3.44069	-2.92249	SULF2	-0.955447	0.015167	Sulfatase 2
Gga.18351.1.A1_at	0.3431	2.40821	-4.26045	SULF1	0.677742	0.0552541	Sulfatase 1
GgaAffx.12809.1.S1_s_at	0.7505	-0.929903	-6.07663	SUGT1	-0.22905	0.390424	SGT1 homolog, MIS12 kinetochore complex assembly cochaperone
Gga.18597.1.S1_s_at	0.2853	-2.75496	-3.79843	SUGP2	-1.39153	0.035206	SURP and G-patch domain containing 2
Gga.10260.1.S1_at	0.6238	-1.31956	-5.66741	SUGP1	-0.463911	0.237926	SURP and G-patch domain containing 1
Gga.2771.1.S2_at	0.7202	-1.01858	-5.99166	SUFU	-0.78184	0.350017	SUFU negative regulator of hedgehog signaling
GgaAffx.20331.1.S1_s_at	0.6154	-1.34373	-5.63936	SUDS3	-0.556076	0.230483	SDS3 homolog, SIN3A corepressor complex component
Gga.8310.1.S1_at	0.3871	2.18697	-4.55761	SUCO	0.577036	0.0741636	SUN domain containing ossification factor
Gga.11640.1.S1_at	0.1525	4.20189	-2.03416	SUCNR1	2.83876	0.00648119	Succinate receptor 1
GgaAffx.20374.1.S1_at	0.1923	3.61025	-2.7164	SUCLG2	0.878833	0.0124533	Succinate-CoA ligase, GDP-forming, beta subunit
Gga.6027.1.S1_at	0.2644	2.91855	-3.58402	SUCLG1	3.37401	0.0286175	Succinate-CoA ligase, alpha subunit
GgaAffx.10881.1.S1_at	0.9165	-0.364489	-6.46407	SUCLA2	-0.0954582	0.728744	Succinate-CoA ligase, ADP-forming, beta subunit
Gga.11479.1.S1_at	0.4345	-1.97627	-4.83924	SUB1	-2.77793	0.0984836	SUB1 homolog (S. Cerevisiae)
Gga.10179.2.S1_a_at	0.8756	0.516413	-6.38961	STYXL1	0.34282	0.625144	Serine/threonine/tyrosine interacting-like 1
Gga.12808.1.S1_at	0.6273	1.30528	-5.68388	STYX	0.32057	0.242429	Serine/threonine/tyrosine interacting protein
GgaAffx.24503.1.S1_s_at	0.1283	4.62671	-1.58019	STYK1	1.12896	0.00418747	Serine/threonine/tyrosine kinase 1
Gga.10927.1.S1_at	0.3537	2.36006	-4.32509	STXBP6	1.0368	0.0588865	Syntaxin binding protein 6
GgaAffx.9493.1.S1_s_at	0.625	-1.31445	-5.67332	STXBP5L	-0.600537	0.23953	Syntaxin binding protein 5-like
Gga.16013.1.S1_at	0.6166	1.3409	-5.64265	STXBP5	0.661823	0.231342	Syntaxin binding protein 5 (tomosyn)
GgaAffx.25724.1.S1_s_at	0.3418	-2.41699	-4.24867	STXBP4	-1.17868	0.0546173	Syntaxin binding protein 4
GgaAffx.1328.2.S1_s_at	0.5955	1.40487	-5.56726	STXBP3	0.393882	0.212586	Syntaxin binding protein 3
Gga.11322.1.S1_at	0.3859	2.19331	-4.54911	STXBP1	1.0139	0.0735368	Syntaxin binding protein 1
GgaAffx.12178.1.S1_s_at	0.8067	0.754433	-6.22745	STX8	0.200305	0.480839	Syntaxin 8
Gga.15890.1.S1_s_at	0.5501	1.55957	-5.3785	STX7	0.402562	0.172911	Syntaxin 7
GgaAffx.12018.1.S1_s_at	0.9012	-0.430483	-6.43467	STX6	-0.130271	0.682778	Syntaxin 6
GgaAffx.11401.1.S1_at	0.7179	1.02545	-5.98486	STX2	0.559184	0.347034	Syntaxin 2
Gga.568.1.S1_at	0.9798	-0.102908	-6.53365	STX1B	-0.0852205	0.921591	Syntaxin1B
Gga.16839.1.S1_at	0.8497	0.606019	-6.33477	STX1A	0.831509	0.568031	Syntaxin 1A (brain)
Gga.11119.1.S1_at	0.5613	-1.51934	-5.42837	STX19	-1.60478	0.182495	Syntaxin 19
Gga.12237.1.S1_at	0.9842	0.0811975	-6.53595	STX18	0.0538611	0.938084	Syntaxin 18
GgaAffx.8575.1.A1_at	0.4036	2.11107	-4.65938	STX17	0.632392	0.082118	Syntaxin 17
GgaAffx.12300.1.S1_s_at	0.9666	-0.160959	-6.52485	STX16	-0.044355	0.877726	Syntaxin 16
GgaAffx.460.1.S1_at	0.0872	6.16763	-0.167775	STX12	1.85286	0.00104526	Syntaxin 12
GgaAffx.7438.1.S1_at	0.792	0.802037	-6.18896	STX11	0.569174	0.454932	Syntaxin 11
Gga.6217.1.S1_at	0.3721	-2.26103	-4.45815	STUB1	-0.736185	0.0671731	STIP1 homology and U-box containing protein 1
Gga.16139.1.S1_s_at	0.4957	-1.74613	-5.14135	STT3B	-0.444287	0.134452	STT3B, subunit of the oligosaccharyltransferase complex (catalytic)
GgaAffx.25016.1.S1_at	0.1622	4.0265	-2.23033	STS	1.14696	0.00782204	Steroid sulfatase (microsomal), isozyme S
Gga.5176.1.S1_at	0.365	-2.29868	-4.40756	STRN3	-0.562404	0.0638867	Striatin, calmodulin binding protein 3
GgaAffx.6693.1.S1_s_at	0.4491	1.92181	-4.91142	STRN	0.50715	0.106007	Striatin, calmodulin binding protein
GgaAffx.20880.1.S1_at	0.3229	-2.52363	-4.10583	STRBP	-1.16177	0.0474805	Spermatid perinuclear RNA binding protein
GgaAffx.12004.1.S1_s_at	0.5382	-1.59968	-5.32829	STRAP	-0.611646	0.163835	Serine/threonine kinase receptor associated protein
Gga.12247.1.S1_s_at	0.7862	0.819989	-6.17397	STRADB	0.194274	0.445428	STE20-related kinase adaptor beta
GgaAffx.12340.1.S1_at	0.6224	-1.32306	-5.66337	STRADA	-0.42086	0.236835	STE20-related kinase adaptor alpha
GgaAffx.7461.1.S1_s_at	0.6641	1.18498	-5.81858	STRA8	1.25403	0.283463	Stimulated by retinoic acid 8
Gga.7473.1.S1_at	0.9934	-0.0366269	-6.53897	STRA6	-0.0155374	0.972042	Stimulated by retinoic acid 6
Gga.7716.2.S1_a_at	0.2855	-2.75368	-3.80012	STRA13	-1.03099	0.0352636	Stimulated by retinoic acid 13
GgaAffx.6729.1.S1_at	0.1322	-4.55577	-1.65393	STOX2	-1.12223	0.00449626	Storkhead box 2
GgaAffx.20610.1.S1_at	0.2843	2.7674	-3.78203	STON2	0.887225	0.0346511	Stonin 2
Gga.7627.1.S1_at	0.263	-2.93136	-3.56735	STON1	-0.78565	0.0281614	Stonin 1
GgaAffx.10913.1.S1_at	0.5629	1.51554	-5.43306	STOML3	1.96812	0.183427	Stomatin (EPB72)-like 3
Gga.12340.1.S1_at	0.5068	-1.7057	-5.19347	STOML2	-0.594315	0.142005	Stomatin like 2
Gga.2922.1.S1_at	0.4249	2.02358	-4.77628	STOML1	1.0864	0.0923895	Stomatin like 1
Gga.6267.1.S1_at	0.9053	0.407753	-6.44531	STOM	0.097501	0.698453	Stomatin
GgaAffx.20409.1.S1_s_at	0.7907	0.805791	-6.18585	STMN4	0.36708	0.452932	Stathmin-like 4
Gga.16413.4.S1_at	0.1215	-4.81813	-1.38526	STMN3	-3.58601	0.00346796	Stathmin-like 3
GgaAffx.21779.1.S1_s_at	0.0867	-6.2382	-0.11106	STMN2	-2.00721	0.00098725	Stathmin-like 2
GgaAffx.21767.1.S1_s_at	0.1197	-4.87275	-1.33072	STMN1	-1.34452	0.00328932	Stathmin 1
GgaAffx.20793.1.S1_at	0.3912	-2.16957	-4.58097	STKLD1	-0.747081	0.0759139	Serine/threonine kinase-like domain containing 1
Gga.5394.1.S1_a_at	0.9439	0.254202	-6.50271	STK40	0.0595314	0.808336	Serine/threonine kinase 40
Gga.15820.1.S1_s_at	0.761	0.895209	-6.10835	STK4	0.269668	0.407194	Serine/threonine kinase 4
Gga.15185.1.S1_at	0.1193	-4.88285	-1.32068	STK39	-2.74145	0.00325743	Serine/threonine kinase 39
GgaAffx.8944.1.S1_at	0.0829	6.545	0.128246	STK38L	1.5915	0.00077468	Serine/threonine kinase 38 like
GgaAffx.26236.1.S1_at	0.9346	-0.293197	-6.49057	STK38	-0.138287	0.77984	Serine/threonine kinase 38
GgaAffx.7223.1.S1_s_at	0.6483	-1.23355	-5.76507	STK36	-0.819593	0.26621	Serine/threonine kinase 36
Gga.18551.1.S1_at	0.4368	-1.96799	-4.85024	STK35	-0.781576	0.0995917	Serine/threonine kinase 35
Gga.19714.1.S1_at	0.1075	-5.22498	-0.990128	STK32C	-1.40679	0.00236075	Serine/threonine kinase 32C
GgaAffx.9537.1.S1_s_at	0.4493	-1.92027	-4.91345	STK32B	-1.51085	0.106228	Serine/threonine kinase 32B
Gga.12801.1.S1_at	0.8752	-0.517286	-6.38911	STK32A	-0.36436	0.624572	Serine/threonine kinase 32A
GgaAffx.23411.1.S1_at	0.65	1.22944	-5.76965	STK31	2.05892	0.267636	Serine/threonine kinase 31
GgaAffx.10202.1.S1_at	0.8113	-0.740738	-6.23818	STK3	-0.227071	0.48848	Serine/threonine kinase 3
GgaAffx.21433.1.S1_s_at	0.5741	1.47353	-5.48452	STK25	0.390336	0.194024	Serine/threonine kinase 25
GgaAffx.10813.5.S1_x_at	0.6186	-1.33508	-5.64943	STK24	-1.74563	0.233121	Serine/threonine kinase 24
Gga.11310.1.S1_at	0.621	1.32792	-5.65774	STK19	0.793154	0.235328	Serine/threonine kinase 19
Gga.9012.1.S1_at	0.1488	4.27065	-1.95865	STK17B	1.40949	0.00602805	Serine/threonine kinase 17b
GgaAffx.7823.1.S1_s_at	0.3592	-2.32878	-4.36711	STK17A	-0.620838	0.0613808	Serine/threonine kinase 17a
Gga.11580.1.S1_at	0.817	-0.723059	-6.25177	STK16	-0.191102	0.498468	Serine/threonine kinase 16
GgaAffx.23499.1.S1_at	0.7467	0.941712	-6.06564	STK11IP	0.446673	0.38484	Serine/threonine kinase 11 interacting protein
GgaAffx.1753.1.S1_at	0.5105	1.69454	-5.20779	STK11	0.614381	0.144162	Serine/threonine kinase 11
Gga.16302.2.S1_s_at	0.6268	1.3087	-5.67994	STK10	0.662925	0.241344	Serine/threonine kinase 10
Gga.11348.2.S1_a_at	0.4081	-2.09336	-4.68309	STIP1	-0.957977	0.0840979	Stress induced phosphoprotein 1
GgaAffx.9105.1.S1_at	0.9315	0.304375	-6.48678	STIM2	0.0999052	0.771739	Stromal interaction molecule 2
GgaAffx.11125.1.S1_s_at	0.549	-1.56318	-5.37401	STIM1	-1.12414	0.172075	Stromal interaction molecule 1
[truncated: 10,635 more rows]
