# Supplementary material for: Morphological and transcriptional insights into the role of histone phosphorylation-related genes in early development of the chicken duodenum
Source: Anim Biosci. 2025 Jun 10;38(11):2377–91. doi: 10.5713/ab.25.0108 (PMC12580959; doi:10.5713/ab.25.0108)
Supplement: Supplementary file 4 [file ab-25-0108-Supplementary-4.xlsx]

## Sheet: Sheet1
DEGs found in the duodenum of broilers
ID	adj.P.Val	t	B	Gene symbol	logFC	PValue	Gene.Title
GgaAffx.4019.4.S1_s_at	0.0521	-18.7258	4.51379	ATP12A	-6.09616	2.66e-06	ATPase, H+/K+ transporting, nongastric, alpha polypeptide
Gga.4049.1.S1_at	0.0955	-5.80557	-0.46903	FET1	-5.37374	0.00141255	Female expressed transcript 1
Gga.19742.1.S1_at	0.0862	-6.3083	-0.055347	PLEKHH1	-4.69209	0.00093328	Pleckstrin homology domain containing, family H (with MyTH4 domain) member 1
Gga.308.1.S1_at	0.089	-6.10111	-0.221828	PYY	-4.66865	0.00110358	Peptide YY
Gga.3587.1.S1_at	0.0713	-7.68293	0.921591	MATN3	-4.53562	0.00033926	Matrilin 3
Gga.17784.2.S1_at	0.062	-8.18881	1.23196	ETNK2	-4.00498	0.00024283	Ethanolamine kinase 2
Gga.16863.1.S1_s_at	0.1628	-4.01388	-2.24465	AvBD10	-3.97995	0.00793001	Avian beta-defensin 10
Gga.13676.1.S1_at	0.0521	-12.0925	2.9911	ACSM5	-3.93701	2.983e-05	Acyl-CoA synthetase medium-chain family member 5
GgaAffx.11265.2.S1_at	0.1409	-4.39936	-1.81943	SCRIB	-3.87747	0.00527317	Scribbled planar cell polarity protein
Gga.11680.1.S1_at	0.143	-4.37252	-1.84824	UTP23	-3.87744	0.00542128	UTP23, small subunit processome component
Gga.11301.1.S1_at	0.0895	-6.0198	-0.288676	AKAP7	-3.87537	0.00118003	A kinase (PRKA) anchor protein 7
Gga.10410.1.S1_s_at	0.1534	-4.18341	-2.05459	MDGA1	-3.79816	0.00660942	MAM domain containing glycosylphosphatidylinositol anchor 1
Gga.14334.1.S1_at	0.0895	-6.02838	-0.281578	CIT	-3.74256	0.00117167	Citron rho-interacting serine/threonine kinase
GgaAffx.21555.1.S1_s_at	0.0793	-7.02145	0.477627	VWC2	-3.72053	0.00054097	Von Willebrand factor C domain containing 2
Gga.6939.1.A1_at	0.0894	-6.05294	-0.261322	DNAH9	-3.66994	0.00114815	Dynein, axonemal, heavy chain 9
Gga.20061.1.S1_at	0.1819	-3.73691	-2.56546	NINJ2	-3.66159	0.0107795	Ninjurin 2
GgaAffx.7866.6.S1_s_at	0.2267	-3.22976	-3.18508	LRP1B	-3.65717	0.0195034	Low density lipoprotein receptor-related protein 1B
Gga.11344.1.S1_at	0.184	-3.70952	-2.59788	DHRS9	-3.64253	0.0111189	Dehydrogenase/reductase (SDR family) member 9
Gga.15016.1.S1_s_at	0.212	-3.38954	-2.98555	DISP3	-3.6294	0.0161103	Dispatched RND transporter family member 3
Gga.17066.1.S1_at	0.0631	-8.1211	1.19179	KIAA1456	-3.62893	0.00025368	KIAA1456
GgaAffx.6998.1.S1_s_at	0.0962	-5.73793	-0.527269	HOXA2	-3.62612	0.00149664	Homeobox A2
GgaAffx.9171.1.S1_at	0.1247	-4.72064	-1.4838	POLG	-3.62079	0.00381505	Polymerase (DNA) gamma, catalytic subunit
Gga.16413.4.S1_at	0.1215	-4.81813	-1.38526	STMN3	-3.58601	0.00346796	Stathmin-like 3
Gga.15917.1.S1_at	0.1708	-3.89699	-2.37849	EPHA6	-3.57316	0.00901401	EPH receptor A6
Gga.764.1.S1_at	0.081	-6.73875	0.27349	ACVR2B	-3.56098	0.00066777	Activin A receptor, type IIB
GgaAffx.26670.1.S1_at	0.1755	-3.83292	-2.45281	SLC5A11	-3.5217	0.00967836	Solute carrier family 5 (sodium/inositol cotransporter), member 11
Gga.11105.1.S1_a_at	0.1664	-3.97124	-2.2932	EGFL6	-3.51203	0.00830743	EGF-like-domain, multiple 6
Gga.9667.1.S1_a_at	0.0767	-7.28947	0.663014	CHODL	-3.49518	0.00044588	Chondrolectin
Gga.1167.1.S1_at	0.0521	-11.6261	2.8279	GATM	-3.47255	3.698e-05	Glycine amidinotransferase
Gga.16098.1.S1_at	0.0551	-9.95498	2.14929	SOX5	-3.45444	8.576e-05	SRY (sex determining region Y)-box 5
Gga.5875.1.S1_a_at	0.0521	-11.0933	2.62834	GAMT	-3.44393	4.774e-05	Guanidinoacetate N-methyltransferase
GgaAffx.5773.3.S1_s_at	0.2993	-2.66767	-3.91393	NLGN1	-3.41718	0.0393808	Neuroligin 1
Gga.10335.1.S1_at	0.1153	-5.01938	-1.1866	MPG	-3.40134	0.00285952	N-methylpurine-DNA glycosylase
Gga.1980.1.S1_s_at	0.0792	-7.09669	0.530451	THBS4	-3.39751	0.00051209	Thrombospondin 4
Gga.16606.1.S1_at	0.1086	-5.18983	-1.02326	ARL4C	-3.34998	0.00243847	ADP-ribosylation factor-like 4C
Gga.19628.1.S1_at	0.1075	-5.21809	-0.996612	TMEM179	-3.31667	0.00237577	Transmembrane protein 179
Gga.1428.2.S1_at	0.081	-6.75017	0.281916	DPYSL4	-3.30971	0.00066202	Dihydropyrimidinase-like 4
Gga.4990.1.S1_at	0.0821	-6.65444	0.210835	COL9A1	-3.3071	0.00071204	Collagen, type IX, alpha 1
Gga.9797.1.S1_at	0.082	-6.71031	0.252446	CBX7	-3.29737	0.00068234	Chromobox homolog 7
Gga.5065.1.S1_s_at	0.0543	-10.3372	2.31878	KCNC1	-3.28783	6.999e-05	Potassium voltage-gated channel, Shaw-related subfamily, member 1
Gga.16630.1.S1_at	0.0808	-6.94562	0.423758	NPY7R	-3.27548	0.00057201	Neuropeptide Y7 receptor
GgaAffx.23733.1.S1_at	0.0765	-7.33285	0.692299	NDST3	-3.25008	0.00043239	N-deacetylase/N-sulfotransferase (heparan glucosaminyl) 3
GgaAffx.25710.1.S1_at	0.0765	-7.35058	0.70421	CA10	-3.24345	0.00042701	Carbonic anhydrase X
GgaAffx.21780.1.S1_s_at	0.081	-6.73766	0.272686	GCG	-3.21439	0.00066832	Glucagon
GgaAffx.20591.2.S1_s_at	0.1879	-3.66121	-2.65536	SOX10	-3.2119	0.0117472	SRY (sex determining region Y)-box 10
Gga.12256.1.S1_at	0.2558	-2.98107	-3.50286	C14H7ORF62	-3.20001	0.0264651	Chromosome 14 open reading frame, human C7orf62
GgaAffx.25736.1.S1_s_at	0.0976	-5.58632	-0.660132	SLC34A1	-3.19676	0.00170697	Solute carrier family 34 (type II sodium/phosphate contransporter), member 1
Gga.287.1.S1_a_at	0.0521	-12.1361	3.00584	DNASE1	-3.19577	2.925e-05	Deoxyribonuclease I
GgaAffx.2736.1.S1_at	0.2508	-3.0248	-3.44639	WNT11B	-3.17225	0.0250653	Wingless-type MMTV integration site family, member 11b
Gga.17871.1.S1_at	0.086	-6.32711	-0.040505	LGR6	-3.16935	0.00091938	Leucine-rich repeat containing G protein-coupled receptor 6
Gga.823.1.S1_at	0.2075	-3.43726	-2.92671	TNNC2	-3.15047	0.0152283	Troponin C type 2 (fast)
Gga.4512.1.S1_at	0.1728	-3.86356	-2.41717	RPS14	-3.14393	0.00935395	Ribosomal protein S14
Gga.9780.1.S1_at	0.3097	-2.60362	-3.99908	SHISA3	-3.11076	0.0427824	Shisa family member 3
GgaAffx.5324.1.S1_at	0.1813	-3.74916	-2.551	SORCS1	-3.10555	0.0106314	Sortilin-related VPS10 domain containing receptor 1
Gga.14193.1.S1_s_at	0.222	-3.2779	-3.12456	CNTNAP5	-3.09106	0.0184044	Contactin associated protein-like 5
Gga.11611.1.S1_at	0.0521	-10.9225	2.56123	WIF1	-3.08372	5.194e-05	WNT inhibitory factor 1
Gga.591.1.S1_s_at	0.2639	-2.92503	-3.57559	CYP11A1	-3.08318	0.0283858	Cytochrome P450 family 11 subfamily A member 1
GgaAffx.4834.1.S1_at	0.1289	-4.60578	-1.60186	IQCD	-3.07035	0.00427597	IQ motif containing D
GgaAffx.5214.1.S1_at	0.081	-6.85264	0.356818	CNTN4	-3.06923	0.00061294	Contactin 4
Gga.17603.1.S1_at	0.1252	-4.70937	-1.49529	TCTE1	-3.03838	0.00385767	T-complex-associated-testis-expressed 1
Gga.3696.1.S1_at	0.1488	-4.27348	-1.95556	SOX11	-3.03311	0.0060102	SRY-box 11
GgaAffx.21360.1.S1_at	0.1894	-3.63906	-2.68183	WDR34	-3.03192	0.0120483	WD repeat domain 34
GgaAffx.9705.1.S1_at	0.1696	-3.91402	-2.35884	GPR161	-3.0202	0.00884612	G protein-coupled receptor 161
Gga.12809.1.A1_at	0.1209	-4.83043	-1.37294	DISP2	-3.01027	0.00342677	Dispatched homolog 2 (Drosophila)
Gga.13901.1.S1_at	0.0551	-9.9824	2.16176	COL14A1	-2.99755	8.45e-05	Collagen, type XIV, alpha 1
Gga.9833.1.S1_s_at	0.1715	-3.8824	-2.39535	SYBU	-2.98955	0.00916067	Syntabulin (syntaxin-interacting)
GgaAffx.22455.1.S1_at	0.1179	-4.9221	-1.28184	PAQR5	-2.98097	0.00313692	Progestin and adipoQ receptor family member V
GgaAffx.22779.1.S1_s_at	0.2207	-3.28901	-3.11065	CFAP69	-2.96827	0.0181606	Cilia and flagella associated protein 69
Gga.18401.1.S1_at	0.1448	-4.33711	-1.88642	FLRT2	-2.95816	0.00562398	Fibronectin leucine rich transmembrane protein 2
Gga.15098.1.S1_at	0.0543	-10.4261	2.3569	AR	-2.94643	6.682e-05	Androgen receptor
Gga.562.1.S1_s_at	0.1386	-4.44975	-1.76567	SCN2A	-2.94178	0.00500729	Sodium channel, voltage-gated, type II, alpha subunit
GgaAffx.6031.1.S1_s_at	0.3013	-2.65501	-3.93073	MYO3B	-2.94147	0.0400292	Myosin IIIB
GgaAffx.7672.1.S1_at	0.2518	-3.01354	-3.46091	C5H14ORF105	-2.93914	0.025418	Chromosome 5 open reading frame, human C14orf105
GgaAffx.3488.1.S1_s_at	0.3027	-2.64631	-3.94229	NLGN3	-2.93391	0.0404818	Neuroligin 3
Gga.19953.1.S1_at	0.1895	-3.63837	-2.68266	ENKUR	-2.93019	0.0120579	Enkurin, TRPC channel interacting protein
Gga.19317.1.S1_at	0.1259	-4.67841	-1.52696	KCTD18	-2.91126	0.0039776	Potassium channel tetramerization domain containing 18
GgaAffx.21849.1.S1_s_at	0.2171	-3.34338	-3.0428	CATH1	-2.9051	0.0170181	Cathelicidin-1
Gga.2620.1.S1_at	0.0692	-7.75945	0.970088	TTR	-2.89903	0.00032215	Transthyretin
Gga.17525.1.S1_at	0.2243	-3.26184	-3.14472	CACNB2	-2.89572	0.0187633	Calcium channel, voltage-dependent, beta 2 subunit
GgaAffx.20320.1.S1_s_at	0.1603	-4.05664	-2.19625	ANO3	-2.8818	0.00757076	Anoctamin 3
Gga.453.1.S1_s_at	0.1209	-4.83378	-1.36959	SLC8A1	-2.86947	0.00341566	Solute carrier family 8 (sodium/calcium exchanger), member 1
GgaAffx.645.1.S1_at	0.1632	-4.00695	-2.25251	MPO	-2.84453	0.00798997	Myeloperoxidase
GgaAffx.25659.6.S1_s_at	0.1254	-4.6904	-1.51468	SARDH	-2.83866	0.00393068	Sarcosine dehydrogenase
GgaAffx.21786.1.S1_s_at	0.1175	-4.93659	-1.26756	HAND1	-2.81685	0.0030937	Heart and neural crest derivatives expressed 1
GgaAffx.6644.1.S1_at	0.0765	-7.33318	0.692517	AGBL4	-2.8089	0.00043229	ATP/GTP binding protein-like 4
Gga.11944.1.S1_at	0.1006	-5.41915	-0.810423	FAM19A1	-2.79795	0.00197939	Family with sequence similarity 19 (chemokine (C-C motif)-like), member A1
GgaAffx.2452.1.S1_s_at	0.2686	-2.8918	-3.61888	APBA2	-2.79369	0.029596	Amyloid beta (A4) precursor protein-binding, family A, member 2
Gga.434.1.S1_at	0.2013	-3.49962	-2.85034	OTC	-2.793	0.0141554	Ornithine carbamoyltransferase
Gga.2631.1.S1_at	0.062	-8.19558	1.23596	NR0B1	-2.79173	0.00024178	Nuclear receptor subfamily 0 group B member 1
GgaAffx.20688.1.S1_s_at	0.1786	-3.78978	-2.50324	EFCAB5	-2.78189	0.0101567	EF-hand calcium binding domain 5
Gga.6607.1.S1_at	0.0598	-8.69344	1.51884	CLPS	-2.77536	0.000177	Colipase, pancreatic
Gga.18634.1.S1_at	0.1175	-4.93549	-1.26864	CDH20	-2.7741	0.00309696	Cadherin 20, type 2
GgaAffx.367.1.S1_at	0.0562	-9.50509	1.93759	PTPRVP	-2.7716	0.00010995	Protein tyrosine phosphatase, receptor type, V, pseudogene
Gga.10755.1.S1_s_at	0.2579	-2.96489	-3.52382	ELK4	-2.75386	0.0270047	ELK4, ETS-domain protein (SRF accessory protein 1)
GgaAffx.2826.1.S1_s_at	0.1157	-5.01111	-1.19464	PHYHD1	-2.75133	0.00288196	Phytanoyl-CoA dioxygenase domain containing 1
Gga.15185.1.S1_at	0.1193	-4.88285	-1.32068	STK39	-2.74145	0.00325743	Serine/threonine kinase 39
Gga.9478.1.S1_at	0.1724	-3.86928	-2.41054	BSX	-2.74089	0.00929478	Brain specific homeobox
Gga.12764.1.S1_s_at	0.1514	-4.23746	-1.995	SRGAP1	-2.73334	0.00624212	SLIT-ROBO Rho GTPase activating protein 1
GgaAffx.10436.4.S1_s_at	0.1319	-4.56013	-1.64938	ADCY8	-2.72369	0.00447655	Adenylate cyclase 8 (brain)
Gga.18271.1.S1_at	0.2013	-3.50061	-2.84913	HELQ	-2.70929	0.014139	Helicase, POLQ-like
Gga.167.1.S1_at	0.1203	-4.84756	-1.35581	SALL3	-2.70811	0.00337035	Spalt-like transcription factor 3
GgaAffx.20377.1.S1_at	0.3142	-2.57712	-4.0344	CRYBA4	-2.70505	0.0442811	Crystallin, beta A4
GgaAffx.23862.2.S1_at	0.0562	-9.19536	1.78364	POU6F2	-2.69738	0.00013127	POU class 6 homeobox 2
Gga.758.1.S1_at	0.2439	-3.08603	-3.36773	LMX1B	-2.69389	0.0232398	LIM homeobox transcription factor 1, beta
GgaAffx.11525.1.S1_s_at	0.081	-6.83288	0.342472	CLDN1	-2.69322	0.00062206	Claudin 1
GgaAffx.8562.1.S1_at	0.2525	-3.00825	-3.46773	TRIM28	-2.68121	0.0255852	Tripartite motif containing 28
Gga.8347.1.S1_at	0.0543	-10.3312	2.31617	TUBAL3	-2.6788	7.021e-05	Tubulin, alpha-like 3
Gga.19191.1.S1_at	0.3185	-2.54833	-4.07283	SEZ6L	-2.6745	0.0459735	Seizure related 6 homolog (mouse)-like
Gga.5002.1.S1_at	0.0521	-10.6975	2.47038	MDK	-2.66019	5.814e-05	Midkine (neurite growth-promoting factor 2)
Gga.4332.1.S1_at	0.0895	-6.01777	-0.290361	HSP90AB1	-2.65784	0.00118202	Heat shock protein 90kDa alpha (cytosolic), class B member 1
Gga.12839.1.S1_at	0.1385	-4.45264	-1.76261	C5H14ORF79	-2.64616	0.00499255	Chromosome 5 open reading frame, human C14orf79
Gga.17006.1.S1_s_at	0.2017	-3.49499	-2.85599	ARHGEF10	-2.64525	0.0142321	Rho guanine nucleotide exchange factor (GEF) 10
Gga.6888.1.S1_at	0.2067	-3.44948	-2.91169	LMO3	-2.63189	0.015011	LIM domain only 3 (rhombotin-like 2)
Gga.15846.1.S1_at	0.0643	-8.0244	1.13369	PAPPA	-2.61896	0.00027017	Pregnancy-associated plasma protein A, pappalysin 1
GgaAffx.8603.1.S1_at	0.0919	-5.93226	-0.361628	BAI2	-2.61801	0.00126926	Brain-specific angiogenesis inhibitor 2
GgaAffx.12288.1.S1_s_at	0.0557	-9.69166	2.02704	TGM4	-2.61763	9.906e-05	Transglutaminase 4 (prostate)
GgaAffx.24435.1.S1_at	0.0618	-8.38895	1.34834	CDCA3	-2.61068	0.00021379	Cell division cycle associated 3
GgaAffx.8477.2.S1_s_at	0.3075	-2.61781	-3.98019	SLC5A12	-2.61062	0.0420024	Solute carrier family 5 (sodium/monocarboxylate cotransporter), member 12
Gga.4996.1.S1_s_at	0.2195	-3.30851	-3.08627	TRPC6	-2.60577	0.0177414	Transient receptor potential cation channel, subfamily C, member 6
Gga.12807.1.S1_at	0.0821	-6.65578	0.211837	ALG11	-2.60178	0.00071131	ALG11, alpha-1,2-mannosyltransferase
GgaAffx.25004.1.S1_s_at	0.2639	-2.92472	-3.57598	GPM6B	-2.6014	0.0283965	Glycoprotein M6B
GgaAffx.3534.1.S1_at	0.2042	-3.47122	-2.88505	TRPM2	-2.59159	0.0146332	Transient receptor potential cation channel, subfamily M, member 2
Gga.11862.1.S1_at	0.2678	-2.89793	-3.61088	PPP1R1C	-2.58862	0.0293685	Protein phosphatase 1, regulatory (inhibitor) subunit 1C
Gga.3140.1.A1_at	0.2847	-2.76324	-3.78752	THSD7A	-2.58527	0.0348359	Thrombospondin, type I, domain containing 7A
GgaAffx.4473.1.S1_at	0.1405	-4.41341	-1.8044	FAM107A	-2.57693	0.00519747	Family with sequence similarity 107, member A
Gga.8098.1.S1_at	0.2515	-3.01879	-3.45414	CA13	-2.57612	0.0252528	Carbonic anhydrase XIII
Gga.2612.2.S1_a_at	0.0562	-9.25737	1.81502	KRT19	-2.57292	0.00012664	Keratin 19
Gga.4000.1.S1_at	0.2449	-3.07324	-3.38412	CHRNA7	-2.56334	0.0236088	Cholinergic receptor, nicotinic, alpha 7 (neuronal)
GgaAffx.25580.1.S1_s_at	0.0807	-6.98511	0.451894	NEFM	-2.56299	0.00055559	Neurofilament, medium polypeptide
Gga.4885.2.S1_a_at	0.0823	-6.57341	0.149822	CTRC	-2.56213	0.00075783	Chymotrypsin C (caldecrin)
Gga.11985.1.S1_at	0.1264	-4.66884	-1.53678	ELMOD1	-2.55062	0.00401551	ELMO/CED-12 domain containing 1
Gga.10681.1.S1_x_at	0.2547	-2.99199	-3.48874	HMCN1	-2.53432	0.0261078	Hemicentin 1
Gga.9509.1.S1_at	0.2247	-3.25602	-3.15204	BMP10	-2.52874	0.0188953	Bone morphogenetic protein 10
Gga.10112.1.S1_at	0.2503	-3.03029	-3.43932	MSANTD1	-2.52345	0.0248954	Myb/SANT DNA binding domain containing 1
GgaAffx.23171.1.S1_at	0.2523	-3.01016	-3.46527	MIER2	-2.51341	0.0255246	Mesoderm induction early response 1, family member 2
Gga.14029.1.S1_at	0.0847	-6.40936	0.023882	SLC16A12	-2.51207	0.00086136	Solute carrier family 16 member 12
GgaAffx.10485.1.S1_at	0.2548	-2.99006	-3.49124	PHEX	-2.50903	0.0261706	Phosphate regulating endopeptidase homolog, X-linked
GgaAffx.3262.3.S1_at	0.1865	-3.67273	-2.64162	CACNA1H	-2.50273	0.0115938	Calcium channel, voltage-dependent, T type, alpha 1H subunit
Gga.5101.1.S1_at	0.2689	-2.88514	-3.62757	ZBTB16	-2.49875	0.0298452	Zinc finger and BTB domain containing 16
GgaAffx.1416.1.S1_s_at	0.1113	-5.10297	-1.10595	AP3B2	-2.49732	0.00264344	Adaptor-related protein complex 3, beta 2 subunit
Gga.9482.1.S1_at	0.243	-3.09181	-3.36033	UTS2B	-2.49445	0.0230751	Urotensin 2B
Gga.19202.1.S1_at	0.2412	-3.10715	-3.34071	FBLN7	-2.4856	0.0226444	Fibulin 7
Gga.9962.1.S1_at	0.1161	-4.96845	-1.23628	ENTPD1	-2.47831	0.00300108	Ectonucleoside triphosphate diphosphohydrolase 1
GgaAffx.20445.1.S1_s_at	0.2827	-2.77902	-3.76673	CEP290	-2.47749	0.0341416	Centrosomal protein 290kDa
Gga.10598.1.S1_s_at	0.0872	-6.19615	-0.144779	DAPK2	-2.44149	0.00102135	Death-associated protein kinase 2
GgaAffx.4901.1.S1_s_at	0.257	-2.97074	-3.51625	NLRC3	-2.43461	0.0268084	NLR family, CARD domain containing 3
Gga.12184.1.S1_at	0.3124	-2.58862	-4.01907	GRIN1	-2.43299	0.0436243	Glutamate ionotropic receptor NMDA type subunit 1
GgaAffx.2785.1.S1_at	0.1763	-3.82146	-2.46617	CCDC137	-2.42761	0.0098029	Coiled-coil domain containing 137
Gga.2839.1.S1_at	0.3179	-2.55439	-4.06473	COL2A1	-2.42465	0.0456114	Collagen, type II, alpha 1
Gga.11887.1.S1_at	0.1855	-3.69296	-2.61754	COL1A2	-2.41338	0.01133	Collagen, type I, alpha 2
Gga.10557.1.S1_at	0.213	-3.37934	-2.99818	GRID1	-2.40273	0.0163063	Glutamate receptor, ionotropic, delta 1
Gga.673.1.S1_at	0.0833	-6.45342	0.058027	INS	-2.39668	0.00083203	Insulin
Gga.19903.1.A1_at	0.1228	-4.76669	-1.43707	MID2	-2.39638	0.0036464	Midline 2
Gga.4546.1.S1_at	0.2904	-2.72112	-3.84313	CRABP1	-2.37512	0.0367648	Cellular retinoic acid binding protein 1
Gga.6976.1.S1_at	0.0551	-10.018	2.17789	SPINK5	-2.35702	8.289e-05	Serine peptidase inhibitor, Kazal type 5
GgaAffx.8812.1.S1_at	0.2724	-2.85571	-3.66603	SNRPG	-2.34959	0.0309744	Small nuclear ribonucleoprotein polypeptide G
Gga.5131.1.S1_at	0.1904	-3.62805	-2.69502	PROC	-2.34863	0.0122013	Protein C inactivator of coagulation factors Va and VIIIa
Gga.13266.1.S1_a_at	0.0833	-6.4399	0.047576	TMOD2	-2.34691	0.0008409	Tropomodulin 2 (neuronal)
Gga.17488.1.S1_at	0.0618	-8.4241	1.36842	FBLN2	-2.34421	0.00020912	Fibulin 2
GgaAffx.7712.1.S1_at	0.2267	-3.2334	-3.1805	LRIT3	-2.342	0.019418	Leucine-rich repeat, immunoglobulin-like and transmembrane domains 3
Gga.1731.1.S1_at	0.1879	-3.65341	-2.66467	PC	-2.34054	0.0118522	Pyruvate carboxylase
GgaAffx.11425.1.S1_at	0.2848	-2.76217	-3.78892	UMPS	-2.33403	0.0348834	Uridine monophosphate synthetase
Gga.10263.1.S1_at	0.2889	-2.73381	-3.82635	DUSP13	-2.32915	0.0361716	Dual specificity phosphatase 13
Gga.2608.1.S1_at	0.2859	-2.75077	-3.80396	DCX	-2.32651	0.0353952	Doublecortin
Gga.16549.1.S1_at	0.0864	-6.30072	-0.061341	PPFIA2	-2.32402	0.00093895	Protein tyrosine phosphatase, receptor type, f polypeptide (PTPRF), interacting protein (liprin), alpha 2
GgaAffx.21560.1.S1_at	0.1445	-4.34157	-1.8816	DOC2B	-2.32325	0.00559797	Double C2-like domains, beta
Gga.14993.1.S1_at	0.2515	-3.01822	-3.45488	GTPBP3	-2.32197	0.0252708	GTP binding protein 3 (mitochondrial)
GgaAffx.4987.1.S1_at	0.2267	-3.22977	-3.18507	GATSL3	-2.32018	0.0195032	GATS protein-like 3
Gga.19052.1.S1_at	0.1962	-3.55881	-2.77844	C4H20ORF194	-2.31948	0.0132146	Chromosome 4 open reading frame, human C20orf194
GgaAffx.4451.1.S1_at	0.1586	-4.0788	-2.17129	PCNT	-2.31807	0.00739188	Pericentrin
GgaAffx.7592.1.A1_at	0.2777	-2.81331	-3.72163	CCR4	-2.31571	0.032684	Chemokine (C-C motif) receptor 4
GgaAffx.4551.2.S1_s_at	0.0971	-5.61709	-0.632906	GABRA3	-2.31555	0.00166167	Gamma-aminobutyric acid (GABA) A receptor, alpha 3
Gga.18508.1.A1_at	0.1896	-3.63673	-2.68462	DDEFL1	-2.31406	0.0120805	Development and differentiation enhancing factor-like 1
GgaAffx.3315.1.S1_at	0.2179	-3.32594	-3.06452	CLSTN2	-2.31097	0.0173757	Calsyntenin 2
GgaAffx.10163.1.S1_s_at	0.0867	-6.26603	-0.088872	RIMS1	-2.30921	0.00096541	Regulating synaptic membrane exocytosis 1
Gga.18569.1.S1_at	0.3163	-2.56325	-4.0529	GTF2H4	-2.30855	0.0450879	General transcription factor IIH, polypeptide 4, 52kDa
Gga.16026.1.S1_at	0.2297	-3.20493	-3.21643	GET4	-2.30846	0.0200986	Golgi to ER traffic protein 4
GgaAffx.6008.1.S1_at	0.0962	-5.69827	-0.561716	SPOCK3	-2.30303	0.00154863	Sparc/osteonectin, cwcv and kazal-like domains proteoglycan (testican) 3
Gga.17674.1.S1_at	0.1633	-4.0049	-2.25484	BLVRA	-2.2995	0.00800784	Biliverdin reductase A
Gga.7804.1.S1_at	0.2579	-2.96381	-3.52522	ACSM3	-2.28971	0.0270411	Acyl-CoA synthetase medium-chain family member 3
GgaAffx.7485.1.S1_at	0.1324	-4.55043	-1.65952	TMPRSS11F	-2.28599	0.00452054	Transmembrane protease, serine 11F
GgaAffx.3760.1.S1_at	0.3184	-2.54991	-4.07071	BNC1	-2.28306	0.0458786	Basonuclin 1
Gga.14674.1.S1_at	0.2848	-2.76154	-3.78976	CROCC	-2.28288	0.0349116	Ciliary rootlet coiled-coil, rootletin
GgaAffx.9417.1.S1_at	0.193	-3.6005	-2.72812	JMY	-2.28056	0.0125937	Junction mediating and regulatory protein, p53 cofactor
Gga.11326.1.S1_at	0.2445	-3.07571	-3.38095	RHCG	-2.27941	0.023537	Rh family, C glycoprotein
Gga.5674.3.S1_at	0.3224	-2.52906	-4.09858	NAE1	-2.27855	0.0471448	NEDD8 activating enzyme E1 subunit 1
Gga.10169.1.S1_s_at	0.086	-6.32149	-0.044935	SYCN	-2.27833	0.00092351	Syncollin
GgaAffx.6511.1.S1_s_at	0.0782	-7.18252	0.58996	FRAS1	-2.27171	0.0004813	Fraser extracellular matrix complex subunit 1
GgaAffx.3630.2.S1_at	0.2141	-3.37029	-3.00939	KIF24	-2.26682	0.0164823	Kinesin family member 24
Gga.13278.1.S1_at	0.2476	-3.05368	-3.40922	CRNKL1	-2.25736	0.0241853	Crooked neck pre-mRNA splicing factor 1
Gga.15062.1.S1_at	0.2179	-3.32403	-3.0669	NT5C2	-2.25692	0.0174153	5'-nucleotidase, cytosolic II
GgaAffx.11254.1.S1_at	0.0947	-5.85675	-0.425381	GPD1	-2.25034	0.00135253	Glycerol-3-phosphate dehydrogenase 1 (soluble)
Gga.19682.1.S1_at	0.0618	-8.57285	1.45224	AADACL4	-2.24558	0.00019061	Arylacetamide deacetylase-like 4
Gga.11773.1.S1_s_at	0.2751	-2.83004	-3.69967	TTC12	-2.24201	0.0319976	Tetratricopeptide repeat domain 12
Gga.16458.1.S1_at	0.2558	-2.98307	-3.50028	SPATA17	-2.24185	0.0263993	Spermatogenesis associated 17
GgaAffx.6566.1.S1_at	0.1736	-3.85055	-2.43229	MMRN1	-2.24184	0.00949021	Multimerin 1
Gga.19493.2.S1_s_at	0.3236	-2.51778	-4.11365	ST8SIA2	-2.24082	0.0478447	ST8 alpha-N-acetyl-neuraminide alpha-2,8-sialyltransferase 2
Gga.9614.1.S1_at	0.1572	-4.10954	-2.1368	SYN2	-2.23444	0.00715157	Synapsin II
Gga.15192.1.S1_at	0.0728	-7.53552	0.826545	SLC35F1	-2.23338	0.00037531	Solute carrier family 35, member F1
Gga.7962.1.S1_at	0.1309	-4.57399	-1.63491	C1QTNF9	-2.23114	0.00441453	C1q and tumor necrosis factor related protein 9
Gga.13978.1.S1_s_at	0.0782	-7.17699	0.586156	LHFPL5	-2.22538	0.00048321	Lipoma HMGIC fusion partner-like 5
Gga.18516.1.A1_at	0.2195	-3.30776	-3.08721	SAMD11	-2.21874	0.0177574	Sterile alpha motif domain containing 11
Gga.11430.1.S1_at	0.0821	-6.68111	0.230745	PENK	-2.21648	0.00069768	Proenkephalin
Gga.716.1.S1_at	0.306	-2.62527	-3.97027	OPN1LW	-2.21602	0.0415988	Opsin 1 (cone pigments), long-wave-sensitive (color blindness, protan)
GgaAffx.25494.1.S1_at	0.2422	-3.10042	-3.34931	VAC14	-2.21554	0.0228323	Vac14 homolog (S. Cerevisiae)
Gga.10652.1.S1_at	0.2505	-3.02729	-3.44318	NOTCH2	-2.21351	0.024988	Notch 2
Gga.643.1.S1_s_at	0.3228	-2.52463	-4.10449	SYT1	-2.21218	0.0474183	Synaptotagmin I
GgaAffx.6554.1.S1_s_at	0.2659	-2.90842	-3.5972	IGSF10	-2.20974	0.0289836	Immunoglobulin superfamily, member 10
Gga.10139.1.S1_at	0.2229	-3.27131	-3.13283	AHI1	-2.2017	0.0185508	Abelson helper integration site 1
Gga.12032.1.S1_at	0.3136	-2.57976	-4.03088	IFT140	-2.19743	0.0441296	Intraflagellar transport 140
Gga.10002.1.S1_at	0.2532	-3.00373	-3.47357	FILIP1L	-2.19402	0.0257294	Filamin A interacting protein 1-like
Gga.18851.1.S1_at	0.1937	-3.58536	-2.74636	CHD5	-2.19056	0.0128153	Chromodomain helicase DNA binding protein 5
Gga.17761.1.S1_at	0.1677	-3.94445	-2.32386	FAM184A	-2.18686	0.00855487	Family with sequence similarity 184 member A
GgaAffx.4249.1.S1_x_at	0.2146	-3.36651	-3.01407	WFDC2	-2.18249	0.0165563	WAP four-disulfide core domain 2
GgaAffx.8913.1.S1_at	0.3105	-2.5991	-4.00511	CASC1	-2.18015	0.0430345	Cancer susceptibility candidate 1
Gga.1907.1.S1_at	0.1259	-4.67719	-1.52822	PDGFC	-2.1798	0.00398243	Platelet derived growth factor C
GgaAffx.25135.1.S1_at	0.3105	-2.59896	-4.00529	PCDH17	-2.1779	0.0430422	Protocadherin 17
Gga.5687.3.S1_a_at	0.0955	-5.80935	-0.465794	KIF2C	-2.16955	0.00140801	Kinesin family member 2C
Gga.8400.2.S1_at	0.3044	-2.63589	-3.95614	UBE2F	-2.14439	0.0410306	Ubiquitin-conjugating enzyme E2F (putative)
Gga.17738.1.S1_at	0.2714	-2.86105	-3.65905	H1FOO	-2.12695	0.0307661	H1 histone family member O, oocyte specific
Gga.3155.1.S1_at	0.2195	-3.30553	-3.08999	PKIA	-2.12135	0.0178049	Protein kinase (cAMP-dependent, catalytic) inhibitor alpha
Gga.12672.1.S1_at	0.3037	-2.63947	-3.95138	ASB12	-2.10199	0.040841	Ankyrin repeat and SOCS box containing 12
Gga.4889.1.S1_s_at	0.2444	-3.07932	-3.37633	NFASC	-2.09852	0.0234327	Neurofascin
Gga.10491.1.S1_at	0.2714	-2.86126	-3.65878	EVC	-2.09803	0.0307582	EvC ciliary complex subunit 1
Gga.19201.1.S1_s_at	0.243	-3.09177	-3.36039	SLC16A14	-2.09027	0.0230765	Solute carrier family 16 member 14
Gga.3178.1.S2_at	0.1755	-3.83083	-2.45525	DACH2	-2.08945	0.00970094	Dachshund family transcription factor 2
GgaAffx.8228.2.S1_at	0.2904	-2.72113	-3.84311	SLC6A12	-2.08574	0.0367642	Solute carrier family 6 (neurotransmitter transporter), member 12
Gga.14322.1.S1_at	0.1037	-5.31905	-0.902365	ZNF639	-2.08505	0.00216635	Zinc finger protein 639
Gga.2640.1.S1_at	0.086	-6.31747	-0.04811	CFC1B	-2.08259	0.00092648	Cripto, FRL-1, cryptic family 1B
Gga.8352.1.S1_at	0.0872	-6.194	-0.14651	LAMA2	-2.07908	0.00102314	Laminin, alpha 2
GgaAffx.927.1.S1_at	0.2087	-3.42583	-2.94076	SPNS2	-2.07619	0.0154345	Spinster homolog 2 (Drosophila)
Gga.1647.1.S1_at	0.0904	-5.97913	-0.322443	ARNT2	-2.07475	0.00122055	Aryl-hydrocarbon receptor nuclear translocator 2
GgaAffx.2624.1.S1_s_at	0.2289	-3.21581	-3.20269	TACR2	-2.07197	0.0198355	Tachykinin receptor 2
GgaAffx.3775.1.S1_s_at	0.2833	-2.77506	-3.77194	AP000350.10	-2.0633	0.0343141	Uncharacterized protein [Source:UniProtKB/TrEMBL;Acc:H7C1H1]
Gga.4286.1.S1_at	0.0643	-8.02736	1.13549	HPX	-2.06163	0.00026965	Hemopexin
Gga.6342.1.S1_s_at	0.0692	-7.74406	0.960375	DFNA5	-2.05897	0.00032551	Deafness, autosomal dominant 5
Gga.8170.1.S1_at	0.3067	-2.62217	-3.97439	AVDL	-2.0567	0.0417659	Avidin-like
Gga.17564.1.S1_at	0.3101	-2.60096	-4.00262	LRRCC1	-2.05539	0.0429303	Leucine rich repeat and coiled-coil centrosomal protein 1
Gga.5091.1.S1_at	0.0793	-7.06388	0.507497	CAV1	-2.05164	0.00052445	Caveolin 1, caveolae protein, 22kDa
GgaAffx.23709.2.S1_s_at	0.2894	-2.73056	-3.83065	PRDM5	-2.05117	0.0363227	PR domain 5
GgaAffx.20998.1.S1_s_at	0.173	-3.86174	-2.41929	PASK	-2.04516	0.00937293	PAS domain containing serine/threonine kinase
Gga.897.1.S1_at	0.2013	-3.50056	-2.8492	DKK1	-2.04398	0.0141399	Dickkopf WNT signaling pathway inhibitor 1
GgaAffx.12027.1.S1_s_at	0.0919	-5.9389	-0.356055	SLC6A9	-2.03936	0.00126222	Solute carrier family 6 (neurotransmitter transporter, glycine), member 9
Gga.238.1.S1_at	0.0792	-7.08484	0.522176	LRRC17	-2.0312	0.00051651	Leucine rich repeat containing 17
Gga.4329.1.S1_at	0.0976	-5.56366	-0.680271	GHR	-2.02543	0.00174125	Growth hormone receptor
GgaAffx.10083.1.S1_at	0.2113	-3.39884	-2.97406	CEP162	-2.02028	0.0159342	Centrosomal protein 162kDa
Gga.14853.1.S1_at	0.2179	-3.3242	-3.06668	PANX2	-2.01447	0.0174118	Pannexin 2
Gga.11380.1.S1_at	0.2526	-3.00628	-3.47028	FRMD3	-2.014	0.025648	FERM domain containing 3
Gga.10172.2.S1_at	0.3241	-2.5129	-4.12017	RERGL	-2.01149	0.0481511	RERG like
Gga.13564.1.S1_at	0.2291	-3.21015	-3.20983	FAM171B	-2.01111	0.0199718	Family with sequence similarity 171 member B
Gga.10353.1.S1_at	0.3084	-2.61171	-3.98831	ANKFY1	-2.0111	0.0423361	Ankyrin repeat and FYVE domain containing 1
Gga.3972.1.S1_at	0.0722	-7.64912	0.899981	SEMA3D	-2.01109	0.00034716	Sema domain, immunoglobulin domain (Ig), short basic domain, secreted, (semaphorin) 3D
Gga.5973.1.S1_at	0.0808	-6.93424	0.415613	APCDD1L	-2.0073	0.00057685	Adenomatosis polyposis coli down-regulated 1-like
GgaAffx.21779.1.S1_s_at	0.0867	-6.2382	-0.11106	STMN2	-2.00721	0.00098725	Stathmin-like 2
GgaAffx.22678.1.S1_at	0.117	-4.94849	-1.25585	PROKR2	-2.00142	0.00305871	Prokineticin receptor 2
GgaAffx.2789.1.S1_at	0.1675	-3.9488	-2.31887	BHMT	-1.99887	0.00851413	Betaine--homocysteine S-methyltransferase
GgaAffx.4201.1.S1_s_at	0.325	-2.50852	-4.12603	USP2	-1.99322	0.048428	Ubiquitin specific peptidase 2
Gga.9443.1.S1_s_at	0.2176	-3.33677	-3.05102	CNR1	-1.99023	0.0171526	Cannabinoid receptor 1 (brain)
Gga.4807.1.S2_a_at	0.1176	-4.93077	-1.27329	SNAP25	-1.98954	0.00311097	Synaptosomal-associated protein, 25kDa
Gga.13173.1.S1_at	0.081	-6.86314	0.36443	PTER	-1.9855	0.00060815	Phosphotriesterase related
GgaAffx.6904.1.S1_s_at	0.1843	-3.7061	-2.60193	PRKG2	-1.98381	0.0111621	Protein kinase, cGMP-dependent, type II
GgaAffx.22628.1.S1_at	0.286	-2.74941	-3.80576	IL17REL	-1.98124	0.035457	Interleukin 17 receptor E-like
GgaAffx.7135.1.S1_at	0.179	-3.78145	-2.51302	GALNT15	-1.9808	0.0102521	UDP-N-acetyl-alpha-D-galactosamine:polypeptide N-acetylgalactosaminyltransferase 15
Gga.13632.1.S1_at	0.2299	-3.20326	-3.21855	SECISBP2	-1.97957	0.0201394	SECIS binding protein 2
GgaAffx.9949.1.S1_at	0.1473	-4.30868	-1.91723	ADRA2C	-1.96897	0.00579296	Adrenoceptor alpha 2C
GgaAffx.21584.1.S1_at	0.1113	-5.10175	-1.10711	MCM9	-1.96888	0.00264644	Minichromosome maintenance 9 homologous recombination repair factor
Gga.2869.1.S1_at	0.0632	-8.1044	1.18182	KCNIP4	-1.96856	0.00025645	Kv channel interacting protein 4
GgaAffx.201.1.S1_s_at	0.3012	-2.65609	-3.9293	FBN3	-1.96726	0.0399736	Fibrillin 3
GgaAffx.25660.1.S1_at	0.2267	-3.2329	-3.18113	LRRTM3	-1.96648	0.0194296	Leucine rich repeat transmembrane neuronal 3
Gga.3348.2.S1_s_at	0.1159	-4.97427	-1.23058	PCDH9	-1.9622	0.00298449	Protocadherin 9
Gga.19221.1.S1_at	0.2643	-2.92026	-3.58178	EBF3	-1.96087	0.0285559	Early B-cell factor 3
GgaAffx.9565.2.S1_s_at	0.2102	-3.41294	-2.95666	PTPRD	-1.95648	0.015671	Protein tyrosine phosphatase, receptor type, D
Gga.5928.1.S1_at	0.0725	-7.60876	0.874037	LOXL1	-1.95437	0.00035687	Lysyl oxidase-like 1
Gga.2416.1.S1_at	0.3233	-2.51924	-4.1117	EFNA2	-1.95417	0.0477536	Ephrin-A2
Gga.3712.1.S1_at	0.243	-3.0914	-3.36085	GAD2	-1.95148	0.0230868	Glutamate decarboxylase 2 (pancreatic islets and brain, 65kDa)
GgaAffx.757.1.S1_at	0.326	-2.50415	-4.13189	SRA1	-1.94921	0.0487062	Steroid receptor RNA activator 1
Gga.3363.3.S1_at	0.1878	-3.66447	-2.65146	IRF2	-1.94914	0.0117035	Interferon regulatory factor 2
Gga.556.1.S1_at	0.3266	-2.5014	-4.13556	PAX6	-1.94156	0.0488818	Paired box 6
GgaAffx.2978.1.S1_at	0.1189	-4.90444	-1.29928	PLCB2	-1.94123	0.00319048	Phospholipase C, beta 2
Gga.3702.1.S1_a_at	0.2764	-2.82089	-3.71167	RAB8A	-1.93793	0.0323708	RAB8A, member RAS oncogene family
Gga.11266.1.S1_at	0.1575	-4.10444	-2.14252	CD34	-1.93409	0.00719088	CD34 molecule
Gga.12647.1.S1_at	0.2305	-3.19599	-3.22774	SPTSSA	-1.93151	0.0203178	Serine palmitoyltransferase small subunit A
GgaAffx.13010.1.S1_at	0.129	-4.60159	-1.60621	NUF2	-1.9294	0.00429396	NUF2, NDC80 kinetochore complex component
Gga.13474.1.S1_at	0.0831	-6.47523	0.074839	AMY2A	-1.92719	0.00081794	Amylase, alpha 2A; pancreatic
Gga.6379.4.S1_a_at	0.1508	-4.24269	-1.98926	CEL	-1.92674	0.00620782	Carboxyl ester lipase
Gga.7837.1.S1_at	0.1717	-3.87601	-2.40274	PHGDH	-1.92572	0.0092257	Phosphoglycerate dehydrogenase
Gga.176.1.S1_a_at	0.1159	-4.97678	-1.22813	AvBD1	-1.92402	0.00297739	Avian beta-defensin 1
Gga.7562.2.A1_a_at	0.1525	-4.21615	-2.01844	DNAJC30	-1.92368	0.00638412	DnaJ heat shock protein family (Hsp40) member C30
GgaAffx.22637.1.S1_s_at	0.081	-6.84431	0.350776	FKBP5	-1.92193	0.00061677	FK506 binding protein 5
GgaAffx.7701.1.S1_s_at	0.1997	-3.52456	-2.81997	MIEF1	-1.92108	0.0137501	Mitochondrial elongation factor 1
Gga.10660.2.S1_at	0.0691	-7.80599	0.999309	PLK2	-1.91913	0.00031223	Polo-like kinase 2
GgaAffx.25748.2.S1_s_at	0.1179	-4.92567	-1.27831	COL4A3	-1.91183	0.00312618	Collagen, type IV, alpha 3 (Goodpasture antigen)
Gga.13005.1.S1_at	0.1814	-3.74627	-2.55441	ANKS1B	-1.91117	0.0106661	Ankyrin repeat and sterile alpha motif domain containing 1B
GgaAffx.1236.1.S1_at	0.1075	-5.22464	-0.990452	MMP24	-1.9083	0.0023615	Matrix metallopeptidase 24 (membrane-inserted)
GgaAffx.2391.1.S1_at	0.1779	-3.80047	-2.49072	DGKK	-1.90505	0.0100358	Diacylglycerol kinase, kappa
Gga.5523.1.S1_at	0.1917	-3.61333	-2.71269	MKKS	-1.90502	0.0124092	McKusick-Kaufman syndrome
Gga.14179.1.S1_at	0.1209	-4.83505	-1.36831	ASAP1	-1.90493	0.00341144	ArfGAP with SH3 domain, ankyrin repeat and PH domain 1
Gga.15918.1.S1_at	0.0962	-5.66735	-0.588717	PPP1R14C	-1.89998	0.0015906	Protein phosphatase 1 regulatory inhibitor subunit 14C
GgaAffx.5092.1.S1_at	0.1526	-4.20055	-2.03564	BOLL	-1.89271	0.00649034	Boule homolog, RNA binding protein
GgaAffx.5085.4.S1_at	0.2894	-2.72934	-3.83227	CYP2J6L2	-1.89153	0.0363796	Cytochrome P450 2J6-like 2
GgaAffx.12177.1.S1_s_at	0.2558	-2.98133	-3.50252	MCM5	-1.89101	0.0264565	Minichromosome maintenance complex component 5
Gga.17712.1.A1_at	0.1352	-4.49087	-1.72212	ZFHX4	-1.89054	0.00480165	Zinc finger homeobox 4
GgaAffx.21144.1.S1_s_at	0.1218	-4.81018	-1.39324	TP53I11	-1.88331	0.00349486	Tumor protein p53 inducible protein 11
GgaAffx.8868.2.S1_s_at	0.212	-3.38957	-2.98552	FAM38B	-1.88177	0.0161099	Family with sequence similarity 38, member B
Gga.16806.4.S1_a_at	0.2412	-3.10835	-3.33918	HOMER3	-1.87856	0.0226111	Homer scaffolding protein 3
Gga.5407.1.S1_at	0.1198	-4.85937	-1.34404	TCEA2	-1.86487	0.00333209	Transcription elongation factor A (SII), 2
Gga.7524.1.S1_at	0.1095	-5.16491	-1.04687	NPHP4	-1.86278	0.00249535	Nephronophthisis 4
GgaAffx.3833.4.S1_s_at	0.2686	-2.89337	-3.61682	SCN5A	-1.85823	0.0295374	Sodium channel, voltage-gated, type V, alpha subunit
Gga.14768.1.S1_at	0.081	-6.77856	0.302787	TNFRSF19	-1.85577	0.00064798	Tumor necrosis factor receptor superfamily member 19
GgaAffx.2655.6.S1_at	0.183	-3.72419	-2.5805	COL13A1	-1.85073	0.0109356	Collagen, type XIII, alpha 1
Gga.18788.1.S1_at	0.2017	-3.49666	-2.85396	NPR3	-1.84911	0.0142044	Natriuretic peptide receptor 3
GgaAffx.20567.1.S1_at	0.2812	-2.78971	-3.75265	MLLT11	-1.84546	0.0336796	Myeloid/lymphoid or mixed-lineage leukemia; translocated to, 11
Gga.10375.1.S1_at	0.2518	-3.01431	-3.45992	KCNK9	-1.84496	0.0253936	Potassium channel, subfamily K, member 9
GgaAffx.7379.1.S1_at	0.2309	-3.1908	-3.23431	ABTB2	-1.84397	0.0204462	Ankyrin repeat and BTB (POZ) domain containing 2
Gga.9376.1.S1_at	0.2013	-3.50109	-2.84855	GARS	-1.84273	0.0141311	Glycyl-tRNA synthetase
Gga.101.1.S1_at	0.3179	-2.55403	-4.06521	KCND2	-1.84257	0.045633	Potassium voltage-gated channel, Shal-related subfamily, member 2
GgaAffx.24552.1.A1_at	0.1615	-4.03481	-2.22092	ZNF518B	-1.84096	0.0077518	Zinc finger protein 518B
Gga.13627.1.S1_s_at	0.0867	-6.25803	-0.095241	ACBD7	-1.8409	0.00097163	Acyl-CoA binding domain containing 7
GgaAffx.5665.1.S1_at	0.2748	-2.83193	-3.69719	VWA2	-1.84028	0.0319208	Von Willebrand factor A domain containing 2
GgaAffx.25498.4.S1_s_at	0.2047	-3.46688	-2.89036	MMP17	-1.8385	0.0147078	Matrix metallopeptidase 17 (membrane-inserted)
Gga.12671.1.S1_at	0.3181	-2.55171	-4.06831	SACS	-1.83669	0.045771	Sacsin molecular chaperone
Gga.7360.1.S1_a_at	0.2736	-2.8446	-3.68058	CHTF8	-1.8359	0.0314127	Chromosome transmission fidelity factor 8
GgaAffx.10955.1.A1_at	0.1295	-4.59263	-1.61551	GPR12	-1.83546	0.00433268	G protein-coupled receptor 12
GgaAffx.12513.1.S1_s_at	0.1387	-4.44698	-1.76862	DCTD	-1.83432	0.00502152	DCMP deaminase
GgaAffx.21456.1.S1_s_at	0.0893	-6.07974	-0.239316	GAR1	-1.83096	0.0011231	GAR1 homolog, ribonucleoprotein
Gga.11935.1.S1_at	0.1667	-3.96131	-2.30456	POP1	-1.82356	0.00839823	POP1 homolog, ribonuclease P/MRP subunit
Gga.11117.1.S1_at	0.3113	-2.59555	-4.00983	RCBTB2	-1.80594	0.0432331	Regulator of chromosome condensation (RCC1) and BTB (POZ) domain containing protein 2
Gga.42.1.S1_at	0.1322	-4.55374	-1.65605	PCDH10	-1.80509	0.00450546	Protocadherin 10
GgaAffx.1534.1.S1_s_at	0.3018	-2.65052	-3.9367	CRB1	-1.80325	0.0402621	Crumbs family member 1, photoreceptor morphogenesis associated
GgaAffx.9368.2.S1_s_at	0.1936	-3.58618	-2.74538	ADAMTS6	-1.8031	0.0128032	ADAM metallopeptidase with thrombospondin type 1 motif, 6
Gga.4476.1.S1_at	0.0894	-6.05219	-0.261943	TUBA3E	-1.80298	0.00114886	Tubulin, alpha 3e
Gga.5548.1.S1_at	0.0956	-5.78983	-0.482523	NPM3	-1.80086	0.00143162	Nucleophosmin/nucleoplasmin 3
Gga.9731.2.S1_a_at	0.081	-6.79441	0.314399	SPON2	-1.80013	0.00064029	Spondin 2, extracellular matrix protein
GgaAffx.3204.1.S1_at	0.2583	-2.96142	-3.52832	PTPDC1	-1.79867	0.0271218	Protein tyrosine phosphatase domain containing 1
GgaAffx.10383.1.S1_s_at	0.3076	-2.61661	-3.98178	KCNQ3	-1.79556	0.0420678	Potassium voltage-gated channel, KQT-like subfamily, member 3
GgaAffx.12612.1.S1_at	0.0894	-6.04966	-0.264028	MINA	-1.79449	0.00115126	MYC induced nuclear antigen
Gga.10253.1.S1_s_at	0.265	-2.91433	-3.58951	RAB11FIP5	-1.7928	0.0287694	RAB11 family interacting protein 5 (class I)
Gga.1080.1.S1_s_at	0.0765	-7.30607	0.674239	MTHFD1	-1.78776	0.00044067	Methylenetetrahydrofolate dehydrogenase (NADP+ dependent) 1, methenyltetrahydrofolate cyclohydrolase, formyltetrahydrofolate synthetase
Gga.10214.1.S1_s_at	0.0962	-5.67359	-0.583262	MAPK12	-1.78646	0.00158203	Mitogen-activated protein kinase 12
GgaAffx.6012.1.S1_at	0.2746	-2.8373	-3.69015	ANXA10	-1.78581	0.0317045	Annexin A10
Gga.15978.1.S1_at	0.1582	-4.09039	-2.15827	SLIT3	-1.78177	0.00730024	Slit homolog 3 (Drosophila)
GgaAffx.10179.1.S1_at	0.2639	-2.92362	-3.57741	SDHAF4	-1.78046	0.0284358	Succinate dehydrogenase complex assembly factor 4
Gga.772.1.S1_at	0.1974	-3.54623	-2.79367	NNF1	-1.77978	0.0134085	Nnf1 protein
Gga.16230.1.S1_at	0.0831	-6.47261	0.072823	KCTD3	-1.77715	0.00081962	Potassium channel tetramerization domain containing 3
GgaAffx.25244.3.S1_at	0.2182	-3.31942	-3.07265	FCHSD2	-1.77714	0.0175116	FCH and double SH3 domains 2
Gga.10578.1.S1_at	0.0973	-5.60371	-0.644727	ARHGEF38	-1.77334	0.00168119	Rho guanine nucleotide exchange factor (GEF) 38
Gga.5126.1.S1_s_at	0.2036	-3.47883	-2.87574	GRIA2	-1.76975	0.0145034	Glutamate receptor, ionotropic, AMPA 2
Gga.12356.2.S1_a_at	0.0971	-5.61854	-0.631625	VSIG10	-1.76666	0.00165956	V-set and immunoglobulin domain containing 10
Gga.20059.1.S1_at	0.221	-3.28679	-3.11344	MAP1A	-1.76613	0.0182092	Microtubule-associated protein 1A
GgaAffx.24089.1.S1_s_at	0.1925	-3.60607	-2.72142	ERC1	-1.7653	0.0125132	ELKS/RAB6-interacting/CAST family member 1
GgaAffx.7392.1.A1_at	0.1567	-4.1224	-2.12243	MAS1	-1.76369	0.00705368	MAS1 oncogene
GgaAffx.22381.3.S1_s_at	0.1175	-4.94044	-1.26377	NCAM1	-1.76133	0.00308232	Neural cell adhesion molecule 1
Gga.6986.1.S1_at	0.1041	-5.306	-0.914469	GBF1	-1.76123	0.00219221	Golgi brefeldin A resistant guanine nucleotide exchange factor 1
GgaAffx.22083.1.S1_s_at	0.176	-3.82435	-2.4628	KLHL4	-1.76052	0.00977129	Kelch-like family member 4
Gga.7692.2.S1_a_at	0.1253	-4.70061	-1.50423	TAGLN3	-1.76029	0.00389118	Transgelin 3
Gga.1395.1.S1_at	0.1033	-5.33315	-0.889328	GC	-1.75819	0.00213884	Group-specific component (vitamin D binding protein)
GgaAffx.21842.2.S1_s_at	0.1014	-5.39567	-0.831858	AvBD6	-1.7566	0.00202153	Avian beta-defensin 6
Gga.12108.1.S1_at	0.1473	-4.30255	-1.92389	SKA3	-1.75202	0.00583016	Spindle and kinetochore associated complex subunit 3
Gga.759.1.S1_at	0.2001	-3.51951	-2.82612	IGFBP2	-1.75192	0.0138312	Insulin like growth factor binding protein 2
Gga.3743.1.S1_at	0.1115	-5.08348	-1.12465	TRIP13	-1.74915	0.00269209	Thyroid hormone receptor interactor 13
Gga.15810.1.S1_at	0.2365	-3.14592	-3.29128	SCUBE3	-1.74904	0.0215949	Signal peptide, CUB domain, EGF-like 3
GgaAffx.21563.1.S1_at	0.3087	-2.60938	-3.99141	ELAVL2	-1.73925	0.0424642	ELAV (embryonic lethal, abnormal vision, Drosophila)-like 2 (Hu antigen B)
Gga.2698.1.S1_at	0.2353	-3.15609	-3.27834	MYL4	-1.73665	0.0213283	Myosin, light chain 4, alkali; atrial, embryonic
GgaAffx.13051.1.S1_s_at	0.0962	-5.69439	-0.565096	CDC20	-1.73493	0.00155383	Cell division cycle 20
GgaAffx.10397.2.S1_s_at	0.2923	-2.71003	-3.8578	EYS	-1.73476	0.0372919	Eyes shut homolog (Drosophila)
Gga.5574.1.S1_at	0.1896	-3.63664	-2.68473	HIC2	-1.73442	0.0120819	Hypermethylated in cancer 2
GgaAffx.11491.1.S1_s_at	0.0821	-6.6151	0.181308	SLC25A4	-1.73203	0.00073386	Solute carrier family 25 (mitochondrial carrier; adenine nucleotide translocator), member 4
Gga.11015.1.S1_at	0.2689	-2.88346	-3.62976	CTNNA1	-1.73141	0.0299085	Catenin (cadherin-associated protein), alpha 1, 102kDa
X02759.CDS1.S1_at	0.2895	-2.72522	-3.83771	REL	-1.72947	0.0365723	V-rel avian reticuloendotheliosis viral oncogene homolog
Gga.6059.2.S1_a_at	0.1255	-4.68349	-1.52175	CPB1	-1.72837	0.00395764	Carboxypeptidase B1 (tissue)
Gga.13504.1.S1_at	0.1003	-5.4392	-0.792182	RRM2	-1.72495	0.00194421	Ribonucleotide reductase M2
GgaAffx.7851.2.S1_s_at	0.1283	-4.63014	-1.57665	NID2	-1.72454	0.00417315	Nidogen 2 (osteonidogen)
GgaAffx.3255.1.S1_s_at	0.2731	-2.84948	-3.67419	WNK2	-1.72369	0.0312193	WNK lysine deficient protein kinase 2
Gga.292.1.S1_at	0.1736	-3.85255	-2.42996	CENPF	-1.72277	0.00946909	Centromere protein F
GgaAffx.3933.3.S1_s_at	0.1831	-3.72105	-2.58422	UROC1	-1.72009	0.0109746	Urocanate hydratase 1
Gga.12864.1.S1_s_at	0.226	-3.24047	-3.17159	TEKT1	-1.7157	0.0192528	Tektin 1
Gga.16274.3.S1_a_at	0.1253	-4.69905	-1.50583	ADAMTS9	-1.71452	0.00389718	ADAM metallopeptidase with thrombospondin type 1 motif, 9
Gga.12005.1.S1_at	0.2616	-2.94107	-3.55473	SYT8	-1.71041	0.0278208	Synaptotagmin VIII
Gga.481.1.S1_at	0.0867	-6.25373	-0.098667	FMOD	-1.70962	0.00097499	Fibromodulin
Gga.19073.1.S1_at	0.1488	-4.27136	-1.95788	LAMA5	-1.70937	0.00602359	Laminin, alpha 5
Gga.2129.1.S1_s_at	0.221	-3.28505	-3.11561	MAP1B	-1.70795	0.0182472	Microtubule-associated protein 1B
Gga.13946.1.S1_at	0.2583	-2.96038	-3.52967	RNF169	-1.70791	0.0271572	Ring finger protein 169
GgaAffx.816.3.S1_s_at	0.2765	-2.81966	-3.71329	SKI	-1.70496	0.0324216	SKI proto-oncogene
GgaAffx.25465.1.S1_s_at	0.2127	-3.38187	-2.99504	CLSPN	-1.70172	0.0162575	Claspin
GgaAffx.24590.1.S1_s_at	0.2292	-3.20805	-3.21249	SLC22A16	-1.70003	0.0200226	Solute carrier family 22 member 16
GgaAffx.7394.1.S1_s_at	0.0973	-5.60182	-0.646405	ADAMTS3	-1.69842	0.00168398	ADAM metallopeptidase with thrombospondin type 1 motif, 3
Gga.4003.1.S1_at	0.1189	-4.89507	-1.30856	CHAC1	-1.69688	0.00321937	ChaC glutathione-specific gamma-glutamylcyclotransferase 1
Gga.15876.1.S1_at	0.1677	-3.9372	-2.33219	LRIG3	-1.69636	0.0086233	Leucine-rich repeats and immunoglobulin-like domains 3
Gga.4974.1.S2_at	0.1237	-4.74502	-1.45902	VCAN	-1.69386	0.00372468	Versican
GgaAffx.21783.1.S1_s_at	0.081	-6.84938	0.354456	HAND2	-1.69115	0.00061443	Heart and neural crest derivatives expressed 2
GgaAffx.20419.1.S1_at	0.1159	-4.99333	-1.21196	NT5DC3	-1.69114	0.00293093	5'-nucleotidase domain containing 3
Gga.12693.1.S1_at	0.3124	-2.59053	-4.01652	CDCA7	-1.69061	0.043516	Cell division cycle associated 7
Gga.15966.1.S1_at	0.0821	-6.6367	0.197538	ANK2	-1.68502	0.00072179	Ankyrin 2, neuronal
Gga.1663.1.S1_s_at	0.1652	-3.98607	-2.27628	LHFP	-1.68247	0.00817389	Lipoma HMGIC fusion partner
GgaAffx.8555.1.S1_s_at	0.2763	-2.82141	-3.71099	RHNO1	-1.67917	0.0323495	RAD9-HUS1-RAD1 interacting nuclear orphan 1
Gga.12503.2.S1_at	0.1236	-4.75668	-1.4472	NXNL2	-1.67862	0.00368232	Nucleoredoxin-like 2
Gga.5109.1.S1_s_at	0.0988	-5.51233	-0.726156	MYCN	-1.67701	0.00182185	V-myc avian myelocytomatosis viral oncogene neuroblastoma derived homolog
Gga.5095.1.S1_at	0.0949	-5.83803	-0.441305	CHRNA3	-1.67532	0.00137414	Cholinergic receptor, nicotinic, alpha 3 (neuronal)
GgaAffx.8027.1.S1_at	0.181	-3.75574	-2.54325	DCDC2	-1.67499	0.0105529	Doublecortin domain containing 2
GgaAffx.24678.2.S1_at	0.1966	-3.55534	-2.78263	FAM110B	-1.66924	0.0132676	Family with sequence similarity 110 member B
GgaAffx.20327.1.S1_s_at	0.281	-2.79149	-3.7503	ZBTB25	-1.6688	0.0336033	Zinc finger and BTB domain containing 25
GgaAffx.10770.2.S1_at	0.098	-5.55146	-0.691141	TMEM255B	-1.66571	0.00176002	Transmembrane protein 255B
Gga.13762.1.S1_at	0.0967	-5.64558	-0.607817	COL4A6	-1.66454	0.00162095	Collagen, type IV, alpha 6
GgaAffx.10072.2.A1_at	0.3146	-2.57333	-4.03945	HTR1E	-1.66442	0.0444999	5-hydroxytryptamine (serotonin) receptor 1E, G protein-coupled
Gga.16981.1.S1_at	0.2652	-2.91303	-3.5912	HOXA7	-1.6641	0.0288164	Homeobox A7
Gga.1127.1.S1_at	0.0962	-5.71737	-0.545096	PMP22	-1.6639	0.00152333	Peripheral myelin protein 22
Gga.15543.1.S1_a_at	0.3098	-2.60288	-4.00007	C1ORF101	-1.66356	0.0428237	Chromosome 1 open reading frame 101
GgaAffx.2172.1.S1_s_at	0.0842	-6.42003	0.032171	BARD1	-1.66321	0.00085415	BRCA1 associated RING domain 1
Gga.8158.2.S1_at	0.198	-3.5399	-2.80134	NUP62	-1.65945	0.0135072	Nucleoporin 62kDa
Gga.2029.1.S1_at	0.0842	-6.42271	0.03425	BORA	-1.65887	0.00085235	Bora, aurora kinase A activator
Gga.17354.1.S1_at	0.1618	-4.02932	-2.22713	ZNF503	-1.65821	0.00779808	Zinc finger protein 503
Gga.4358.1.S1_a_at	0.1113	-5.10406	-1.10489	KIF4A	-1.65818	0.00264073	Kinesin family member 4A
Gga.734.1.S1_at	0.258	-2.96305	-3.52621	GABRB2	-1.65579	0.0270668	Gamma-aminobutyric acid (GABA) A receptor, beta 2
Gga.2021.1.S1_at	0.1568	-4.11677	-2.12872	PRDM11	-1.65162	0.00709636	PR domain 11
Gga.3159.3.S1_at	0.1189	-4.89799	-1.30567	PPP1R12A	-1.65034	0.00321032	Protein phosphatase 1, regulatory subunit 12A
Gga.1495.2.S1_s_at	0.1159	-4.99529	-1.21005	SNCAIP	-1.64982	0.00292551	Synuclein alpha interacting protein
Gga.3133.2.S1_a_at	0.1132	-5.05166	-1.15533	CRMP1	-1.64977	0.00277377	Collapsin response mediator protein 1
Gga.3058.1.S1_at	0.0936	-5.88913	-0.397948	PAICS	-1.64941	0.00131607	Phosphoribosylaminoimidazole carboxylase; phosphoribosylaminoimidazolesuccinocarboxamide synthase
Gga.9498.1.S1_at	0.1526	-4.1998	-2.03647	CPA1	-1.64563	0.00649552	Carboxypeptidase A1 (pancreatic)
Gga.9052.1.S1_at	0.082	-6.71544	0.256247	PIM3	-1.64512	0.00067969	Pim-3 oncogene
GgaAffx.11739.1.S1_s_at	0.0807	-6.97392	0.443939	CIRBP	-1.64468	0.00056019	Cold inducible RNA binding protein
GgaAffx.24068.1.S1_s_at	0.2956	-2.69241	-3.88113	DDX11	-1.64092	0.0381459	DEAD/H (Asp-Glu-Ala-Asp/His) box helicase 11
Gga.16099.1.S1_s_at	0.1118	-5.08026	-1.12775	KPNB1	-1.63978	0.00270024	Karyopherin subunit beta 1
Gga.2648.1.S2_at	0.1432	-4.36645	-1.85477	HOXB3	-1.63871	0.00545543	Homeobox B3
GgaAffx.11953.1.S1_s_at	0.2177	-3.33502	-3.05321	SIGMAR1	-1.63439	0.0171885	Sigma non-opioid intracellular receptor 1
GgaAffx.9414.2.S1_s_at	0.1075	-5.21921	-0.995557	EMILIN2	-1.63221	0.00237332	Elastin microfibril interfacer 2
Gga.3146.1.S1_at	0.2757	-2.82513	-3.70612	CCNB2	-1.63124	0.0321974	Cyclin B2
Gga.7442.1.S1_at	0.1078	-5.21077	-1.00351	PTGER3	-1.63023	0.00239184	Prostaglandin E receptor 3
GgaAffx.6950.2.S1_s_at	0.1696	-3.90924	-2.36435	ANGPTL3	-1.62981	0.00889288	Angiopoietin like 3
GgaAffx.12771.1.S1_at	0.0889	-6.12228	-0.20456	SLC25A15	-1.62973	0.00108461	Solute carrier family 25 (mitochondrial carrier; ornithine transporter) member 15
Gga.11873.2.S1_a_at	0.2843	-2.76905	-3.77986	TNMD	-1.62971	0.0345784	Tenomodulin
GgaAffx.12587.1.S1_s_at	0.0831	-6.46726	0.068704	CKAP2	-1.62784	0.00082305	Cytoskeleton associated protein 2
Gga.17164.1.S1_at	0.1408	-4.40468	-1.81373	UNC79	-1.62655	0.00524433	Unc-79 homolog (C. Elegans)
GgaAffx.11003.1.A1_at	0.1736	-3.84978	-2.43319	RAB39A	-1.62502	0.00949837	RAB39A, member RAS oncogene family
GgaAffx.22360.1.S1_at	0.2408	-3.11277	-3.33353	DOK5	-1.62493	0.0224889	Docking protein 5
Gga.12588.3.S1_a_at	0.0887	-6.12831	-0.199657	FAAP24	-1.623	0.00107929	Fanconi anemia core complex associated protein 24
Gga.18530.1.S1_s_at	0.243	-3.09305	-3.35874	BCL9L	-1.62072	0.02304	B-cell CLL/lymphoma 9-like
Gga.14504.1.S1_at	0.0976	-5.5642	-0.679789	ADAMTSL1	-1.61842	0.00174042	ADAMTS-like 1
Gga.7180.1.S1_s_at	0.086	-6.3266	-0.040908	BUB1	-1.61421	0.00091976	BUB1 mitotic checkpoint serine/threonine kinase
GgaAffx.11417.1.S1_at	0.0971	-5.63147	-0.620224	KIF11	-1.61417	0.00164096	Kinesin family member 11
Gga.9138.1.S1_at	0.2967	-2.68718	-3.88805	GMIP	-1.6121	0.0384032	GEM interacting protein
Gga.4035.1.S1_at	0.1623	-4.0246	-2.23248	K123	-1.60781	0.00783817	K123 protein
Gga.888.1.S1_at	0.086	-6.36666	-0.009443	COL6A3	-1.60737	0.00089094	Collagen, type VI, alpha 3
GgaAffx.11584.1.S1_s_at	0.086	-6.36335	-0.012038	RBM24	-1.60678	0.00089328	RNA binding motif protein 24
Gga.17065.1.S1_at	0.2083	-3.42981	-2.93587	CCDC66	-1.6052	0.0153624	Coiled-coil domain containing 66
Gga.6735.1.S1_s_at	0.081	-6.79265	0.313117	AAAS	-1.60519	0.00064114	Achalasia, adrenocortical insufficiency, alacrimia
Gga.12531.1.S1_at	0.089	-6.09546	-0.226443	SFXN2	-1.60513	0.0011087	Sideroflexin 2
GgaAffx.23927.3.S1_s_at	0.1839	-3.71262	-2.59421	CHD6	-1.60118	0.0110799	Chromodomain helicase DNA binding protein 6
Gga.14789.1.S1_at	0.2495	-3.04248	-3.42363	DPCR1	-1.60107	0.0245226	Diffuse panbronchiolitis critical region 1
Gga.1958.1.S1_a_at	0.1046	-5.28966	-0.929645	CKS2	-1.59955	0.00222505	CDC28 protein kinase regulatory subunit 2
GgaAffx.8040.1.S1_s_at	0.086	-6.35811	-0.016142	ALDH1L2	-1.59737	0.000897	Aldehyde dehydrogenase 1 family, member L2
Gga.10461.1.S1_at	0.1816	-3.74113	-2.56048	HMGCLL1	-1.59555	0.0107283	3-hydroxymethyl-3-methylglutaryl-CoA lyase-like 1
GgaAffx.21303.1.S1_at	0.128	-4.6445	-1.56182	CPNE4	-1.59485	0.00411383	Copine IV
GgaAffx.21822.1.S1_s_at	0.1696	-3.91065	-2.36273	THBS2	-1.59441	0.00887907	Thrombospondin 2
Gga.11339.1.S1_at	0.1662	-3.97691	-2.28673	VIPR2	-1.59394	0.00825611	Vasoactive intestinal peptide receptor 2
Gga.4129.1.S1_at	0.0949	-5.83816	-0.441194	CCNA2	-1.59391	0.00137398	Cyclin A2
GgaAffx.26213.1.S1_at	0.0821	-6.61896	0.184216	SHCBP1	-1.59366	0.00073168	SHC SH2-domain binding protein 1
GgaAffx.21005.1.S1_at	0.128	-4.63778	-1.56875	E2F7	-1.59364	0.00414147	E2F transcription factor 7
Gga.1740.1.S1_at	0.0983	-5.54232	-0.699297	MTURN	-1.59319	0.00177424	Maturin, neural progenitor differentiation regulator homolog (Xenopus)
GgaAffx.22731.1.S1_s_at	0.1606	-4.05233	-2.20112	L3MBTL1	-1.59255	0.00760619	L(3)mbt-like 1 (Drosophila)
Gga.17624.1.S1_at	0.3182	-2.55098	-4.06929	ASL2	-1.59136	0.0458148	Argininosuccinate lyase
Gga.18392.1.S1_at	0.1115	-5.08849	-1.11984	NMU	-1.58998	0.00267948	Neuromedin U
Gga.13348.1.S1_at	0.2781	-2.80715	-3.72972	PARD6G	-1.58993	0.0329408	Par-6 family cell polarity regulator gamma
GgaAffx.12208.1.S1_s_at	0.0831	-6.46414	0.0663	KIF20A	-1.58863	0.00082507	Kinesin family member 20A
GgaAffx.10506.1.S1_at	0.127	-4.65818	-1.54774	DSCC1	-1.58856	0.00405825	DNA replication and sister chromatid cohesion 1
Gga.12675.1.S1_at	0.0821	-6.60758	0.175645	IFT74	-1.58756	0.00073812	Intraflagellar transport 74 homolog (Chlamydomonas)
Gga.8133.1.S1_at	0.2859	-2.75079	-3.80393	HOGA1	-1.58711	0.0353941	4-hydroxy-2-oxoglutarate aldolase 1
Gga.13681.1.S1_s_at	0.2069	-3.44644	-2.91543	DNAH12	-1.58674	0.0150648	Dynein, axonemal, heavy chain 12
Gga.2303.1.S1_at	0.1292	-4.59713	-1.61084	RAD51	-1.58662	0.00431319	RAD51 recombinase
GgaAffx.9694.1.S1_at	0.1715	-3.88292	-2.39475	SPIDR	-1.5856	0.00915537	Scaffolding protein involved in DNA repair
Gga.9107.1.S1_at	0.2541	-2.99714	-3.48208	UBE2E1	-1.58489	0.025941	Ubiquitin-conjugating enzyme E2E 1 (UBC4/5 homolog, yeast)
GgaAffx.11442.1.S1_at	0.1288	-4.61619	-1.59107	NASP	-1.58488	0.00423168	Nuclear autoantigenic sperm protein (histone-binding)
GgaAffx.22181.1.S1_at	0.2924	-2.70851	-3.85981	SLITRK4	-1.58405	0.0373645	SLIT and NTRK-like family, member 4
Gga.1479.2.S1_a_at	0.1087	-5.18639	-1.02651	PTN	-1.58365	0.00244623	Pleiotrophin
GgaAffx.21844.1.S1_s_at	0.1715	-3.88407	-2.39341	CDH2	-1.58349	0.0091437	Cadherin 2, type 1, N-cadherin (neuronal)
Gga.10246.1.S1_at	0.0919	-5.92009	-0.371846	APOA2	-1.58294	0.00128227	Apolipoprotein A-II
GgaAffx.5165.4.S1_s_at	0.292	-2.71298	-3.85389	AOX2	-1.58265	0.0371507	Aldehyde oxidase 2
Gga.620.1.S1_at	0.0831	-6.48245	0.080398	BMP5	-1.58119	0.00081333	Bone morphogenetic protein 5
GgaAffx.11490.1.S1_s_at	0.1033	-5.33053	-0.891749	KIAA1524	-1.57997	0.00214392	KIAA1524
GgaAffx.10059.1.S1_at	0.1655	-3.9827	-2.28012	ADAMTS5	-1.57928	0.00820405	ADAM metallopeptidase with thrombospondin type 1 motif, 5
GgaAffx.23700.2.S1_s_at	0.0831	-6.46768	0.06903	KIF15	-1.57858	0.00082278	Kinesin family member 15
Gga.9936.1.S1_at	0.1677	-3.93868	-2.33049	AURKA	-1.57774	0.00860929	Aurora kinase A
GgaAffx.6948.3.S1_s_at	0.1203	-4.84729	-1.35608	TMTC2	-1.57764	0.00337123	Transmembrane and tetratricopeptide repeat containing 2
Gga.12024.1.S1_at	0.2072	-3.44079	-2.92237	BPHL	-1.57673	0.0151652	Biphenyl hydrolase-like (serine hydrolase)
GgaAffx.9663.1.S1_at	0.0962	-5.68711	-0.571443	CEP78	-1.57616	0.00156363	Centrosomal protein 78kDa
Gga.17081.1.S1_at	0.2876	-2.74106	-3.81677	ZNF608	-1.57598	0.0358374	Zinc finger protein 608
Gga.2207.1.S1_at	0.0867	-6.25735	-0.095781	RBL1	-1.5693	0.00097216	Retinoblastoma-like 1 (p107)
Gga.9618.1.S1_at	0.0971	-5.62834	-0.622985	UCHL1	-1.56781	0.00164545	Ubiquitin carboxyl-terminal esterase L1 (ubiquitin thiolesterase)
GgaAffx.7006.1.S1_s_at	0.126	-4.67506	-1.5304	FIGN	-1.56616	0.00399083	Fidgetin
GgaAffx.23594.1.S1_at	0.2558	-2.98024	-3.50394	SIRT6	-1.5661	0.0264925	Sirtuin 6
GgaAffx.20869.1.S1_s_at	0.0867	-6.25642	-0.096526	TMEM196	-1.56425	0.00097289	Transmembrane protein 196
GgaAffx.3711.1.S1_at	0.1037	-5.31749	-0.90381	GLMN	-1.56407	0.00216942	Glomulin, FKBP associated protein
Gga.15928.1.S1_at	0.1471	-4.31166	-1.91399	AGAP3	-1.56362	0.00577496	ArfGAP with GTPase domain, ankyrin repeat and PH domain 3
GgaAffx.10663.1.S1_at	0.2875	-2.74208	-3.81543	ARSE	-1.56255	0.0357909	Arylsulfatase E (chondrodysplasia punctata 1)
Gga.1914.1.S1_s_at	0.1563	-4.12869	-2.11541	BLM	-1.56057	0.00700639	Bloom syndrome, RecQ helicase-like
Gga.8972.2.S1_a_at	0.2558	-2.98297	-3.50041	FABP6	-1.55951	0.0264027	Fatty acid binding protein 6
Gga.19330.1.S1_at	0.2982	-2.67622	-3.90259	COL27A1	-1.55907	0.0389493	Collagen, type XXVII, alpha 1
Gga.14889.1.S1_at	0.2262	-3.23889	-3.17358	ANO6	-1.55858	0.0192896	Anoctamin 6
Gga.1974.1.S1_at	0.2365	-3.14474	-3.29278	HOXB4	-1.55788	0.021626	Homeobox B4
Gga.10696.1.S1_s_at	0.2462	-3.06251	-3.39789	PLIN3	-1.55725	0.0239233	Perilipin 3
GgaAffx.2198.1.S1_at	0.2619	-2.94005	-3.55605	SYNC	-1.55694	0.0278563	Syncoilin, intermediate filament protein
Gga.2550.1.S1_at	0.1103	-5.12949	-1.08058	MAT1A	-1.5547	0.00257883	Methionine adenosyltransferase I, alpha
Gga.5890.1.S1_at	0.1159	-4.9769	-1.22801	WDR77	-1.5539	0.00297704	WD repeat domain 77
GgaAffx.10313.1.S1_at	0.1244	-4.72448	-1.47989	GPR20	-1.55281	0.00380066	G protein-coupled receptor 20
Gga.17952.1.S1_at	0.0821	-6.63349	0.195133	RIMBP2	-1.55103	0.00072357	RIMS binding protein 2
Gga.3331.1.S1_s_at	0.0831	-6.53399	0.119855	HAUS8	-1.55055	0.00078133	HAUS augmin like complex subunit 8
Gga.6305.1.S1_at	0.1596	-4.06744	-2.18408	DDX55	-1.54854	0.00748304	DEAD (Asp-Glu-Ala-Asp) box polypeptide 55
GgaAffx.12568.1.S1_at	0.1197	-4.86616	-1.33727	HAUS1	-1.54664	0.00331028	HAUS augmin like complex subunit 1
GgaAffx.21785.1.S1_s_at	0.1145	-5.03035	-1.17596	FOXA2	-1.54538	0.00283004	Forkhead box A2
GgaAffx.8024.1.S1_at	0.1423	-4.38359	-1.83635	C12orf75	-1.5449	0.00535964	Chromosome 12 open reading frame 75
Gga.10093.1.S1_at	0.0962	-5.67275	-0.583992	PDGFRL	-1.54411	0.00158318	Platelet-derived growth factor receptor-like
Gga.12814.1.S1_at	0.0962	-5.76713	-0.50205	GAS2L3	-1.54372	0.00145965	Growth arrest-specific 2 like 3
Gga.8462.1.S1_at	0.0952	-5.81915	-0.457415	BUB1B	-1.54296	0.00139633	BUB1 mitotic checkpoint serine/threonine kinase B
Gga.6003.1.S1_a_at	0.0886	-6.13207	-0.1966	ME3	-1.5407	0.00107598	Malic enzyme 3, NADP(+)-dependent, mitochondrial
Gga.4514.2.S1_s_at	0.1113	-5.09889	-1.10985	RRM1	-1.53939	0.00265353	Ribonucleotide reductase catalytic subunit M1
Gga.9739.1.S1_at	0.2982	-2.67571	-3.90327	FAM57A	-1.53771	0.0389749	Family with sequence similarity 57, member A
GgaAffx.26250.1.S1_at	0.2639	-2.92304	-3.57817	STARD8	-1.53765	0.0284566	StAR-related lipid transfer (START) domain containing 8
Gga.7895.1.S1_at	0.2746	-2.83604	-3.69181	EDIL3	-1.53761	0.0317553	EGF-like repeats and discoidin I-like domains 3
Gga.1994.1.S1_at	0.2336	-3.17004	-3.26063	STIL	-1.53654	0.0209689	SCL/TAL1 interrupting locus
Gga.7903.2.S1_a_at	0.2053	-3.46259	-2.89562	CTPS1	-1.53553	0.014782	CTP synthase 1
Gga.8858.1.S1_s_at	0.0962	-5.73975	-0.525692	FKBP7	-1.53369	0.0014943	FK506 binding protein 7
Gga.10673.1.S1_at	0.1189	-4.90459	-1.29913	LRRC20	-1.53355	0.00319003	Leucine rich repeat containing 20
GgaAffx.10384.1.S1_at	0.2293	-3.20766	-3.21298	SRPX	-1.53324	0.0200322	Sushi-repeat containing protein, X-linked
Gga.10619.1.S1_at	0.1968	-3.55425	-2.78396	GUCY1A3	-1.53299	0.0132845	Guanylate cyclase 1, soluble, alpha 3
Gga.13113.1.S1_at	0.1242	-4.73196	-1.47229	LINGO1	-1.53175	0.00377279	Leucine rich repeat and Ig domain containing 1
Gga.3212.2.S1_a_at	0.0947	-5.85556	-0.426393	ANLN	-1.53147	0.00135389	Anillin actin binding protein
Gga.12208.1.S1_a_at	0.0962	-5.74101	-0.524602	GINS1	-1.53074	0.00149269	GINS complex subunit 1
Gga.1815.1.S1_at	0.1133	-5.04828	-1.15859	TUBB2B	-1.53067	0.00278259	Tubulin, beta 2B class IIb
Gga.9476.1.S1_at	0.0951	-5.83269	-0.445858	ROR1	-1.52932	0.00138037	Receptor tyrosine kinase-like orphan receptor 1
GgaAffx.24486.1.S1_s_at	0.0951	-5.82721	-0.45053	FBN2	-1.52816	0.0013868	Fibrillin 2
Gga.14999.1.S1_at	0.0872	-6.16935	-0.166388	PXDN	-1.52803	0.0010438	Peroxidasin homolog (Drosophila)
Gga.485.4.S1_a_at	0.0872	-6.18076	-0.157174	TEAD4	-1.52672	0.00103417	TEA domain family member 4
Gga.3039.1.S1_at	0.1879	-3.66207	-2.65433	CCND1	-1.5209	0.0117357	Cyclin D1
GgaAffx.12241.1.S1_s_at	0.1086	-5.19504	-1.01834	GMNN	-1.51957	0.00242678	Geminin, DNA replication inhibitor
Gga.1281.1.S1_at	0.2119	-3.39172	-2.98286	PTTG1	-1.51898	0.016069	Pituitary tumor-transforming 1
Gga.1226.1.S1_s_at	0.0969	-5.64093	-0.611901	PALD1	-1.51871	0.00162751	Phosphatase domain containing, paladin 1
GgaAffx.12504.1.S1_s_at	0.117	-4.94875	-1.2556	NAT10	-1.51837	0.00305798	N-acetyltransferase 10
Gga.2218.1.S1_at	0.1332	-4.53611	-1.67451	PTK7	-1.5179	0.00458634	Protein tyrosine kinase 7 (inactive)
Gga.2695.1.S1_at	0.1583	-4.08728	-2.16177	RBPMS2	-1.5179	0.00732475	RNA binding protein with multiple splicing 2
Gga.6008.1.S1_at	0.0962	-5.72506	-0.538421	CDC45	-1.51746	0.00151329	Cell division cycle 45
Gga.5710.2.S1_a_at	0.1159	-4.98616	-1.21896	HTRA3	-1.5166	0.00295096	HtrA serine peptidase 3
Gga.2010.1.S1_at	0.0987	-5.52116	-0.718236	TOP2A	-1.51517	0.00180768	Topoisomerase (DNA) II alpha 170kDa
GgaAffx.22600.1.S1_s_at	0.1667	-3.96215	-2.30359	CDON	-1.51514	0.00839045	Cell adhesion associated, oncogene regulated
GgaAffx.9470.2.S1_s_at	0.1691	-3.92044	-2.35145	VGLL2	-1.51433	0.00878375	Vestigial like family member 2
Gga.10392.1.S1_at	0.3184	-2.54915	-4.07173	TIMM10	-1.50972	0.0459245	Translocase of inner mitochondrial membrane 10 homolog (yeast)
GgaAffx.20849.1.S1_at	0.1402	-4.42019	-1.79716	FAM69B	-1.5086	0.00516138	Family with sequence similarity 69 member B
Gga.5108.1.S1_at	0.1021	-5.37195	-0.853599	MYLK	-1.50772	0.00206515	Myosin light chain kinase
GgaAffx.697.1.S1_s_at	0.2451	-3.0723	-3.38533	CCDC135	-1.50723	0.0236362	Coiled-coil domain containing 135
GgaAffx.7081.1.S1_at	0.2686	-2.89115	-3.61972	RASSF9	-1.50697	0.0296201	Ras association domain family member 9
GgaAffx.5958.1.S1_at	0.3155	-2.56877	-4.04554	PFN3	-1.50665	0.0447649	Profilin 3
GgaAffx.1115.1.S1_s_at	0.1677	-3.93756	-2.33177	SAG	-1.50569	0.00861987	S-antigen; retina and pineal gland (arrestin)
Gga.6651.1.S1_at	0.11	-5.14881	-1.06217	FAM83D	-1.50496	0.00253291	Family with sequence similarity 83, member D
GgaAffx.10404.1.S1_at	0.2833	-2.77587	-3.77087	KHDRBS2	-1.50481	0.0342787	KH domain containing, RNA binding, signal transduction associated 2
GgaAffx.22583.1.S1_s_at	0.2444	-3.08197	-3.37293	MAPK8IP1	-1.50358	0.0233563	Mitogen-activated protein kinase 8 interacting protein 1
Gga.1368.1.S2_at	0.1354	-4.48481	-1.72852	LMNB1	-1.50339	0.00483133	Lamin B1
Gga.9143.1.S1_x_at	0.2356	-3.15341	-3.28175	TUBB3	-1.50311	0.0213982	Tubulin, beta 3 class III
Gga.19694.1.S1_at	0.2251	-3.24941	-3.16034	AQP12	-1.50303	0.0190463	Aquaporin 12
Gga.17588.1.S1_at	0.2113	-3.39916	-2.97366	DIMT1	-1.50271	0.015928	DIM1 dimethyladenosine transferase 1 homolog (S. Cerevisiae)
Gga.12355.1.S1_a_at	0.1834	-3.71702	-2.589	MFAP2	-1.50138	0.0110248	Microfibrillar associated protein 2
Gga.16702.1.S1_at	0.1525	-4.20791	-2.02752	PTPN5	-1.50078	0.00644001	Protein tyrosine phosphatase, non-receptor type 5 (striatum-enriched)
GgaAffx.2666.7.S1_s_at	0.1319	-4.55971	-1.64981	DNAH1	-1.49882	0.00447841	Dynein, axonemal, heavy chain 1
Gga.19396.1.S1_at	0.2678	-2.89937	-3.609	RAB22A	-1.49837	0.0293153	RAB22A, member RAS oncogene family
Gga.16314.1.S1_at	0.1677	-3.93594	-2.33363	TMEM200A	-1.49818	0.0086352	Transmembrane protein 200A
Gga.15741.1.S1_at	0.2026	-3.4863	-2.8666	GAS2	-1.49693	0.0143772	Growth arrest-specific 2
Gga.10716.1.S1_at	0.255	-2.98804	-3.49385	FGGY	-1.49618	0.0262366	FGGY carbohydrate kinase domain containing
Gga.13109.1.S1_at	0.122	-4.79506	-1.40845	PDE1A	-1.49544	0.00354673	Phosphodiesterase 1A, calmodulin-dependent
Gga.14195.1.S1_at	0.1322	-4.55644	-1.65323	MKX	-1.49534	0.0044932	Mohawk homeobox
Gga.3851.1.S2_at	0.1254	-4.69022	-1.51486	SNAI1	-1.49294	0.00393136	Snail homolog 1 (Drosophila)
GgaAffx.5327.1.S1_at	0.1046	-5.29213	-0.927349	IFT122	-1.49248	0.00222005	Intraflagellar transport 122
Gga.5602.3.S1_s_at	0.0893	-6.07387	-0.244129	DUT	-1.49199	0.00112854	Deoxyuridine triphosphatase
GgaAffx.10791.1.S1_at	0.0831	-6.48933	0.085682	KDELC1	-1.49187	0.00080897	KDEL motif containing 1
GgaAffx.23142.1.S1_at	0.2978	-2.67869	-3.89931	CYP21A2	-1.49095	0.0388253	Cytochrome P450, family 21, subfamily A, polypeptide 2
GgaAffx.11730.1.S1_at	0.0824	-6.56048	0.140011	GTSE1	-1.48979	0.00076544	G2 and S-phase expressed 1
GgaAffx.12701.1.S1_at	0.128	-4.64686	-1.55939	PLK1	-1.48977	0.00410421	Polo like kinase 1
Gga.10156.1.S1_at	0.2991	-2.6704	-3.91031	ERP27	-1.48765	0.0392424	Endoplasmic reticulum protein 27
GgaAffx.13047.1.S1_at	0.0821	-6.6299	0.192436	GTDC1	-1.48753	0.00072556	Glycosyltransferase like domain containing 1
GgaAffx.7430.1.S1_s_at	0.2308	-3.19204	-3.23274	AFP	-1.48635	0.0204153	Alpha-fetoprotein
Gga.4068.1.S2_at	0.143	-4.37476	-1.84583	RAN	-1.48589	0.00540877	RAN, member RAS oncogene family
Gga.12612.1.S1_at	0.1586	-4.07995	-2.17	COX18	-1.48512	0.00738276	COX18 cytochrome c oxidase assembly factor
Gga.11087.1.S1_at	0.3043	-2.63699	-3.95468	FERMT1	-1.48473	0.0409726	Fermitin family member 1
GgaAffx.12253.1.S1_s_at	0.1558	-4.14612	-2.09598	NPL	-1.48041	0.00687711	N-acetylneuraminate pyruvate lyase (dihydrodipicolinate synthase)
GgaAffx.8006.1.S1_at	0.1586	-4.08246	-2.16718	COL15A1	-1.47966	0.00736283	Collagen, type XV, alpha 1
Gga.9699.1.S1_a_at	0.1344	-4.50701	-1.7051	JMJD7	-1.47875	0.00472355	Jumonji domain containing 7
GgaAffx.7467.1.A1_at	0.1962	-3.55943	-2.77768	CCR8L	-1.47839	0.013205	C-C chemokine receptor 8 like
GgaAffx.7711.1.S1_at	0.1519	-4.22591	-2.0077	KIF18A	-1.47689	0.00631865	Kinesin family member 18A
Gga.1750.1.S1_at	0.24	-3.1201	-3.32418	SLC16A2	-1.47651	0.0222879	Solute carrier family 16, member 2 (thyroid hormone transporter)
Gga.2870.1.S1_at	0.1339	-4.51913	-1.69234	PPAT	-1.47614	0.00466584	Phosphoribosyl pyrophosphate amidotransferase
GgaAffx.21290.1.S1_s_at	0.1247	-4.71936	-1.4851	DDX50	-1.4747	0.00381986	DEAD (Asp-Glu-Ala-Asp) box polypeptide 50
Gga.1232.2.S1_a_at	0.1717	-3.8756	-2.40322	CALCA	-1.47282	0.00922987	Calcitonin
Gga.7273.1.S1_at	0.144	-4.35312	-1.86913	TLCD1	-1.47215	0.00553129	TLC domain containing 1
GgaAffx.11696.1.S1_s_at	0.1003	-5.43857	-0.792758	MCM2	-1.47092	0.00194531	Minichromosome maintenance complex component 2
Gga.14210.2.S1_at	0.0896	-6.01368	-0.293743	CENPU	-1.47	0.00118602	Centromere protein U
Gga.16540.1.S1_s_at	0.0919	-5.92673	-0.366273	HELLS	-1.46698	0.00127516	Helicase, lymphoid-specific
Gga.4668.1.S1_at	0.1014	-5.39302	-0.834285	DNER	-1.46669	0.00202635	Delta/notch-like EGF repeat containing
Gga.7900.2.S1_a_at	0.1285	-4.62236	-1.58469	FIBIN	-1.46509	0.00420569	Fin bud initiation factor homolog (zebrafish)
Gga.12888.1.S1_at	0.2616	-2.94137	-3.55434	HIPK2	-1.46475	0.0278104	Homeodomain interacting protein kinase 2
GgaAffx.12224.1.S1_at	0.0976	-5.57046	-0.674223	DNA2	-1.4647	0.00173088	DNA replication helicase/nuclease 2
Gga.10509.2.S1_a_at	0.2706	-2.86719	-3.65102	TPPP3	-1.4638	0.0305285	Tubulin polymerization-promoting protein family member 3
Gga.7514.1.S1_at	0.0983	-5.54604	-0.695982	CAD	-1.46364	0.00176845	Carbamoyl-phosphate synthetase 2, aspartate transcarbamylase, and dihydroorotase
Gga.17617.1.S1_at	0.1904	-3.6264	-2.69701	DDAH1	-1.46123	0.0122245	Dimethylarginine dimethylaminohydrolase 1
Gga.866.1.S1_at	0.0962	-5.77283	-0.497141	COL17A1	-1.46066	0.00145255	Collagen, type XVII, alpha 1
GgaAffx.11478.1.S1_s_at	0.1219	-4.80369	-1.39976	ADK	-1.45901	0.00351701	Adenosine kinase
GgaAffx.25538.1.S1_at	0.1488	-4.2718	-1.9574	RRP9	-1.45896	0.00602081	Ribosomal RNA processing 9, small subunit (SSU) processome component, homolog (yeast)
Gga.9814.1.S1_at	0.1875	-3.66643	-2.64913	LYRM7	-1.45874	0.0116774	Lyrm7 homolog (mouse)
Gga.12997.1.S1_s_at	0.1575	-4.1064	-2.14032	PRRX2	-1.45756	0.00717572	Paired related homeobox 2
Gga.14455.1.S1_at	0.0999	-5.45108	-0.781408	GEM	-1.45567	0.00192371	GTP binding protein overexpressed in skeletal muscle
Gga.118.1.S1_at	0.1525	-4.20753	-2.02794	SDK2	-1.45419	0.00644259	Sidekick cell adhesion molecule 2
Gga.686.1.S1_at	0.2859	-2.75032	-3.80455	BMP4	-1.45241	0.0354153	Bone morphogenetic protein 4
GgaAffx.25772.1.S1_s_at	0.1894	-3.63968	-2.68109	MTMR12	-1.4491	0.0120398	Myotubularin related protein 12
GgaAffx.26432.1.S1_s_at	0.0988	-5.49245	-0.744032	COL11A1	-1.4471	0.00185422	Collagen, type XI, alpha 1
GgaAffx.24430.2.A1_at	0.1272	-4.65577	-1.55022	CENPT	-1.44661	0.004068	Centromere protein T
Gga.17705.1.S1_at	0.0895	-6.02032	-0.288248	SEH1L	-1.44659	0.00117952	SEH1 like nucleoporin
Gga.890.1.S1_at	0.1713	-3.89059	-2.38587	SOX9	-1.44639	0.00907794	SRY (sex determining region Y)-box 9
Gga.398.1.S1_at	0.1283	-4.6309	-1.57586	MMP13	-1.44582	0.00417	Matrix metallopeptidase 13 (collagenase 3)
Gga.9700.2.S1_a_at	0.2057	-3.45889	-2.90015	TSPAN7	-1.44456	0.0148462	Tetraspanin 7
Gga.9346.3.S1_a_at	0.1732	-3.85634	-2.42556	VIM	-1.44437	0.0094293	Vimentin
Gga.10570.1.S1_at	0.1254	-4.68861	-1.51651	KHDRBS3	-1.44298	0.00393763	KH domain containing, RNA binding, signal transduction associated 3
Gga.3297.1.S1_at	0.2177	-3.33597	-3.05202	GLI3	-1.44177	0.0171689	GLI family zinc finger 3
Gga.7953.1.S1_at	0.2195	-3.30562	-3.08987	RPL27A	-1.4403	0.0178027	Ribosomal protein L27a
Gga.13425.1.S1_at	0.1846	-3.70188	-2.60695	KCNK2	-1.43959	0.0112157	Potassium channel, subfamily K, member 2
Gga.14519.1.S1_at	0.0895	-6.028	-0.281895	HSPA12A	-1.4391	0.00117204	Heat shock 70kDa protein 12A
GgaAffx.25194.1.S1_at	0.2801	-2.79626	-3.74403	ANGPTL5	-1.43683	0.0334	Angiopoietin like 5
Gga.6001.2.S1_a_at	0.1243	-4.72887	-1.47543	C13H5ORF45	-1.43662	0.00378428	Chromosome 13 open reading frame, human C5orf45
Gga.3362.1.S1_at	0.1004	-5.42935	-0.801137	H2AFY2	-1.43641	0.0019614	H2A histone family, member Y2
GgaAffx.25130.1.S1_at	0.2017	-3.49556	-2.8553	KLF5	-1.4364	0.0142227	Kruppel-like factor 5 (intestinal)
GgaAffx.6895.1.S1_at	0.2518	-3.01361	-3.46083	CERS6	-1.43563	0.0254158	Ceramide synthase 6
Gga.3663.1.S1_a_at	0.122	-4.79285	-1.41067	NCL	-1.43537	0.00355436	Nucleolin
Gga.3839.1.S1_s_at	0.2705	-2.86898	-3.64868	FZD3	-1.43342	0.0304597	Frizzled class receptor 3
Gga.13229.1.S1_at	0.0971	-5.62871	-0.622661	CSE1L	-1.4332	0.00164492	CSE1 chromosome segregation 1-like (yeast)
GgaAffx.24279.1.S1_at	0.2308	-3.19292	-3.23162	NAA38	-1.43253	0.0203935	N(alpha)-acetyltransferase 38, NatC auxiliary subunit
Gga.8038.2.S1_s_at	0.2485	-3.04877	-3.41554	RFC4	-1.42763	0.0243325	Replication factor C subunit 4
GgaAffx.7458.1.S1_at	0.1227	-4.78199	-1.42162	CCDC14	-1.42655	0.00359225	Coiled-coil domain containing 14
Gga.12988.1.S1_at	0.0962	-5.66678	-0.589224	COL24A1	-1.42621	0.0015914	Collagen, type XXIV, alpha 1
Gga.4207.1.S1_at	0.0865	-6.2959	-0.065162	RCN1	-1.42597	0.00094258	Reticulocalbin 1, EF-hand calcium binding domain
Gga.817.1.S1_at	0.1159	-4.98706	-1.21808	PLAU	-1.42339	0.00294843	Plasminogen activator, urokinase
GgaAffx.20497.1.S1_at	0.1736	-3.85225	-2.43031	SFR1	-1.42287	0.00947226	SWI5 dependent homologous recombination repair protein 1
Gga.740.1.S1_at	0.2207	-3.29137	-3.1077	S100A9	-1.42052	0.0181094	S100 calcium binding protein A9
Gga.9093.1.S1_a_at	0.2996	-2.6642	-3.91854	DBN1	-1.4203	0.0395575	Drebrin 1
Gga.19305.1.S1_at	0.1476	-4.29494	-1.93217	RSPO3	-1.42002	0.0058767	R-spondin 3
Gga.2254.1.S1_at	0.1014	-5.38743	-0.839403	SERBP1	-1.41949	0.00203656	SERPINE1 mRNA binding protein 1
GgaAffx.9910.1.S1_s_at	0.0976	-5.55925	-0.684199	GRIN3A	-1.41922	0.00174801	Glutamate receptor, ionotropic, N-methyl-D-aspartate 3A
GgaAffx.21592.1.S1_at	0.0904	-5.97452	-0.326284	CPED1	-1.41556	0.00122525	Cadherin-like and PC-esterase domain containing 1
Gga.3672.1.S1_at	0.1202	-4.85188	-1.35151	ST3GAL1	-1.41345	0.00335631	ST3 beta-galactoside alpha-2,3-sialyltransferase 1
Gga.2734.1.S2_at	0.1131	-5.05712	-1.15006	ALCAM	-1.41242	0.00275956	Activated leukocyte cell adhesion molecule
Gga.9899.1.S1_at	0.1831	-3.72233	-2.58271	SLC7A3	-1.40908	0.0109587	Solute carrier family 7 (cationic amino acid transporter, y+ system), member 3
Gga.1791.1.S1_at	0.1883	-3.64941	-2.66945	NDRG4	-1.40908	0.0119066	NDRG family member 4
Gga.1153.1.S1_at	0.0976	-5.58451	-0.661738	DLGAP5	-1.40837	0.00170968	Discs large homolog associated protein 5
GgaAffx.10647.3.S1_s_at	0.2524	-3.00899	-3.46678	NLGN4X	-1.40821	0.0255618	Neuroligin 4, X-linked
Gga.687.1.S1_at	0.122	-4.79407	-1.40944	CCNB3	-1.40746	0.00355014	Cyclin B3
Gga.20066.1.S1_at	0.1394	-4.43394	-1.7825	ELAVL4	-1.40708	0.00508905	ELAV (embryonic lethal, abnormal vision, Drosophila)-like 4 (Hu antigen D)
Gga.19714.1.S1_at	0.1075	-5.22498	-0.990128	STK32C	-1.40679	0.00236075	Serine/threonine kinase 32C
Gga.4439.1.S1_at	0.1041	-5.30681	-0.913713	MAP6	-1.4059	0.00219058	Microtubule associated protein 6
Gga.592.1.S1_at	0.2127	-3.38428	-2.99206	PMEL	-1.40585	0.0162111	Premelanosome protein
GgaAffx.12961.1.S1_at	0.1086	-5.18889	-1.02416	TPX2	-1.40178	0.0024406	TPX2, microtubule-associated
Gga.11819.1.S1_at	0.1009	-5.40393	-0.824311	CENPQ	-1.40108	0.00200659	Centromere protein Q
GgaAffx.4028.1.S1_at	0.0908	-5.96808	-0.331656	PLXNA4B	-1.40102	0.00123184	Plexin A4, B
GgaAffx.8743.1.S1_at	0.2038	-3.47383	-2.88185	NETO1	-1.39944	0.0145885	Neuropilin (NRP) and tolloid (TLL)-like 1
Gga.1984.2.A1_a_at	0.0904	-5.97664	-0.324519	MAD2L1	-1.39918	0.00122309	MAD2 mitotic arrest deficient-like 1 (yeast)
GgaAffx.2698.1.S1_s_at	0.1006	-5.41949	-0.810112	ABCA8	-1.3986	0.00197879	ATP-binding cassette, sub-family A (ABC1), member 8
Gga.16138.1.S1_at	0.1014	-5.39088	-0.836241	CENPW	-1.39807	0.00203025	Centromere protein W
Gga.4536.2.S1_a_at	0.1242	-4.73572	-1.46846	AKR1D1	-1.39762	0.00375887	Aldo-keto reductase family 1, member D1 (delta 4-3-ketosteroid-5-beta-reductase)
Gga.2592.1.S1_at	0.1519	-4.22658	-2.00696	COL5A1	-1.39741	0.00631419	Collagen, type V, alpha 1
Gga.11746.1.S1_at	0.0976	-5.5705	-0.674185	PBK	-1.39613	0.00173082	PDZ binding kinase
Gga.18597.1.S1_s_at	0.2853	-2.75496	-3.79843	SUGP2	-1.39153	0.035206	SURP and G-patch domain containing 2
Gga.7609.1.S1_at	0.0962	-5.65495	-0.599586	ARHGAP19	-1.39036	0.0016078	Rho GTPase activating protein 19
Gga.2533.1.S1_s_at	0.2216	-3.28057	-3.12122	GSTA3	-1.38769	0.0183456	Glutathione S-transferase alpha 3
Gga.12544.1.S1_at	0.2286	-3.21803	-3.19989	TMEM100	-1.38756	0.0197822	Transmembrane protein 100
Gga.5487.1.S1_at	0.1159	-4.98134	-1.22367	POLE3	-1.38756	0.0029645	Polymerase (DNA directed), epsilon 3, accessory subunit
Gga.10240.1.S1_at	0.2465	-3.06148	-3.39921	CHRM2	-1.38663	0.0239537	Cholinergic receptor, muscarinic 2
GgaAffx.26045.1.S1_at	0.2241	-3.26389	-3.14215	ZNF423	-1.38662	0.0187171	Zinc finger protein 423
GgaAffx.9396.3.S1_s_at	0.2654	-2.91163	-3.59302	WDR3	-1.38641	0.028867	WD repeat domain 3
GgaAffx.4102.1.S1_at	0.108	-5.20572	-1.00826	SORL1	-1.38562	0.00240298	Sortilin-related receptor, L(DLR class) A repeats containing
Gga.2663.1.S1_at	0.1102	-5.14074	-1.06985	FKBP9	-1.38539	0.00255198	FK506 binding protein 9, 63 kDa
Gga.18457.1.S1_at	0.122	-4.79643	-1.40706	KIAA1462	-1.38517	0.00354197	KIAA1462
GgaAffx.7174.1.S1_at	0.1556	-4.15095	-2.0906	SGOL1	-1.38408	0.00684172	Shugoshin-like 1 (S. Pombe)
Gga.59.1.S1_at	0.1014	-5.39425	-0.833158	FLNC	-1.38343	0.00202411	Filamin C, gamma
GgaAffx.25903.3.S1_s_at	0.0988	-5.49074	-0.745568	SLC16A4	-1.38251	0.00185703	Solute carrier family 16 member 4
Gga.4853.1.S1_at	0.1072	-5.24586	-0.970534	PPDPF	-1.381	0.00231593	Pancreatic progenitor cell differentiation and proliferation factor
Gga.12235.1.S1_at	0.1558	-4.1411	-2.10156	NOP58	-1.38012	0.006914	NOP58 ribonucleoprotein
Gga.19659.1.S1_at	0.1456	-4.32734	-1.89699	MYOCD	-1.37862	0.00568138	Myocardin
GgaAffx.25418.1.S1_at	0.2179	-3.32716	-3.06299	KIF14	-1.37693	0.0173503	Kinesin family member 14
Gga.7711.2.S1_s_at	0.226	-3.24042	-3.17166	SNRNP40	-1.37534	0.0192541	Small nuclear ribonucleoprotein U5 subunit 40
GgaAffx.20499.1.S1_s_at	0.1157	-5.00576	-1.19984	C12ORF10	-1.37273	0.0028966	Chromosome unknown open reading frame, human C12orf10
Gga.7533.1.S1_at	0.1161	-4.97192	-1.23288	SHISA2	-1.37224	0.00299118	Shisa homolog 2 (Xenopus laevis)
Gga.6630.1.S1_at	0.3	-2.66245	-3.92086	SNED1	-1.36944	0.0396468	Sushi, nidogen and EGF like domains 1
GgaAffx.12776.1.S1_at	0.1075	-5.22626	-0.988922	C10orf2	-1.36912	0.00235797	Chromosome 10 open reading frame 2
GgaAffx.4680.1.S1_s_at	0.1385	-4.4518	-1.7635	HPSE2	-1.36769	0.00499683	Heparanase 2 (inactive)
GgaAffx.20083.1.S1_at	0.1136	-5.04225	-1.16443	HOXA6	-1.36582	0.00279846	Homeobox A6
GgaAffx.13014.1.S1_at	0.1033	-5.32787	-0.894213	CMTM3	-1.36378	0.00214911	CKLF-like MARVEL transmembrane domain containing 3
GgaAffx.5404.1.S1_s_at	0.0988	-5.50224	-0.735224	NUSAP1	-1.36307	0.0018382	Nucleolar and spindle associated protein 1
Gga.2372.1.S1_at	0.1972	-3.54865	-2.79074	RAD54B	-1.36267	0.0133709	RAD54 homolog B (S. Cerevisiae)
GgaAffx.1518.1.S1_s_at	0.1026	-5.36188	-0.862853	NOC4L	-1.3626	0.00208399	Nucleolar complex associated 4 homolog
GgaAffx.10997.2.S1_s_at	0.1197	-4.86155	-1.34187	KDELC2	-1.36124	0.00332508	KDEL motif containing 2
GgaAffx.20316.1.S1_at	0.1075	-5.22394	-0.991105	COL4A5	-1.36112	0.00236301	Collagen, type IV, alpha 5
Gga.19834.1.S1_at	0.1009	-5.40895	-0.819726	SLX4IP	-1.36014	0.00199757	SLX4 interacting protein
GgaAffx.13149.1.S1_at	0.1547	-4.16443	-2.07562	TMEM164	-1.35868	0.00674413	Transmembrane protein 164
Gga.2375.1.S1_at	0.1255	-4.68274	-1.52252	CTNNA2	-1.35796	0.00396059	Catenin (cadherin-associated protein), alpha 2
GgaAffx.6396.1.S1_at	0.0971	-5.61466	-0.635053	INTU	-1.35463	0.0016652	Inturned planar cell polarity protein
GgaAffx.22819.1.S1_at	0.1159	-4.9965	-1.20887	ECT2	-1.35427	0.00292215	Epithelial cell transforming 2
Gga.11040.2.S1_a_at	0.1339	-4.51885	-1.69264	CEP95	-1.35381	0.00466718	Centrosomal protein 95kDa
Gga.137.1.S1_at	0.105	-5.27672	-0.941692	EDNRA	-1.35315	0.00225146	Endothelin receptor type A
GgaAffx.12452.1.S1_s_at	0.0996	-5.46721	-0.766803	KLF11	-1.35266	0.00189626	Kruppel-like factor 11
Gga.495.1.S1_at	0.1562	-4.13228	-2.1114	AvBD2	-1.35225	0.00697952	Avian beta-defensin 2
Gga.4066.1.S1_at	0.1298	-4.58698	-1.62139	SMC2	-1.35173	0.00435731	Structural maintenance of chromosomes 2
GgaAffx.1297.1.S1_at	0.3043	-2.63684	-3.95488	HENMT1	-1.35133	0.0409806	HEN1 methyltransferase homolog 1 (Arabidopsis)
GgaAffx.8701.1.S1_s_at	0.1993	-3.52765	-2.81623	NOX3	-1.35045	0.0137009	NADPH oxidase 3
GgaAffx.3240.2.S1_s_at	0.2629	-2.93318	-3.56499	HRH3	-1.35025	0.0280972	Histamine receptor H3
Gga.8393.1.S1_at	0.1708	-3.8993	-2.37581	CEP57	-1.34981	0.00899097	Centrosomal protein 57kDa
GgaAffx.23512.1.S1_s_at	0.1159	-4.97437	-1.23048	DEPDC1	-1.34952	0.0029842	DEP domain containing 1
Gga.4704.2.S1_a_at	0.1337	-4.52926	-1.6817	GART	-1.34906	0.00461824	Phosphoribosylglycinamide formyltransferase, phosphoribosylglycinamide synthetase, phosphoribosylaminoimidazole synthetase
Gga.11400.1.S1_at	0.1072	-5.24573	-0.970659	CETN1	-1.34889	0.00231621	Centrin, EF-hand protein, 1
Gga.10500.1.S1_at	0.2192	-3.31329	-3.08029	KCTD15	-1.34838	0.0176402	Potassium channel tetramerization domain containing 15
GgaAffx.21784.1.S1_s_at	0.1351	-4.49496	-1.71779	MNR2	-1.34799	0.00478169	Homeodomain protein
Gga.16408.1.S1_at	0.1104	-5.12182	-1.0879	DDX24	-1.347	0.00259733	DEAD (Asp-Glu-Ala-Asp) box helicase 24
GgaAffx.2037.1.S1_at	0.0976	-5.56543	-0.678694	COL16A1	-1.34578	0.00173854	Collagen, type XVI, alpha 1
GgaAffx.21767.1.S1_s_at	0.1197	-4.87275	-1.33072	STMN1	-1.34452	0.00328932	Stathmin 1
Gga.31.1.S1_at	0.0989	-5.48892	-0.74721	CENPI	-1.34423	0.00186003	Centromere protein I
Gga.12499.1.S1_at	0.1029	-5.34944	-0.8743	C7ORF50	-1.34351	0.00210754	Chromosome 14 open reading frame, human C7orf50
Gga.1251.2.S1_a_at	0.0988	-5.50094	-0.736391	INCENP	-1.34282	0.00184032	Inner centromere protein antigens 135/155kDa
GgaAffx.11578.1.S1_s_at	0.0962	-5.68254	-0.575433	KPNA2	-1.34241	0.00156982	Karyopherin alpha 2 (RAG cohort 1, importin alpha 1)
GgaAffx.6347.1.S1_at	0.1605	-4.05446	-2.19871	DMAP1	-1.34222	0.00758864	DNA methyltransferase 1 associated protein 1
Gga.12991.1.S1_at	0.2894	-2.72909	-3.83259	SPAG5	-1.34201	0.0363911	Sperm associated antigen 5
GgaAffx.11571.1.S1_at	0.1189	-4.89722	-1.30643	VRK1	-1.34143	0.00321269	Vaccinia related kinase 1
Gga.4061.2.S1_a_at	0.1473	-4.3005	-1.92613	HMGB2	-1.3405	0.00584266	High mobility group box 2
Gga.8101.1.A1_a_at	0.2355	-3.15407	-3.28091	TOMM7	-1.33808	0.021381	Translocase of outer mitochondrial membrane 7 homolog (yeast)
GgaAffx.6779.1.S1_at	0.1896	-3.6371	-2.68418	CEP170	-1.33768	0.0120754	Centrosomal protein 170kDa
GgaAffx.13113.1.S1_at	0.0955	-5.80963	-0.465557	WDR36	-1.33677	0.00140768	WD repeat domain 36
GgaAffx.22839.1.S1_at	0.0962	-5.73824	-0.527002	C1ORF95	-1.33534	0.00149624	Chromosome 3 open reading frame, human C1orf95
Gga.10425.1.S1_s_at	0.1439	-4.35832	-1.86353	VSNL1	-1.33315	0.00550155	Visinin-like 1
Gga.20022.1.A1_at	0.2195	-3.30428	-3.09156	DEDD	-1.33312	0.0178315	Death effector domain containing
Gga.4682.1.S2_at	0.1488	-4.28058	-1.94782	UNG	-1.33233	0.00596567	Uracil-DNA glycosylase
Gga.3698.1.A1_at	0.1104	-5.12371	-1.0861	MYO1H	-1.33115	0.00259275	Myosin IH
Gga.10067.1.S1_at	0.1009	-5.40659	-0.821881	KANK4	-1.33105	0.00200181	KN motif and ankyrin repeat domains 4
GgaAffx.21842.1.S1_s_at	0.1773	-3.80802	-2.48188	AvBD7	-1.33007	0.00995127	Avian beta-defensin 7
GgaAffx.9110.1.S1_at	0.1907	-3.62162	-2.70274	TBC1D19	-1.32977	0.0122916	TBC1 domain family member 19
Gga.6936.1.A1_at	0.1728	-3.8632	-2.4176	GPX2	-1.32942	0.00935775	Glutathione peroxidase 2 (gastrointestinal)
GgaAffx.22684.1.S1_at	0.2013	-3.50626	-2.84225	FAM171A1	-1.32852	0.0140462	Family with sequence similarity 171, member A1
GgaAffx.21246.1.S1_at	0.1432	-4.3651	-1.85622	GUCY1A2	-1.32656	0.00546305	Guanylate cyclase 1, soluble, alpha 2
GgaAffx.2849.1.S1_at	0.2443	-3.08229	-3.37253	GSG2	-1.3262	0.0233472	Germ cell associated 2 (haspin)
Gga.9662.2.S1_a_at	0.1168	-4.95881	-1.24572	TICRR	-1.32516	0.00302876	TOPBP1-interacting checkpoint and replication regulator
Gga.19162.1.S1_at	0.1238	-4.74113	-1.46297	RET	-1.32442	0.00373894	Ret proto-oncogene
Gga.8460.1.S1_s_at	0.1488	-4.26778	-1.96179	GCAT	-1.3239	0.00604623	Glycine C-acetyltransferase
Gga.9140.1.S1_at	0.0962	-5.68253	-0.575443	NT5DC1	-1.32383	0.00156983	5'-nucleotidase domain containing 1
GgaAffx.689.2.S1_s_at	0.1558	-4.14418	-2.09814	OLFML2A	-1.32254	0.00689136	Olfactomedin-like 2A
Gga.8998.1.S1_at	0.1419	-4.38934	-1.83017	URB1	-1.3222	0.00532792	URB1 ribosome biogenesis 1 homolog (S. Cerevisiae)
GgaAffx.21046.1.S1_at	0.1628	-4.0168	-2.24133	POLDIP2	-1.32199	0.00790489	Polymerase (DNA-directed), delta interacting protein 2
GgaAffx.21279.1.S1_at	0.2532	-3.00318	-3.47428	UPP1	-1.32133	0.0257469	Uridine phosphorylase 1
GgaAffx.22193.1.S1_s_at	0.1339	-4.52143	-1.68992	CADPS	-1.32086	0.00465498	Ca++-dependent secretion activator
Gga.4493.1.S2_at	0.1033	-5.32482	-0.89703	BRCA1	-1.32044	0.00215505	Breast cancer 1
Gga.8338.1.S1_at	0.1861	-3.67775	-2.63563	NIP7	-1.3201	0.0115276	NIP7, nucleolar pre-rRNA processing protein
Gga.1015.1.S1_s_at	0.1074	-5.23641	-0.979398	DKC1	-1.31951	0.0023361	Dyskerin pseudouridine synthase 1
Gga.3259.1.S1_at	0.0986	-5.52882	-0.711378	ANGPT2	-1.31895	0.0017955	Angiopoietin 2
GgaAffx.20235.1.S1_s_at	0.1159	-4.98102	-1.22398	PUS1	-1.31888	0.00296541	Pseudouridylate synthase 1
Gga.10694.1.S1_at	0.2214	-3.28183	-3.11964	SLC7A2	-1.31596	0.0183178	Solute carrier family 7 (cationic amino acid transporter, y+ system), member 2
Gga.15959.1.S1_at	0.1776	-3.80543	-2.48491	ARL3	-1.31568	0.00998021	ADP-ribosylation factor-like 3
Gga.19591.1.S1_at	0.1159	-4.97448	-1.23038	ZGRF1	-1.31562	0.00298391	Zinc finger GRF-type containing 1
Gga.16875.1.S1_at	0.1106	-5.11691	-1.0926	RPL21	-1.31528	0.00260926	Ribosomal protein L21
Gga.3807.1.S2_s_at	0.1193	-4.88211	-1.32141	ALDH1A3	-1.315	0.00325975	Aldehyde dehydrogenase 1 family, member A3
GgaAffx.25175.1.S1_at	0.2284	-3.21958	-3.19793	SGCG	-1.31419	0.0197451	Sarcoglycan, gamma (35kDa dystrophin-associated glycoprotein)
Gga.13185.1.S1_at	0.2411	-3.11031	-3.33667	TCF4	-1.31365	0.0225568	Transcription factor 4
Gga.12848.1.S1_at	0.2894	-2.72945	-3.83212	CCDC77	-1.31214	0.0363746	Coiled-coil domain containing 77
GgaAffx.10521.1.S1_s_at	0.198	-3.54145	-2.79947	GRHL1	-1.31181	0.013483	Grainyhead-like 1 (Drosophila)
Gga.726.2.S1_a_at	0.2038	-3.47352	-2.88223	CDK1	-1.31057	0.0145938	Cyclin-dependent kinase 1
Gga.16007.1.S1_at	0.096	-5.78098	-0.490128	TDP1	-1.31027	0.00144247	Tyrosyl-DNA phosphodiesterase 1
Gga.3108.1.S1_at	0.1351	-4.49888	-1.71366	FHL2	-1.30984	0.0047627	Four and a half LIM domains 2
Gga.9493.1.S1_at	0.1519	-4.22445	-2.0093	DPYSL3	-1.30902	0.00632839	Dihydropyrimidinase-like 3
GgaAffx.13126.1.S1_at	0.1861	-3.67682	-2.63674	KNSTRN	-1.30856	0.0115399	Kinetochore-localized astrin/SPAG5 binding protein
GgaAffx.3699.1.S1_at	0.2037	-3.4771	-2.87785	AGTR2	-1.30729	0.0145329	Angiotensin II receptor type 2
Gga.4556.1.S1_at	0.1218	-4.80581	-1.39763	ATIC	-1.30495	0.00350976	5-aminoimidazole-4-carboxamide ribonucleotide formyltransferase/IMP cyclohydrolase
GgaAffx.1860.1.S1_s_at	0.1902	-3.63192	-2.69039	TRAIP	-1.30448	0.0121474	TRAF interacting protein
Gga.12039.1.S1_a_at	0.2901	-2.7229	-3.84077	MXRA5	-1.30312	0.036681	Matrix-remodelling associated 5
Gga.8241.1.S1_at	0.1099	-5.15179	-1.05933	TCF21	-1.30216	0.00252592	Transcription factor 21
GgaAffx.9346.1.S1_s_at	0.1343	-4.51212	-1.69971	DEPDC1B	-1.30188	0.0046991	DEP domain containing 1B
Gga.4732.1.S1_at	0.1103	-5.12999	-1.0801	LRP11	-1.30181	0.00257764	LDL receptor related protein 11
Gga.8161.1.S1_s_at	0.3035	-2.64039	-3.95016	NTPCR	-1.30148	0.0407929	Nucleoside-triphosphatase, cancer-related
GgaAffx.8673.1.S1_at	0.1861	-3.67888	-2.63429	OPRM1	-1.3011	0.0115129	Opioid receptor, mu 1
Gga.8908.1.S1_at	0.1586	-4.07803	-2.17216	TXNRD3	-1.30059	0.00739804	Thioredoxin reductase 3
GgaAffx.24476.1.S1_at	0.2466	-3.06074	-3.40017	MSTO1	-1.30044	0.0239756	Misato 1, mitochondrial distribution and morphology regulator
Gga.16141.1.S1_at	0.1113	-5.10813	-1.101	SH3BGRL3	-1.29972	0.00263072	SH3 domain binding glutamate rich protein like 3
Gga.11756.1.S1_at	0.1605	-4.05407	-2.19915	GALNT18	-1.29667	0.00759183	UDP-N-acetyl-alpha-D-galactosamine:polypeptide N-acetylgalactosaminyltransferase 18
GgaAffx.9790.1.S1_s_at	0.1	-5.44799	-0.784206	HJURP	-1.29623	0.00192901	Holliday junction recognition protein
Gga.3952.1.S1_at	0.2303	-3.19775	-3.22551	TFDP1	-1.29616	0.0202743	Transcription factor Dp-1
GgaAffx.24433.1.S1_at	0.2505	-3.0274	-3.44305	VPS16	-1.29496	0.0249848	VPS16, CORVET/HOPS core subunit
Gga.8385.3.S1_a_at	0.1255	-4.68556	-1.51963	CAMK1G	-1.29235	0.00394953	Calcium/calmodulin-dependent protein kinase IG
Gga.1551.2.S1_a_at	0.1014	-5.38647	-0.840281	BIRC5	-1.2922	0.00203832	Baculoviral IAP repeat containing 5
Gga.870.2.S1_a_at	0.1289	-4.61344	-1.59392	FGFR1	-1.29219	0.00424334	Fibroblast growth factor receptor 1
Gga.16072.1.S1_at	0.1558	-4.14551	-2.09666	RWDD3	-1.29154	0.00688157	RWD domain containing 3
Gga.4513.1.S2_at	0.1098	-5.15489	-1.05638	HMGB3	-1.29125	0.00251864	High mobility group box 3
GgaAffx.20579.1.S1_s_at	0.1029	-5.35312	-0.870913	NOP56	-1.29091	0.00210054	NOP56 ribonucleoprotein
Gga.7150.1.S1_at	0.129	-4.60019	-1.60766	C11orf31	-1.29066	0.00429998	Chromosome 11 open reading frame 31
GgaAffx.12497.1.S1_s_at	0.1925	-3.60586	-2.72167	RFC3	-1.29024	0.0125162	Replication factor C subunit 3
Gga.4967.1.S1_a_at	0.1205	-4.84019	-1.36318	ARVCF	-1.28981	0.0033945	Armadillo repeat gene deleted in velocardiofacial syndrome
GgaAffx.21579.1.S1_s_at	0.1193	-4.88353	-1.32001	RDX	-1.28895	0.00325531	Radixin
Gga.867.1.S1_at	0.2595	-2.95374	-3.53828	CSNK2B	-1.2871	0.0273835	Casein kinase II subunit beta [Source:UniProtKB/TrEMBL;Acc:Q5SRQ3]
GgaAffx.12166.1.S1_at	0.0976	-5.56601	-0.678178	FTSJ3	-1.28529	0.00173765	FtsJ homolog 3 (E. Coli)
Gga.7994.1.S1_at	0.2408	-3.11268	-3.33365	AFAP1	-1.28527	0.0224914	Actin filament associated protein 1
Gga.2184.1.S1_at	0.1086	-5.19197	-1.02124	NREP	-1.28513	0.00243365	Neuronal regeneration related protein
Gga.9513.1.S2_at	0.1231	-4.76379	-1.44	CXCL12	-1.28393	0.00365675	Chemokine (C-X-C motif) ligand 12
GgaAffx.25699.1.S1_s_at	0.0991	-5.47677	-0.75817	DHX37	-1.28374	0.00188022	DEAH-box helicase 37
GgaAffx.5856.1.S1_s_at	0.2099	-3.4151	-2.95399	SLC18A2	-1.28323	0.015631	Solute carrier family 18 (vesicular monoamine transporter), member 2
Gga.8451.1.S2_a_at	0.103	-5.34669	-0.876835	TERF1	-1.28301	0.00211278	Telomeric repeat binding factor (NIMA-interacting) 1
Gga.10977.1.S1_at	0.2129	-3.38068	-2.99652	KCNE4	-1.28268	0.0162805	Potassium voltage-gated channel subfamily E regulatory subunit 4
Gga.12162.1.S1_at	0.1339	-4.51786	-1.69367	C1HXORF36	-1.28142	0.00467183	Chromosome 1 open reading frame, human CXorf36
Gga.6295.2.S1_a_at	0.1189	-4.89822	-1.30544	SLC38A1	-1.28141	0.00320963	Solute carrier family 38 member 1
Gga.4800.3.S1_a_at	0.0971	-5.61038	-0.63883	PEBP1	-1.2801	0.00167142	Phosphatidylethanolamine binding protein 1
Gga.4146.1.S1_at	0.1859	-3.68309	-2.62927	C1H21ORF91	-1.27873	0.0114578	Chromosome 1 open reading frame, human C21orf91
Gga.11856.1.S1_at	0.1403	-4.41607	-1.80156	NRSN1	-1.27727	0.00518326	Neurensin 1
Gga.2856.1.S1_a_at	0.211	-3.40541	-2.96594	APITD1	-1.27725	0.0158109	Apoptosis-inducing, TAF9-like domain 1
Gga.4225.1.S1_at	0.1954	-3.56878	-2.76638	LECT2	-1.27646	0.013063	Leukocyte cell derived chemotaxin 2
Gga.9265.1.S1_at	0.2853	-2.75661	-3.79625	MSH2	-1.27582	0.0351318	MutS homolog 2
GgaAffx.20189.1.S1_at	0.1324	-4.55084	-1.65908	EXTL2	-1.27449	0.00451863	Exostosin-like glycosyltransferase 2
GgaAffx.24998.1.S1_s_at	0.2773	-2.81703	-3.71674	HMMR	-1.27383	0.0325299	Hyaluronan-mediated motility receptor (RHAMM)
Gga.8048.1.S1_a_at	0.1227	-4.7745	-1.42917	PLXNB1	-1.27244	0.00361862	Plexin B1
GgaAffx.21357.1.S1_at	0.1136	-5.04259	-1.1641	SEC24D	-1.2724	0.00279756	SEC24 family member D
Gga.4698.1.S1_s_at	0.1607	-4.04759	-2.20647	PSMC3IP	-1.27219	0.00764527	PSMC3 interacting protein
Gga.12460.1.S1_at	0.2253	-3.24735	-3.16294	CENPP	-1.27157	0.0190937	Centromere protein P
Gga.792.1.S1_at	0.2013	-3.50666	-2.84176	NTN3	-1.26967	0.0140396	Netrin 1
Gga.11202.1.S1_at	0.1188	-4.90757	-1.29619	SEBOX	-1.26926	0.00318092	SEBOX homeobox
Gga.19135.1.S1_at	0.1584	-4.08557	-2.16369	KIAA1958	-1.26891	0.00733824	KIAA1958
GgaAffx.5725.1.S1_s_at	0.1075	-5.21995	-0.994863	ACTL6A	-1.26782	0.00237171	Actin-like 6A
GgaAffx.4590.1.S1_at	0.1534	-4.18468	-2.05318	HSPB8	-1.26772	0.00660053	Heat shock protein family B (small) member 8
Gga.11995.1.S1_s_at	0.1736	-3.84909	-2.43398	HOXA5	-1.26544	0.00950559	Homeobox A5
GgaAffx.20453.1.S1_at	0.1485	-4.28607	-1.94183	MASTL	-1.26417	0.00593145	Microtubule associated serine/threonine kinase like
Gga.11000.1.S1_s_at	0.2417	-3.10366	-3.34518	INCENPL	-1.26385	0.0227418	Inner centromere protein antigens 135/155kDa-like
Gga.12279.1.S1_at	0.2013	-3.49941	-2.85061	RPA3	-1.2638	0.0141589	Replication protein A3
Gga.19048.1.S1_at	0.1645	-3.99376	-2.26751	ATAD3A	-1.26339	0.00810559	ATPase family, AAA domain containing 3A
GgaAffx.3013.1.A1_at	0.2734	-2.8482	-3.67587	SLC7A10	-1.26317	0.03127	Solute carrier family 7, (neutral amino acid transporter, y+ system) member 10
Gga.4036.1.S1_at	0.2218	-3.27899	-3.12321	PCNA	-1.26297	0.0183805	Proliferating cell nuclear antigen
GgaAffx.11466.1.S1_at	0.1519	-4.22596	-2.00764	C5H14ORF169	-1.26279	0.00631831	Chromosome 5 open reading frame, human C14orf169
Gga.13311.1.S1_s_at	0.3223	-2.52967	-4.09775	VPS26B	-1.26173	0.0471067	Vacuolar protein sorting 26 homolog B (S. Pombe)
Gga.2017.1.S1_at	0.1927	-3.60341	-2.72462	SND1	-1.26155	0.0125516	Staphylococcal nuclease and tudor domain containing
Gga.16038.1.S1_at	0.2347	-3.16129	-3.27174	ADIPOQ	-1.26136	0.0211936	Adiponectin, C1Q and collagen domain containing
Gga.1035.1.S1_at	0.099	-5.48306	-0.752488	TGM2	-1.26075	0.00186973	Transglutaminase 2 (C polypeptide, protein-glutamine-gamma-glutamyltransferase)
Gga.1030.1.S1_at	0.1014	-5.38863	-0.838304	MYC	-1.26042	0.00203436	V-myc avian myelocytomatosis viral oncogene homolog
Gga.5209.1.S1_a_at	0.1959	-3.56226	-2.77426	PARP1	-1.25976	0.0131619	Poly (ADP-ribose) polymerase 1
Gga.7355.1.S1_at	0.1155	-5.01371	-1.19211	MIS12	-1.25862	0.00287489	MIS12 kinetochore complex component
Gga.12309.1.S1_at	0.1583	-4.08737	-2.16167	AIFM2	-1.25845	0.00732403	Apoptosis inducing factor, mitochondria associated 2
Gga.10022.1.S1_at	0.1755	-3.83505	-2.45033	PCTP	-1.25823	0.00965543	Phosphatidylcholine transfer protein
Gga.1297.1.S1_at	0.2324	-3.17749	-3.25117	LMNB2	-1.25764	0.0207796	Lamin B2
GgaAffx.21306.1.S1_s_at	0.2326	-3.17631	-3.25267	CADM3	-1.25762	0.0208095	Cell adhesion molecule 3
Gga.9391.1.S1_at	0.1131	-5.0588	-1.14843	DTNA	-1.25725	0.00275519	Dystrobrevin, alpha
GgaAffx.10107.1.S1_at	0.1123	-5.07198	-1.13572	TTK	-1.25622	0.00272129	TTK protein kinase
GgaAffx.12510.1.S1_at	0.1218	-4.81001	-1.39341	DGUOK	-1.25611	0.00349544	Deoxyguanosine kinase
GgaAffx.11402.1.S1_at	0.2056	-3.46002	-2.89876	NEK2	-1.25438	0.0148265	NIMA related kinase 2
Gga.19262.1.S1_at	0.1403	-4.41789	-1.79961	TRAM2	-1.25422	0.00517356	Translocation associated membrane protein 2
GgaAffx.10475.1.S1_at	0.2253	-3.2461	-3.16451	FAM150B	-1.25226	0.0191226	Family with sequence similarity 150, member B
Gga.5154.1.S1_at	0.1628	-4.01458	-2.24385	POSTN	-1.25203	0.00792394	Periostin, osteoblast specific factor
Gga.4965.1.S1_a_at	0.1179	-4.9251	-1.27888	COL12A1	-1.25193	0.0031279	Collagen, type XII, alpha 1
Gga.7481.1.S1_at	0.1488	-4.26715	-1.96248	MZT1	-1.25155	0.00605024	Mitotic spindle organizing protein 1
Gga.8157.1.S1_at	0.0988	-5.4982	-0.738856	SNRPD1	-1.25136	0.00184479	Small nuclear ribonucleoprotein D1 polypeptide
Gga.15932.1.S1_at	0.1927	-3.60368	-2.7243	TLN2	-1.24969	0.0125477	Talin 2
GgaAffx.5580.1.S1_s_at	0.2826	-2.78044	-3.76486	ZNF618	-1.24916	0.0340798	Zinc finger protein 618
Gga.17060.1.S1_at	0.1351	-4.49261	-1.72027	BMS1	-1.24907	0.00479312	BMS1, ribosome biogenesis factor
Gga.344.1.S1_s_at	0.1551	-4.15852	-2.08219	PDLIM3	-1.24729	0.00678672	PDZ and LIM domain 3
Gga.4540.1.S1_at	0.3268	-2.49964	-4.13792	RBMS1	-1.24707	0.0489945	RNA binding motif, single stranded interacting protein 1
GgaAffx.25963.1.S1_at	0.2324	-3.17837	-3.25006	CPAMD8	-1.24385	0.0207573	C3 and PZP like, alpha-2-macroglobulin domain containing 8
Gga.18957.1.S1_at	0.1095	-5.16234	-1.0493	MKI67	-1.24312	0.0025013	Marker of proliferation Ki-67
Gga.3040.1.S1_at	0.1386	-4.45062	-1.76475	COL5A2	-1.24274	0.00500284	Collagen, type V, alpha 2
Gga.1840.1.S1_at	0.2823	-2.78272	-3.76185	NEUROD1	-1.24179	0.0339809	Neurogenic differentiation 1
Gga.1.1.S1_at	0.2323	-3.18048	-3.24738	BRCA2	-1.24115	0.0207041	Breast cancer 2
Gga.10180.1.S1_a_at	0.1702	-3.90558	-2.36857	VPS53	-1.24087	0.0089289	VPS53, GARP complex subunit
GgaAffx.1849.1.S1_at	0.2024	-3.48895	-2.86336	STC2	-1.24018	0.0143328	Stanniocalcin 2
GgaAffx.12907.1.S1_at	0.221	-3.28606	-3.11434	REPS2	-1.23962	0.018225	RALBP1 associated Eps domain containing 2
GgaAffx.911.1.S1_at	0.1753	-3.83676	-2.44834	MYBBP1A	-1.23933	0.00963703	MYB binding protein (P160) 1a
GgaAffx.2671.1.S1_s_at	0.2233	-3.26815	-3.1368	SYT12	-1.23748	0.0186214	Synaptotagmin 12
Gga.12470.1.S1_at	0.177	-3.81273	-2.47637	KNOP1	-1.23682	0.00989898	Lysine-rich nucleolar protein 1
Gga.6321.1.S1_a_at	0.174	-3.84649	-2.43701	UBE2T	-1.23587	0.0095332	Ubiquitin conjugating enzyme E2 T
Gga.16271.1.S1_at	0.1534	-4.18354	-2.05444	NAV2	-1.23529	0.00660852	Neuron navigator 2
Gga.12946.1.S1_at	0.2339	-3.16618	-3.26552	ALG10	-1.2344	0.0210676	Asparagine-linked glycosylation 10, alpha-1,2-glucosyltransferase homolog (S. Pombe)
GgaAffx.6738.1.S1_at	0.1662	-3.97634	-2.28738	TTC8	-1.23355	0.00826125	Tetratricopeptide repeat domain 8
Gga.10056.1.S1_at	0.23	-3.20103	-3.22136	PHF20L1	-1.23355	0.0201937	PHD finger protein 20-like 1
Gga.4108.2.S1_a_at	0.1788	-3.78573	-2.50799	TPM1	-1.23241	0.010203	Tropomyosin 1 (alpha)
GgaAffx.6274.1.S1_at	0.276	-2.82357	-3.70816	SRBD1	-1.23205	0.032261	S1 RNA binding domain 1
Gga.17662.1.S1_s_at	0.1641	-3.9981	-2.26257	RALGPS2	-1.23109	0.00806734	Ral GEF with PH domain and SH3 binding motif 2
GgaAffx.12468.1.S1_at	0.2813	-2.78744	-3.75563	TAF1B	-1.23091	0.033777	TATA-box binding protein associated factor, RNA polymerase I subunit B
GgaAffx.20210.1.S1_at	0.1677	-3.94113	-2.32768	ACBD5	-1.23003	0.00858615	Acyl-CoA binding domain containing 5
GgaAffx.13001.1.S1_s_at	0.2777	-2.8135	-3.72138	NAP1L4	-1.22937	0.0326761	Nucleosome assembly protein 1-like 4
GgaAffx.12604.1.S1_at	0.128	-4.63807	-1.56846	LSG1	-1.22873	0.00414029	Large 60S subunit nuclear export GTPase 1
GgaAffx.24735.1.S1_at	0.1289	-4.60255	-1.60521	C2H8ORF84	-1.22865	0.00428982	Chromosome 2 open reading frame, human C8orf84
GgaAffx.11646.1.S1_at	0.2429	-3.09562	-3.35545	TEX10	-1.22794	0.0229673	Testis expressed 10
GgaAffx.7184.2.S1_s_at	0.1159	-4.98848	-1.21669	LRRC40	-1.22785	0.00294445	Leucine rich repeat containing 40
Gga.6877.1.S1_at	0.1063	-5.26059	-0.956757	ROBO2	-1.22633	0.00228491	Roundabout, axon guidance receptor, homolog 2 (Drosophila)
Gga.1533.1.S1_s_at	0.1879	-3.65411	-2.66383	RACGAP1	-1.22592	0.0118428	Rac GTPase activating protein 1
Gga.13551.1.S1_at	0.2179	-3.32623	-3.06415	EBNA1BP2	-1.22513	0.0173696	EBNA1 binding protein 2
GgaAffx.26097.1.S1_at	0.1354	-4.48417	-1.72919	GPER1	-1.22432	0.00483448	G protein-coupled estrogen receptor 1
Gga.10825.1.S1_s_at	0.1931	-3.59442	-2.73544	E2F8	-1.22387	0.0126821	E2F transcription factor 8
GgaAffx.24971.3.S1_s_at	0.2555	-2.9849	-3.49791	WDR35	-1.22328	0.0263393	WD repeat domain 35
Gga.9276.2.S1_s_at	0.1568	-4.11381	-2.13203	ATG4A	-1.22327	0.00711894	Autophagy related 4A, cysteine peptidase
Gga.8120.1.S1_at	0.2072	-3.44162	-2.92134	SELM	-1.22038	0.0151503	Selenoprotein M
Gga.12634.1.S1_at	0.1161	-4.97033	-1.23443	AGPAT5	-1.21936	0.0029957	1-acylglycerol-3-phosphate O-acyltransferase 5
Gga.822.1.S1_a_at	0.1997	-3.52243	-2.82257	ELN	-1.21927	0.0137842	Elastin
Gga.13323.2.S1_s_at	0.1102	-5.14071	-1.06988	IGF2BP3	-1.21925	0.00255205	Insulin-like growth factor 2 mRNA binding protein 3
Gga.9261.1.S1_a_at	0.1824	-3.73144	-2.57192	SOSTDC1	-1.21811	0.0108463	Sclerostin domain containing 1
GgaAffx.9927.1.S1_at	0.264	-2.92196	-3.57958	FAM151B	-1.21673	0.0284952	Family with sequence similarity 151, member B
Gga.16432.1.S1_at	0.1259	-4.6767	-1.52871	XPO5	-1.21669	0.00398435	Exportin 5
GgaAffx.2912.1.S1_s_at	0.184	-3.71007	-2.59722	NLE1	-1.21656	0.0111119	Notchless homolog 1 (Drosophila)
GgaAffx.20326.1.S1_at	0.229	-3.21135	-3.20832	TFDP2	-1.21546	0.0199428	Transcription factor Dp-2 (E2F dimerization partner 2)
Gga.9671.1.S1_at	0.3025	-2.647	-3.94138	GPX7	-1.21441	0.0404458	Glutathione peroxidase 7
GgaAffx.21928.1.S1_at	0.144	-4.35546	-1.86661	CEMIP	-1.2132	0.00551788	Cell migration inducing protein, hyaluronan binding
Gga.3402.1.S2_at	0.3144	-2.57593	-4.03599	OLFM1	-1.21193	0.0443501	Olfactomedin 1
Gga.7714.1.S1_s_at	0.2195	-3.30428	-3.09155	CSTF2	-1.21057	0.0178315	Cleavage stimulation factor, 3' pre-RNA, subunit 2, 64kDa
Gga.4401.1.S1_a_at	0.1136	-5.04499	-1.16178	PTGS2	-1.20896	0.00279124	Prostaglandin-endoperoxide synthase 2 (prostaglandin G/H synthase and cyclooxygenase)
Gga.3356.1.S1_at	0.2155	-3.35521	-3.02809	SNU13	-1.20839	0.0167801	SNU13 homolog, small nuclear ribonucleoprotein (U4/U6.U5)
Gga.1776.1.S1_at	0.1625	-4.01926	-2.23854	NID1	-1.20766	0.00788373	Nidogen 1
Gga.9307.1.S1_at	0.1488	-4.27559	-1.95326	NPTX2	-1.20761	0.00599695	Neuronal pentraxin II
Gga.3673.1.S2_at	0.1132	-5.05208	-1.15492	LDB2	-1.20675	0.00277266	LIM domain binding 2
Gga.6383.1.S1_at	0.3285	-2.49153	-4.14877	PPP2R1B	-1.2062	0.0495179	Protein phosphatase 2 (formerly 2A), regulatory subunit A, beta isoform
Gga.11913.1.S1_at	0.2444	-3.07887	-3.3769	GPX8	-1.2053	0.0234456	Glutathione peroxidase 8 (putative)
GgaAffx.1156.1.S1_s_at	0.2247	-3.25676	-3.1511	ACAP3	-1.20406	0.0188783	ArfGAP with coiled-coil, ankyrin repeat and PH domains 3
Gga.4288.1.S1_at	0.2895	-2.72658	-3.83591	CHEK1	-1.20303	0.0365084	Checkpoint kinase 1
Gga.8862.1.S1_s_at	0.2547	-2.99138	-3.48954	CHAF1B	-1.20295	0.0261278	Chromatin assembly factor 1 subunit B
Gga.15998.1.S1_at	0.1114	-5.09501	-1.11357	COLEC12	-1.20273	0.00266318	Collectin sub-family member 12
Gga.9219.1.S1_at	0.1283	-4.62511	-1.58184	MPHOSPH10	-1.20213	0.00419415	M-phase phosphoprotein 10
Gga.12209.1.S1_at	0.1426	-4.37934	-1.8409	NDNF	-1.20175	0.00538317	Neuron-derived neurotrophic factor
Gga.16151.1.S1_at	0.1666	-3.96572	-2.29951	DOK4	-1.20121	0.00835773	Docking protein 4
Gga.8194.1.S1_a_at	0.1562	-4.13486	-2.10852	CEP192	-1.1996	0.00696028	Centrosomal protein 192kDa
Gga.5513.1.S1_a_at	0.1033	-5.33023	-0.892028	NOP2	-1.19949	0.00214451	NOP2 nucleolar protein
GgaAffx.23667.1.A1_at	0.1769	-3.81468	-2.4741	HIST1H111R	-1.19785	0.00987746	Histone cluster 1, H1.11R (similar to human histone cluster 1, class H1 genes)
Gga.3409.2.S1_a_at	0.1782	-3.79714	-2.49462	SNRPE	-1.19766	0.0100733	Small nuclear ribonucleoprotein polypeptide E
Gga.19735.1.S1_at	0.1252	-4.71031	-1.49433	SET	-1.19666	0.0038541	SET nuclear oncogene
GgaAffx.10866.1.S1_s_at	0.2824	-2.78199	-3.76281	NUFIP1	-1.19587	0.0340124	Nuclear fragile X mental retardation protein interacting protein 1
Gga.2726.1.S1_at	0.2639	-2.92382	-3.57716	SNCA	-1.19576	0.0284288	Synuclein alpha
GgaAffx.11860.1.S1_s_at	0.2081	-3.43253	-2.93252	SYNCRIP	-1.19531	0.0153132	Synaptotagmin binding, cytoplasmic RNA interacting protein
Gga.8803.1.S1_at	0.2521	-3.01185	-3.46309	FCF1	-1.19437	0.0254712	FCF1 rRNA-processing protein
Gga.1475.1.S1_at	0.1473	-4.30778	-1.91821	DPM1	-1.19153	0.0057984	Dolichyl-phosphate mannosyltransferase polypeptide 1, catalytic subunit
GgaAffx.12393.1.S1_s_at	0.1517	-4.23191	-2.0011	SLC35G2	-1.19136	0.00627878	Solute carrier family 35 member G2
GgaAffx.21239.1.S1_at	0.2925	-2.70689	-3.86196	MEGF11	-1.19115	0.0374426	Multiple EGF-like-domains 11
GgaAffx.11158.1.S1_s_at	0.2249	-3.25149	-3.15773	HPS1	-1.19067	0.0189987	HPS1, biogenesis of lysosomal organelles complex 3 subunit 1
Gga.6444.1.S1_at	0.2662	-2.907	-3.59905	MED19	-1.1903	0.0290354	Mediator complex subunit 19
GgaAffx.9045.1.S1_at	0.1408	-4.4062	-1.81211	A2M	-1.19004	0.00523617	Alpha-2-macroglobulin
Gga.7912.1.S1_at	0.2547	-2.99365	-3.48659	JAZF1	-1.19003	0.0260539	JAZF zinc finger 1
Gga.12656.1.S1_a_at	0.127	-4.65816	-1.54776	ZSWIM7	-1.18995	0.00405833	Zinc finger SWIM-type containing 7
GgaAffx.408.1.S1_at	0.2697	-2.87779	-3.63716	UTP4	-1.18993	0.0301228	UTP4, small subunit processome component
GgaAffx.20260.1.S1_at	0.1562	-4.13324	-2.11033	PLA2G15	-1.18906	0.00697235	Phospholipase A2 group XV
GgaAffx.24937.1.S1_s_at	0.2567	-2.97213	-3.51444	MCPH1	-1.18808	0.0267618	Microcephalin 1
GgaAffx.8595.2.S1_s_at	0.1283	-4.62681	-1.58009	CENPN	-1.18784	0.00418705	Centromere protein N
Gga.7859.1.S1_at	0.1488	-4.27939	-1.94911	TBCK	-1.18732	0.00597311	TBC1 domain containing kinase
Gga.9951.1.S1_at	0.1753	-3.83693	-2.44814	ASPM	-1.18719	0.00963519	Abnormal spindle microtubule assembly
Gga.18434.1.S1_s_at	0.1252	-4.71346	-1.49112	GPC1	-1.18614	0.00384214	Glypican 1
Gga.7886.1.S1_at	0.1653	-3.98461	-2.27794	C1QTNF2	-1.18525	0.00818689	C1q and tumor necrosis factor related protein 2
GgaAffx.4329.1.S1_s_at	0.3172	-2.5588	-4.05885	MCM10	-1.18451	0.0453502	Minichromosome maintenance complex component 10
Gga.14800.1.S1_s_at	0.1227	-4.77465	-1.42902	CCDC15	-1.18436	0.0036181	Coiled-coil domain containing 15
GgaAffx.6785.1.S1_at	0.1592	-4.07356	-2.17719	EXO1	-1.18427	0.00743375	Exonuclease 1
Gga.13207.1.S1_at	0.2075	-3.43701	-2.92701	NLN	-1.18423	0.0152326	Neurolysin (metallopeptidase M3 family)
Gga.1812.1.S1_at	0.1228	-4.76797	-1.43578	TNFRSF11B	-1.18383	0.00364183	Tumor necrosis factor receptor superfamily, member 11b
GgaAffx.11513.1.S1_s_at	0.1788	-3.78635	-2.50727	CCNE2	-1.18315	0.0101959	Cyclin E2
Gga.13343.1.S1_at	0.1205	-4.83971	-1.36366	MESDC2	-1.1795	0.00339609	Mesoderm development candidate 2
GgaAffx.12676.1.S1_s_at	0.1731	-3.85843	-2.42313	FARSB	-1.17919	0.00940742	Phenylalanyl-tRNA synthetase beta subunit
Gga.13580.1.S1_at	0.2595	-2.95267	-3.53966	NEK1	-1.17857	0.02742	NIMA related kinase 1
Gga.639.1.S1_at	0.309	-2.60758	-3.99381	S100A11	-1.17798	0.0425634	S100 calcium binding protein A11
GgaAffx.12220.1.S1_s_at	0.1255	-4.68415	-1.52108	TMPO	-1.17759	0.00395505	Thymopoietin
GgaAffx.25988.1.S1_s_at	0.2167	-3.3474	-3.03781	DAB2	-1.17746	0.0169369	Dab, mitogen-responsive phosphoprotein, homolog 2 (Drosophila)
Gga.4912.1.S1_at	0.2547	-2.99312	-3.48728	G3BP1	-1.17722	0.0260712	GTPase activating protein (SH3 domain) binding protein 1
Gga.18063.1.S1_at	0.1664	-3.96873	-2.29607	BICC1	-1.17613	0.00833027	BicC family RNA binding protein 1
GgaAffx.20725.1.S1_at	0.1904	-3.63054	-2.69204	CKAP4	-1.1751	0.0121666	Cytoskeleton-associated protein 4
Gga.3381.1.S2_at	0.1525	-4.20427	-2.03153	HOXA3	-1.17453	0.00646481	Homeobox A3
Gga.11739.1.S1_at	0.1488	-4.2776	-1.95107	PCBP2	-1.1729	0.00598433	Poly(rC) binding protein 2
Gga.13120.1.S1_s_at	0.1716	-3.87986	-2.39829	RUVBL1	-1.17288	0.00918644	RuvB like AAA ATPase 1
Gga.7758.1.S1_at	0.1912	-3.61779	-2.70733	TCERG1L	-1.17254	0.0123458	Transcription elongation regulator 1 like
Gga.16477.1.S1_at	0.1214	-4.82254	-1.38084	GLB1L2	-1.1699	0.00345312	Galactosidase, beta 1-like 2
Gga.12077.1.S1_at	0.1289	-4.60256	-1.6052	SLC18A3	-1.16802	0.00428978	Solute carrier family 18 member A3
Gga.6240.1.S1_at	0.1227	-4.7761	-1.42756	DCBLD2	-1.16783	0.00361297	Discoidin, CUB and LCCL domain containing 2
Gga.10163.1.S1_s_at	0.1855	-3.69212	-2.61854	MAMDC2	-1.16767	0.0113407	MAM domain containing 2
Gga.2529.2.S1_a_at	0.1545	-4.16712	-2.07264	IL1RL1	-1.16588	0.00672487	Interleukin 1 receptor like 1
Gga.8535.1.S2_at	0.1569	-4.11321	-2.1327	UNC5C	-1.16559	0.00712351	Unc-5 homolog C (C. Elegans)
Gga.3928.1.S1_at	0.168	-3.93012	-2.34031	HAPLN1	-1.16467	0.00869065	Hyaluronan and proteoglycan link protein 1
Gga.10957.1.S1_s_at	0.2038	-3.47354	-2.8822	UHRF1	-1.16433	0.0145934	Ubiquitin-like with PHD and ring finger domains 1
Gga.4594.1.S1_at	0.1376	-4.46089	-1.75385	ATP1B3	-1.16363	0.00495062	ATPase, Na+/K+ transporting, beta 3 polypeptide
GgaAffx.20880.1.S1_at	0.3229	-2.52363	-4.10583	STRBP	-1.16177	0.0474805	Spermatid perinuclear RNA binding protein
Gga.16002.1.S1_at	0.1242	-4.734	-1.4702	ENOX1	-1.16041	0.00376521	Ecto-NOX disulfide-thiol exchanger 1
GgaAffx.10004.1.S1_at	0.259	-2.95733	-3.53362	HAUS3	-1.16017	0.0272607	HAUS augmin-like complex, subunit 3
GgaAffx.12565.1.S1_at	0.133	-4.54454	-1.66568	NCLN	-1.15945	0.00454747	Nicalin
GgaAffx.879.2.S1_s_at	0.1691	-3.9197	-2.3523	PTGS1	-1.15906	0.00879093	Prostaglandin-endoperoxide synthase 1 (prostaglandin G/H synthase and cyclooxygenase)
Gga.944.1.S1_at	0.2632	-2.92936	-3.56995	CENPH	-1.15889	0.0282319	Centromere protein H
Gga.10765.1.S1_s_at	0.263	-2.93095	-3.56788	LYAR	-1.15838	0.0281758	Ly1 antibody reactive
GgaAffx.12861.1.S1_s_at	0.1822	-3.73384	-2.56909	AATF	-1.1576	0.0108169	Apoptosis antagonizing transcription factor
GgaAffx.12236.1.S1_s_at	0.1231	-4.76281	-1.44099	UCHL5	-1.15716	0.00366025	Ubiquitin C-terminal hydrolase L5
GgaAffx.20867.1.S1_s_at	0.1958	-3.56555	-2.77029	TUBB2A	-1.15672	0.0131119	Tubulin, beta 2A class IIa
Gga.9193.1.S1_s_at	0.2603	-2.94716	-3.54682	ITPA	-1.1564	0.0276095	Inosine triphosphatase
Gga.8247.1.S1_a_at	0.1252	-4.70914	-1.49553	NUP43	-1.15526	0.00385857	Nucleoporin 43kDa
GgaAffx.9008.1.S1_at	0.2177	-3.33507	-3.05314	PARVG	-1.15427	0.0171874	Parvin gamma
Gga.3355.1.S1_s_at	0.1861	-3.67728	-2.63619	BCKDHB	-1.15356	0.0115339	Branched chain keto acid dehydrogenase E1, beta polypeptide
Gga.13354.1.S1_at	0.1488	-4.27059	-1.95872	GARNL3	-1.15333	0.00602848	GTPase activating Rap/RanGAP domain like 3
Gga.11111.1.S1_s_at	0.273	-2.85179	-3.67117	SMC6	-1.1532	0.0311285	Structural maintenance of chromosomes 6
Gga.2711.1.S1_at	0.267	-2.90433	-3.60254	RAMP1	-1.15311	0.0291333	Receptor (G protein-coupled) activity modifying protein 1
GgaAffx.11173.1.S1_at	0.27	-2.87448	-3.64149	C1QL1	-1.1519	0.030249	Complement component 1, q subcomponent-like 1
Gga.7249.1.S1_a_at	0.1473	-4.2994	-1.92732	CDT1	-1.15138	0.00584938	Chromatin licensing and DNA replication factor 1
Gga.919.1.S1_at	0.1931	-3.59182	-2.73858	DLX5	-1.15118	0.0127203	Distal-less homeobox 5
GgaAffx.21190.1.S1_s_at	0.2595	-2.95374	-3.53828	WDR73	-1.15112	0.0273834	WD repeat domain 73
Gga.14167.1.S1_at	0.1227	-4.7771	-1.42655	ABCB11	-1.15074	0.00360944	ATP-binding cassette, sub-family B (MDR/TAP), member 11
GgaAffx.1215.1.S1_s_at	0.1879	-3.65697	-2.66042	RARS	-1.1505	0.0118042	Arginyl-tRNA synthetase
Gga.293.1.S1_at	0.1586	-4.07902	-2.17104	SMAD9	-1.15041	0.00739013	SMAD family member 9
GgaAffx.23964.2.S1_s_at	0.2495	-3.04245	-3.42367	POLR3B	-1.15008	0.0245235	Polymerase (RNA) III (DNA directed) polypeptide B
Gga.2038.1.S1_at	0.1879	-3.65866	-2.6584	MAB21L2	-1.1497	0.0117814	Mab-21-like 2 (C. Elegans)
Gga.324.1.S1_at	0.2022	-3.49114	-2.86069	MEIS1	-1.14968	0.0142962	Meis homeobox 1
Gga.14339.1.S1_s_at	0.2746	-2.83647	-3.69124	RGCC	-1.14932	0.031738	Regulator of cell cycle
Gga.16025.1.S1_at	0.3083	-2.61218	-3.98769	C12H3ORF14	-1.14925	0.0423105	Chromosome 12 open reading frame, human C3orf14
Gga.12366.1.S1_at	0.1525	-4.20432	-2.03148	NUP37	-1.14878	0.00646452	Nucleoporin 37kDa
Gga.4353.1.S1_s_at	0.3039	-2.63876	-3.95233	FEN1	-1.14857	0.0408788	Flap structure-specific endonuclease 1
GgaAffx.2024.1.S1_s_at	0.1408	-4.4076	-1.81062	DNM3	-1.1482	0.00522863	Dynamin 3
Gga.2861.1.S1_at	0.158	-4.09666	-2.15124	RGN	-1.14816	0.00725124	Regucalcin
Gga.710.1.S1_a_at	0.225	-3.25051	-3.15896	NFIA	-1.14618	0.0190211	Nuclear factor I/A
GgaAffx.7042.1.S1_at	0.2648	-2.91537	-3.58815	MAPK10	-1.14591	0.0287318	Mitogen-activated protein kinase 10
Gga.3429.1.S1_at	0.1442	-4.35037	-1.8721	RNASEH2B	-1.14483	0.00554708	Ribonuclease H2 subunit B
Gga.2324.1.S1_s_at	0.1534	-4.18231	-2.0558	LAP3	-1.14435	0.00661712	Leucine aminopeptidase 3
Gga.2363.1.S1_at	0.1478	-4.29269	-1.93462	NCAPD2	-1.1434	0.00589055	Non-SMC condensin I complex subunit D2
Gga.6221.1.S1_at	0.1339	-4.52513	-1.68603	RFC5	-1.14334	0.00463757	Replication factor C subunit 5
Gga.10216.1.S1_at	0.3067	-2.62171	-3.975	PARS2	-1.14316	0.0417909	Prolyl-tRNA synthetase 2, mitochondrial (putative)
GgaAffx.24673.1.S1_at	0.1956	-3.56673	-2.76885	ARL13B	-1.14304	0.013094	ADP ribosylation factor like GTPase 13B
Gga.9654.1.S1_at	0.2179	-3.32902	-3.06067	ARHGEF39	-1.14129	0.0173118	Rho guanine nucleotide exchange factor (GEF) 39
Gga.4869.1.S1_at	0.1456	-4.32939	-1.89478	AKR1B1	-1.14098	0.00566931	Aldo-keto reductase family 1, member B10 (aldose reductase)
GgaAffx.26200.1.S1_at	0.2365	-3.14476	-3.29275	PLIN5	-1.14093	0.0216254	Perilipin-5
Gga.17513.1.S1_at	0.1666	-3.96486	-2.30049	PLEKHC1	-1.13996	0.00836562	Pleckstrin homology domain containing, family C (with FERM domain) member 1
GgaAffx.26464.1.S1_at	0.3084	-2.61147	-3.98862	BRIP1	-1.13954	0.042349	BRCA1 interacting protein C-terminal helicase 1
Gga.10764.1.S1_s_at	0.1997	-3.52261	-2.82235	NOL8	-1.13824	0.0137814	Nucleolar protein 8
Gga.62.1.S1_at	0.122	-4.7996	-1.40387	LIFR	-1.13819	0.00353105	Leukemia inhibitory factor receptor alpha
Gga.1355.1.S1_at	0.1197	-4.86309	-1.34033	C1QBP	-1.13581	0.00332012	Complement component 1, q subcomponent binding protein
GgaAffx.10527.1.S1_at	0.1623	-4.02516	-2.23185	KCNF1	-1.13514	0.00783342	Potassium voltage-gated channel modifier subfamily F member 1
Gga.10303.1.S1_at	0.1344	-4.50694	-1.70517	CAV2	-1.13512	0.00472388	Caveolin 2
Gga.9030.1.S1_a_at	0.1534	-4.18363	-2.05434	TMCO6	-1.1351	0.00660784	Transmembrane and coiled-coil domains 6
Gga.14968.1.S1_at	0.1607	-4.04919	-2.20466	SV2C	-1.13483	0.00763205	Synaptic vesicle glycoprotein 2C
GgaAffx.11364.1.S1_at	0.1717	-3.87757	-2.40095	MTBP	-1.13375	0.00920983	MDM2 binding protein
Gga.6147.1.S1_at	0.2172	-3.34096	-3.04581	ABLIM3	-1.13317	0.0170671	Actin binding LIM protein family, member 3
Gga.1455.1.S1_at	0.1575	-4.10194	-2.14533	SCD5	-1.1329	0.00721022	Stearoyl-CoA desaturase 5
Gga.9665.1.S1_a_at	0.1993	-3.52921	-2.81433	GINS3	-1.13281	0.013676	GINS complex subunit 3
Gga.12022.1.S1_s_at	0.1562	-4.13273	-2.1109	BYSL	-1.13261	0.00697618	Bystin like
Gga.2702.1.S1_at	0.2297	-3.20504	-3.21629	LEO1	-1.13256	0.0200959	LEO1 homolog, Paf1/RNA polymerase II complex component
Gga.3179.1.S2_at	0.1467	-4.31811	-1.907	BASP1	-1.13237	0.00573627	Brain abundant membrane attached signal protein 1
GgaAffx.9336.1.S1_at	0.1779	-3.80068	-2.49047	IL31RA	-1.13223	0.0100334	Interleukin 31 receptor A
GgaAffx.21544.1.S1_at	0.1879	-3.65634	-2.66117	KIAA1161	-1.13202	0.0118126	KIAA1161
Gga.10776.1.S1_at	0.2178	-3.33132	-3.05781	COBL	-1.1311	0.0172645	Cordon-bleu WH2 repeat protein
Gga.13410.1.S1_at	0.1252	-4.70628	-1.49844	ZFYVE19	-1.13107	0.00386945	Zinc finger, FYVE domain containing 19
Gga.5869.1.S1_s_at	0.1476	-4.29423	-1.93295	OLFML2B	-1.13099	0.00588107	Olfactomedin-like 2B
GgaAffx.972.2.S1_s_at	0.1568	-4.11475	-2.13098	NCAPD3	-1.13066	0.00711176	Non-SMC condensin II complex subunit D3
GgaAffx.12146.1.S1_at	0.3163	-2.5643	-4.0515	SNRPA1	-1.13016	0.0450261	Small nuclear ribonucleoprotein polypeptide A'
GgaAffx.12906.1.S1_s_at	0.2253	-3.24673	-3.16371	RPL4	-1.13002	0.0191079	Ribosomal protein L4
GgaAffx.26234.1.S1_s_at	0.1519	-4.22833	-2.00503	KNTC1	-1.12962	0.0063025	Kinetochore associated 1
Gga.11752.1.S1_a_at	0.3222	-2.53002	-4.09729	RABL2B	-1.12923	0.0470857	RAB, member of RAS oncogene family-like 2B
Gga.13554.1.S1_at	0.3152	-2.57008	-4.04379	RAB26	-1.12891	0.0446887	RAB26, member RAS oncogene family
Gga.2320.2.S1_a_at	0.1392	-4.43806	-1.77811	CENPC	-1.12808	0.00506761	Centromere protein C
GgaAffx.6602.1.S1_at	0.2462	-3.06292	-3.39736	MOBKL2C	-1.12689	0.023911	MOB1, Mps One Binder kinase activator-like 2C (yeast)
GgaAffx.25264.1.S1_at	0.2066	-3.45198	-2.90863	CCT3	-1.12666	0.0149671	Chaperonin containing TCP1, subunit 3 (gamma)
Gga.1999.1.S1_a_at	0.2195	-3.30923	-3.08537	CRYAB	-1.12621	0.0177261	Crystallin, alpha B
Gga.18736.1.S1_at	0.2828	-2.77795	-3.76813	FSBP	-1.12438	0.034188	Fibrinogen silencer binding protein
Gga.1099.1.S1_at	0.2007	-3.51124	-2.83618	ANXA6	-1.12424	0.0139649	Annexin A6
GgaAffx.6729.1.S1_at	0.1322	-4.55577	-1.65393	STOX2	-1.12223	0.00449626	Storkhead box 2
GgaAffx.4955.1.S1_at	0.2893	-2.73089	-3.83022	LAMB1	-1.12125	0.0363075	Laminin, beta 1
GgaAffx.23741.1.S1_at	0.1859	-3.68197	-2.63061	DACT1	-1.12122	0.0114725	Dishevelled-binding antagonist of beta-catenin 1
Gga.13451.1.S1_at	0.1184	-4.91623	-1.28764	CFAP36	-1.12066	0.00315461	Cilia and flagella associated protein 36
Gga.12987.1.S1_at	0.131	-4.5702	-1.63887	FGFRL1	-1.1205	0.0044314	Fibroblast growth factor receptor-like 1
GgaAffx.13032.1.S1_s_at	0.117	-4.95157	-1.25283	KIF23	-1.1197	0.00304975	Kinesin family member 23
GgaAffx.12581.1.S1_s_at	0.1581	-4.09536	-2.1527	DDX10	-1.11709	0.00726132	DEAD (Asp-Glu-Ala-Asp) box polypeptide 10
Gga.3306.1.S1_s_at	0.1488	-4.28226	-1.94599	EDNRB	-1.1163	0.0059552	Endothelin receptor type B
GgaAffx.2792.1.A1_at	0.1815	-3.74397	-2.55712	SMIM3	-1.11616	0.0106938	Small integral membrane protein 3
Gga.12166.1.S1_at	0.168	-3.93119	-2.33908	ZEB2	-1.11615	0.00868041	Zinc finger E-box binding homeobox 2
Gga.12594.1.S1_at	0.2686	-2.89074	-3.62026	AMHR2	-1.11493	0.0296355	Anti-Mullerian hormone receptor, type II
Gga.5296.2.S1_a_at	0.1289	-4.60772	-1.59985	IMPDH2	-1.11297	0.00426768	IMP (inosine 5'-monophosphate) dehydrogenase 2
Gga.1657.1.S1_s_at	0.2319	-3.18359	-3.24344	LMO1	-1.11223	0.020626	LIM domain only 1 (rhombotin 1)
GgaAffx.21221.1.S1_at	0.3177	-2.5567	-4.06164	GGT7	-1.11133	0.0454742	Gamma-glutamyltransferase 7
Gga.6364.3.S1_at	0.1904	-3.62623	-2.69721	RBM19	-1.11082	0.0122268	RNA binding motif protein 19
Gga.10654.1.S1_at	0.2308	-3.19355	-3.23083	RPS12	-1.11025	0.0203781	Ribosomal protein S12
GgaAffx.8875.1.S1_at	0.2035	-3.48045	-2.87376	GNG4	-1.10991	0.014476	Guanine nucleotide binding protein (G protein), gamma 4
GgaAffx.10406.1.S1_at	0.2996	-2.66379	-3.91908	BEND6	-1.1097	0.0395783	BEN domain containing 6
Gga.5384.1.S1_at	0.128	-4.64137	-1.56505	NEK4	-1.10955	0.0041267	NIMA related kinase 4
Gga.10415.1.S1_a_at	0.1883	-3.64895	-2.67	NOL10	-1.10849	0.0119128	Nucleolar protein 10
Gga.17367.1.S1_at	0.2444	-3.08014	-3.37528	NUDT6	-1.10833	0.023409	Nudix hydrolase 6
GgaAffx.10615.1.S1_at	0.1456	-4.32724	-1.8971	ESCO2	-1.1079	0.005682	Establishment of sister chromatid cohesion N-acetyltransferase 2
Gga.13463.1.S1_at	0.3027	-2.64466	-3.94449	CDCA9	-1.10699	0.0405682	Cell division cycle associated 9
Gga.6731.2.S1_a_at	0.292	-2.71318	-3.85363	SLC23A1	-1.10667	0.0371413	Solute carrier family 23 (ascorbic acid transporter), member 1
GgaAffx.11957.1.S1_s_at	0.2428	-3.09715	-3.3535	HNRNPM	-1.10472	0.0229244	Heterogeneous nuclear ribonucleoprotein M
Gga.1546.1.S1_at	0.1583	-4.08743	-2.16159	PRRX1	-1.10435	0.0073235	Paired related homeobox 1
Gga.12528.1.S1_at	0.1332	-4.537	-1.67358	TTC28	-1.10304	0.00458224	Tetratricopeptide repeat domain 28
Gga.11927.1.S1_s_at	0.3281	-2.49336	-4.14632	CPM	-1.10294	0.0493993	Carboxypeptidase M
Gga.1903.2.S1_at	0.1894	-3.63911	-2.68178	ALYREF	-1.1006	0.0120477	Aly/REF export factor
GgaAffx.11985.1.S1_s_at	0.1656	-3.98172	-2.28124	LSM7	-1.10025	0.00821281	LSM7 homolog, U6 small nuclear RNA and mRNA degradation associated
Gga.19934.1.S1_at	0.3167	-2.56154	-4.05518	SNAI2	-1.0999	0.0451883	Snail family zinc finger 2
Gga.9165.1.S1_s_at	0.2518	-3.01351	-3.46095	DNAL4	-1.09893	0.0254189	Dynein axonemal light chain 4
Gga.13150.1.S1_at	0.1568	-4.11517	-2.13051	PRICKLE2	-1.09754	0.00710858	Prickle homolog 2 (Drosophila)
Gga.2589.1.S1_at	0.1473	-4.2993	-1.92743	PLCG1	-1.09695	0.00584997	Phospholipase C, gamma 1
Gga.4654.1.S1_at	0.1879	-3.65514	-2.6626	GRSF1	-1.09671	0.0118288	G-rich RNA sequence binding factor 1
Gga.1764.1.S1_a_at	0.2777	-2.81049	-3.72533	TMED3	-1.0962	0.0328013	Transmembrane emp24 protein transport domain containing 3
Gga.18756.1.S1_s_at	0.1237	-4.74861	-1.45537	EML1	-1.09517	0.00371157	Echinoderm microtubule associated protein like 1
Gga.396.1.S1_at	0.179	-3.78032	-2.51434	TACR1	-1.09499	0.0102651	Tachykinin receptor 1
Gga.2263.1.S1_s_at	0.2342	-3.16439	-3.2678	GSTA	-1.09408	0.0211137	Glutathione S-transferase class-alpha
Gga.12684.1.S1_s_at	0.2301	-3.20023	-3.22237	EXOSC2	-1.09391	0.0202134	Exosome component 2
Gga.7905.1.S1_at	0.1663	-3.97523	-2.28865	PRC1	-1.09388	0.00827128	Protein regulator of cytokinesis 1
GgaAffx.3405.1.S1_at	0.3009	-2.65751	-3.92742	FREM1	-1.09387	0.0399004	FRAS1 related extracellular matrix 1
GgaAffx.21078.1.S1_at	0.2323	-3.17997	-3.24802	COL23A1	-1.09342	0.0207169	Collagen, type XXIII, alpha 1
Gga.6050.1.S1_at	0.1531	-4.19086	-2.04634	CBX1	-1.09322	0.00655734	Chromobox homolog 1
Gga.2818.1.S1_at	0.2491	-3.04485	-3.42058	ARNTL2	-1.09303	0.0244508	Aryl hydrocarbon receptor nuclear translocator-like 2
Gga.12598.1.S1_at	0.2786	-2.80487	-3.73271	RHOJ	-1.09208	0.0330362	Ras homolog family member J
Gga.1926.1.S1_at	0.1375	-4.4628	-1.75182	RANBP1	-1.08921	0.00494098	RAN binding protein 1
Gga.1348.1.S1_at	0.1708	-3.89709	-2.37837	ARHGAP24	-1.08913	0.00901297	Rho GTPase activating protein 24
Gga.4158.2.S1_a_at	0.1543	-4.1705	-2.06889	TRA2B	-1.08792	0.00670074	Transformer 2 beta homolog (Drosophila)
Gga.13445.1.S1_a_at	0.1401	-4.42304	-1.79412	NEXN	-1.08686	0.00514628	Nexilin (F actin binding protein)
Gga.4729.2.S1_at	0.2404	-3.11649	-3.32879	RPL18A	-1.08634	0.0223867	Ribosomal protein L18a
GgaAffx.21044.1.S1_at	0.3027	-2.64548	-3.9434	DACT2	-1.08576	0.0405252	Dishevelled-binding antagonist of beta-catenin 2
Gga.4060.1.S1_at	0.1269	-4.66253	-1.54326	PRDX4	-1.08469	0.00404076	Peroxiredoxin 4
Gga.1669.1.S1_a_at	0.3228	-2.52476	-4.10432	FGF12	-1.08434	0.0474104	Fibroblast growth factor 12
GgaAffx.396.1.S1_at	0.2353	-3.15611	-3.27831	ANKRD47	-1.08287	0.0213278	Ankyrin repeat domain 47
Gga.4394.1.S1_at	0.1599	-4.06195	-2.19026	BCL2	-1.08256	0.00752749	B-cell CLL/lymphoma 2
GgaAffx.13177.1.S1_at	0.1824	-3.7302	-2.57339	C19orf24	-1.08008	0.0108615	Chromosome 19 open reading frame 24
GgaAffx.12795.1.S1_at	0.2506	-3.02666	-3.444	TTC7B	-1.07974	0.0250077	Tetratricopeptide repeat domain 7B
Gga.17269.1.S1_at	0.2833	-2.77558	-3.77125	ST6GALNAC5	-1.07968	0.0342915	ST6 (alpha-N-acetyl-neuraminyl-2,3-beta-galactosyl-1,3)-N-acetylgalactosaminide alpha-2,6-sialyltransferase 5
GgaAffx.8255.1.S1_at	0.3217	-2.53225	-4.09431	CACNA1C	-1.07893	0.0469486	Calcium channel, voltage-dependent, L type, alpha 1C subunit
GgaAffx.13042.1.S1_s_at	0.1625	-4.02119	-2.23635	PWP1	-1.07724	0.00786724	PWP1 homolog, endonuclein
Gga.11655.1.S1_at	0.2834	-2.77479	-3.77229	ADGRG1	-1.0768	0.0343259	Adhesion G protein-coupled receptor G1
GgaAffx.24804.1.S1_at	0.1755	-3.83167	-2.45427	FILIP1	-1.07529	0.00969188	Filamin A interacting protein 1
GgaAffx.21094.1.S1_s_at	0.2619	-2.93979	-3.55639	NIF3L1	-1.07493	0.0278654	NGG1 interacting factor 3 like 1
GgaAffx.25411.1.S1_s_at	0.1628	-4.01259	-2.24611	HEATR1	-1.07463	0.0079411	HEAT repeat containing 1
Gga.4951.1.S1_a_at	0.1242	-4.73205	-1.47219	U2AF1	-1.07423	0.00377244	U2 small nuclear RNA auxiliary factor 1
Gga.6745.1.S1_s_at	0.1677	-3.94234	-2.32629	SLC35F2	-1.07376	0.00857474	Solute carrier family 35, member F2
Gga.9626.1.S1_s_at	0.1497	-4.25273	-1.97825	CHN1	-1.07334	0.00614257	Chimerin 1
GgaAffx.13039.1.S1_s_at	0.1586	-4.084	-2.16545	THOC3	-1.07313	0.00735066	THO complex 3
Gga.14394.1.S1_at	0.143	-4.37402	-1.84663	CYP2R1	-1.07236	0.00541289	Cytochrome P450 family 2 subfamily R member 1
Gga.1059.1.S1_a_at	0.1715	-3.88342	-2.39416	POLR1C	-1.07138	0.00915025	Polymerase (RNA) I subunit C
Gga.7970.1.S1_at	0.1336	-4.53103	-1.67984	EIF3B	-1.07063	0.00460998	Eukaryotic translation initiation factor 3 subunit B
GgaAffx.25126.1.S1_s_at	0.2007	-3.51258	-2.83455	RNF219	-1.06951	0.0139431	Ring finger protein 219
GgaAffx.6866.1.S1_at	0.2893	-2.73105	-3.83	TWISTNB	-1.06902	0.0362998	TWIST neighbor
Gga.17551.1.S1_at	0.143	-4.37091	-1.84997	SMS	-1.06884	0.00543034	Spermine synthase
GgaAffx.8171.3.S1_s_at	0.1388	-4.4436	-1.77221	C5ORF22	-1.06806	0.00503892	Chromosome 2 open reading frame, human C5orf22
Gga.7372.1.S1_s_at	0.1343	-4.51173	-1.70013	FOPNL	-1.06742	0.00470099	FGFR1OP N-terminal like
GgaAffx.22359.1.S1_s_at	0.24	-3.12012	-3.32415	PES1	-1.06701	0.0222872	Pescadillo ribosomal biogenesis factor 1
GgaAffx.11562.1.S1_s_at	0.1403	-4.41562	-1.80204	ORC1	-1.06602	0.00518568	Origin recognition complex subunit 1
GgaAffx.21316.1.S1_s_at	0.1419	-4.38768	-1.83195	AMD1	-1.06514	0.00533703	Adenosylmethionine decarboxylase 1
Gga.1645.1.S1_s_at	0.1799	-3.76817	-2.52861	UBXN2B	-1.06503	0.0104062	UBX domain protein 2B
GgaAffx.12671.1.S1_at	0.1354	-4.48366	-1.72973	EARS2	-1.06439	0.00483697	Glutamyl-tRNA synthetase 2, mitochondrial
Gga.11702.2.S1_s_at	0.2362	-3.1478	-3.28888	SDAD1	-1.06264	0.0215452	SDA1 domain containing 1
GgaAffx.8604.1.S1_at	0.2777	-2.81022	-3.72569	UTP15	-1.06124	0.0328124	UTP15, small subunit processome component
GgaAffx.22749.2.S1_s_at	0.2686	-2.88868	-3.62295	EFTUD2	-1.06017	0.0297126	Elongation factor Tu GTP binding domain containing 2
Gga.13122.1.S1_at	0.1782	-3.79393	-2.49837	FAM161B	-1.05901	0.0101095	Family with sequence similarity 161, member B
Gga.708.3.S1_a_at	0.2694	-2.87985	-3.63447	NFIC	-1.05882	0.0300448	Nuclear factor I/C (CCAAT-binding transcription factor)
GgaAffx.12117.1.S1_s_at	0.1679	-3.93378	-2.33611	MARCKSL1	-1.0579	0.00865574	MARCKS-like 1
GgaAffx.12114.1.S1_at	0.2279	-3.22269	-3.19401	HAUS6	-1.05576	0.019671	HAUS augmin like complex subunit 6
Gga.16294.2.S1_s_at	0.1586	-4.07872	-2.17138	SEC61A2	-1.05551	0.00739252	Sec61 alpha 2 subunit (S. Cerevisiae)
Gga.3110.1.S1_x_at	0.1488	-4.27018	-1.95917	COL6A1	-1.05508	0.00603107	Collagen, type VI, alpha 1
Gga.12111.1.S1_at	0.2444	-3.07998	-3.37548	ANGPTL1	-1.05451	0.0234135	Angiopoietin-like 1
GgaAffx.23294.1.S1_s_at	0.1586	-4.07998	-2.16996	WWC2	-1.05351	0.00738249	WW and C2 domain containing 2
Gga.1101.1.S1_a_at	0.2326	-3.1767	-3.25218	LSM3	-1.05312	0.0207996	LSM3 homolog, U6 small nuclear RNA associated (S. Cerevisiae)
Gga.9616.1.S1_at	0.2304	-3.19654	-3.22704	DCUN1D4	-1.05252	0.0203041	DCN1, defective in cullin neddylation 1, domain containing 4
Gga.6199.1.S1_s_at	0.2558	-2.98264	-3.50083	ATL1	-1.05203	0.0264134	Atlastin GTPase 1
Gga.202.1.S1_at	0.1401	-4.42218	-1.79504	RBBP7	-1.05163	0.00515084	Retinoblastoma binding protein 7
Gga.2027.1.A1_at	0.1873	-3.66781	-2.64748	POP5	-1.05104	0.011659	POP5 homolog, ribonuclease P/MRP subunit
Gga.4532.1.S1_at	0.2832	-2.77632	-3.77027	MYBL2	-1.05079	0.034259	MYB proto-oncogene like 2
GgaAffx.21685.1.S1_at	0.1552	-4.15631	-2.08465	PTPRS	-1.05055	0.00680275	Protein tyrosine phosphatase, receptor type, S
Gga.10035.1.S1_at	0.2075	-3.43687	-2.92718	TMEM26	-1.04909	0.0152352	Transmembrane protein 26
Gga.9600.2.S1_at	0.2179	-3.32317	-3.06797	DCTN5	-1.04785	0.0174332	Dynactin subunit 5
Gga.2712.1.S1_at	0.1821	-3.7352	-2.56748	NSG1	-1.04763	0.0108003	Neuron specific gene family member 1
Gga.854.1.S1_a_at	0.2113	-3.40007	-2.97254	LGALS1	-1.04742	0.0159111	Lectin, galactoside-binding, soluble, 1
Gga.8548.2.S1_s_at	0.1708	-3.9002	-2.37477	BTF3L4	-1.0472	0.00898204	Basic transcription factor 3-like 4
Gga.13969.1.S1_s_at	0.2072	-3.44041	-2.92283	TUBGCP3	-1.04582	0.0151719	Tubulin gamma complex associated protein 3
Gga.11451.1.S1_s_at	0.2619	-2.93951	-3.55676	ELP2	-1.04561	0.0278754	Elongator acetyltransferase complex subunit 2
GgaAffx.7833.1.S1_s_at	0.2609	-2.94451	-3.55026	GNG2	-1.04441	0.0277012	Guanine nucleotide binding protein (G protein), gamma 2
GgaAffx.12599.1.S1_s_at	0.1408	-4.40305	-1.81548	TMEM68	-1.04419	0.00525315	Transmembrane protein 68
Gga.5499.2.S1_a_at	0.2689	-2.88405	-3.62899	UTP20	-1.0441	0.0298862	UTP20, small subunit processome component
GgaAffx.25722.2.S1_s_at	0.25	-3.03764	-3.42985	SLC37A2	-1.04314	0.0246698	Solute carrier family 37 (glucose-6-phosphate transporter), member 2
Gga.6351.1.S1_at	0.3209	-2.53743	-4.08739	RSL1D1	-1.04233	0.0466321	Ribosomal L1 domain containing 1
Gga.16897.1.S1_at	0.2207	-3.29052	-3.10876	ETAA1	-1.04205	0.0181279	Ewing tumor-associated antigen 1
Gga.2763.1.S1_a_at	0.2399	-3.12183	-3.32197	SF3A3	-1.04167	0.0222406	Splicing factor 3a subunit 3
GgaAffx.8937.1.S1_at	0.1495	-4.2577	-1.97281	SYTL2	-1.0405	0.00611056	Synaptotagmin-like 2
GgaAffx.23739.1.A1_s_at	0.2777	-2.80992	-3.72609	ARSJ	-1.04042	0.0328252	Arylsulfatase family, member J
Gga.11165.1.S1_at	0.2797	-2.79932	-3.74001	CENPM	-1.03994	0.0332701	Centromere protein M
Gga.6090.2.S1_a_at	0.2547	-2.99287	-3.48761	NT5DC2	-1.03908	0.0260793	5'-nucleotidase domain containing 2
GgaAffx.25936.1.S1_at	0.1788	-3.78616	-2.50748	PRKAR1B	-1.03892	0.010198	Protein kinase, cAMP-dependent, regulatory, type I, beta
Gga.3308.1.S1_at	0.1719	-3.87327	-2.40592	RAD54L	-1.03862	0.00925377	RAD54-like (S. Cerevisiae)
Gga.5962.1.S1_at	0.2193	-3.31258	-3.08119	ACTA1	-1.03859	0.0176553	Actin, alpha 1, skeletal muscle
Gga.2732.1.S1_at	0.2141	-3.37081	-3.00874	KLHDC8B	-1.03774	0.016472	Kelch domain containing 8B
GgaAffx.20670.1.S1_s_at	0.1931	-3.59088	-2.73971	RNF150	-1.03671	0.0127341	Ring finger protein 150
GgaAffx.11709.1.S1_s_at	0.2036	-3.47893	-2.87562	MBD3	-1.03664	0.0145018	Methyl-CpG binding domain protein 3
Gga.6298.2.S1_a_at	0.2172	-3.34133	-3.04535	CUEDC1	-1.03608	0.0170596	CUE domain containing 1
Gga.3426.1.S1_a_at	0.1432	-4.36571	-1.85556	FZD8	-1.03601	0.0054596	Frizzled class receptor 8
Gga.1879.1.S1_at	0.1832	-3.71983	-2.58567	LANCL2	-1.0356	0.0109898	LanC lantibiotic synthetase component C-like 2 (bacterial)
GgaAffx.6110.1.S1_s_at	0.2299	-3.2026	-3.21938	ARHGAP11A	-1.03429	0.0201555	Rho GTPase activating protein 11A
Gga.17608.1.S1_at	0.2043	-3.47026	-2.88622	MAP7D1	-1.03365	0.0146497	MAP7 domain containing 1
Gga.8094.1.S1_a_at	0.1473	-4.2994	-1.92731	ARHGDIB	-1.03298	0.00584934	Rho GDP dissociation inhibitor (GDI) beta
Gga.6166.1.S1_at	0.2706	-2.86673	-3.65163	CTNNBL1	-1.03252	0.0305464	Catenin beta like 1
Gga.15879.1.S1_s_at	0.2307	-3.1949	-3.22912	NRP1	-1.03217	0.0203447	Neuropilin 1
GgaAffx.21723.1.S1_at	0.1565	-4.12745	-2.11679	GPSM1	-1.03135	0.00701566	G-protein signaling modulator 1
Gga.7716.2.S1_a_at	0.2855	-2.75368	-3.80012	STRA13	-1.03099	0.0352636	Stimulated by retinoic acid 13
GgaAffx.12912.1.S1_s_at	0.1607	-4.04954	-2.20427	SIKE1	-1.03084	0.00762917	Suppressor of IKBKE 1
GgaAffx.21719.1.S1_s_at	0.2141	-3.37013	-3.00958	APLN	-1.03066	0.0164853	Apelin
Gga.12339.1.S1_at	0.3068	-2.62085	-3.97615	HNMT	-1.03039	0.0418376	Histamine N-methyltransferase
Gga.6539.1.S1_at	0.2642	-2.92067	-3.58126	MIS18BP1	-1.03023	0.0285414	MIS18 binding protein 1
Gga.2233.1.S1_a_at	0.1488	-4.26887	-1.96059	NUDT16L1	-1.02755	0.00603931	Nudix (nucleoside diphosphate linked moiety X)-type motif 16-like 1
GgaAffx.13184.1.S1_at	0.3266	-2.50151	-4.13541	FLOT2	-1.02717	0.0488746	Flotillin 2
Gga.9320.1.S1_at	0.2022	-3.49119	-2.86063	WEE1	-1.02675	0.0142953	WEE1 G2 checkpoint kinase
Gga.3086.1.S1_at	0.1519	-4.22451	-2.00923	SNRPB	-1.02659	0.00632797	Small nuclear ribonucleoprotein polypeptides B and B1
Gga.11996.1.S1_at	0.2207	-3.28903	-3.11062	RASD2	-1.02352	0.0181602	RASD family, member 2
Gga.8540.1.S1_at	0.1574	-4.10783	-2.13872	RHOBTB1	-1.02313	0.00716471	Rho-related BTB domain containing 1
Gga.11109.1.S1_s_at	0.2817	-2.78564	-3.75801	DESI2	-1.02167	0.0338548	Desumoylating isopeptidase 2
GgaAffx.6413.1.S1_s_at	0.1388	-4.44385	-1.77195	PLK4	-1.02142	0.00503766	Polo like kinase 4
Gga.9673.1.S1_at	0.1894	-3.64053	-2.68007	CBR4	-1.02072	0.0120281	Carbonyl reductase 4
GgaAffx.7983.1.S1_s_at	0.3121	-2.59192	-4.01467	TLE1	-1.02071	0.0434375	Transducin-like enhancer of split 1 (E(sp1) homolog, Drosophila)
Gga.6364.1.S1_at	0.1855	-3.68964	-2.62148	CDCA7L	-1.0201	0.0113727	Cell division cycle associated 7 like
GgaAffx.4848.1.S1_s_at	0.2004	-3.51695	-2.82923	CBLN4	-1.02005	0.0138723	Cerebellin 4 precursor
GgaAffx.8737.1.S1_at	0.1974	-3.54589	-2.79408	DLC1	-1.01925	0.0134137	Deleted in liver cancer 1
GgaAffx.9522.1.S1_at	0.2177	-3.33305	-3.05566	PGM5	-1.01854	0.0172289	Phosphoglucomutase 5
Gga.12637.2.S1_a_at	0.2628	-2.93424	-3.5636	UTP18	-1.01675	0.0280598	UTP18, small subunit processome component
GgaAffx.23312.2.S1_s_at	0.2138	-3.37319	-3.00579	NDC1	-1.01605	0.0164257	NDC1 transmembrane nucleoporin
Gga.8087.1.S1_a_at	0.1667	-3.96156	-2.30427	CYB5RL	-1.01563	0.00839589	Cytochrome b5 reductase-like
GgaAffx.21058.1.S1_at	0.226	-3.24064	-3.17137	WDR86	-1.01554	0.0192488	WD repeat domain 86
Gga.4908.2.S1_s_at	0.179	-3.78123	-2.51327	ANP32B	-1.01528	0.0102546	Acidic (leucine-rich) nuclear phosphoprotein 32 family, member B
GgaAffx.26721.1.S1_s_at	0.2086	-3.4273	-2.93897	NOB1	-1.01488	0.0154079	NIN1/PSMD8 binding protein 1 homolog
GgaAffx.12448.1.S1_at	0.2038	-3.47582	-2.87942	NOC2L	-1.01369	0.0145546	NOC2 like nucleolar associated transcriptional repressor
Gga.2964.1.S1_s_at	0.305	-2.63129	-3.96226	CCT6A	-1.01326	0.0412759	Chaperonin containing TCP1, subunit 6A (zeta 1)
Gga.11860.1.S1_at	0.3181	-2.55279	-4.06686	C8H1ORF112	-1.01287	0.0457066	Chromosome 8 open reading frame, human C1orf112
GgaAffx.25423.1.S1_at	0.2458	-3.06569	-3.3938	PPL	-1.01282	0.0238295	Periplakin
Gga.13756.1.S1_at	0.2885	-2.73595	-3.82353	NTNG1	-1.01281	0.0360728	Netrin G1
Gga.4194.1.S1_at	0.2171	-3.34268	-3.04367	OGN	-1.01279	0.0170322	Osteoglycin
Gga.18442.1.S1_at	0.2389	-3.12849	-3.31348	TMEM121L	-1.01259	0.02206	Transmembrane protein 121-like
GgaAffx.8007.1.S1_at	0.1677	-3.93916	-2.32994	FANCC	-1.0122	0.00860477	Fanconi anemia complementation group C
Gga.3867.1.S1_at	0.1409	-4.40042	-1.8183	PRNP	-1.0115	0.00526741	Prion protein
GgaAffx.11615.1.S1_at	0.1873	-3.66808	-2.64716	FAR1	-1.01132	0.0116554	Fatty acyl CoA reductase 1
GgaAffx.11257.1.S1_at	0.2263	-3.23701	-3.17595	THUMPD2	-1.01086	0.0193335	THUMP domain containing 2
Gga.10928.1.S1_at	0.2047	-3.46669	-2.8906	CH25H	-1.01018	0.0147111	Cholesterol 25-hydroxylase
GgaAffx.12282.1.S1_s_at	0.2013	-3.50752	-2.84071	MTHFD2	-1.00905	0.0140256	Methylenetetrahydrofolate dehydrogenase (NADP+ dependent) 2, methenyltetrahydrofolate cyclohydrolase
Gga.1245.1.S1_at	0.2016	-3.49762	-2.85278	UBE2C	-1.00867	0.0141884	Ubiquitin conjugating enzyme E2 C
GgaAffx.24016.1.A1_at	0.1668	-3.95808	-2.30825	DENND2A	-1.00863	0.00842796	DENN/MADD domain containing 2A
Gga.4017.1.S2_at	0.1533	-4.18703	-2.05058	EZR	-1.00808	0.00658406	Ezrin
Gga.7936.1.S1_at	0.1567	-4.11954	-2.12563	WWC3	-1.00782	0.00707537	WWC family member 3
GgaAffx.24762.2.S1_s_at	0.3124	-2.58814	-4.01971	ZBTB10	-1.00766	0.0436512	Zinc finger and BTB domain containing 10
Gga.14712.1.S1_at	0.3181	-2.55185	-4.06812	MIPOL1	-1.00709	0.0457626	Mirror-image polydactyly 1
GgaAffx.13127.1.S1_s_at	0.2777	-2.80971	-3.72636	FUBP1	-1.00673	0.0328338	Far upstream element (FUSE) binding protein 1
Gga.17022.1.S1_at	0.2411	-3.11103	-3.33576	WWOX	-1.00647	0.022537	WW domain containing oxidoreductase
GgaAffx.20123.1.S1_s_at	0.1776	-3.80555	-2.48477	CCT8	-1.00645	0.00997883	Chaperonin containing TCP1 subunit 8
Gga.2685.1.S2_at	0.1746	-3.84246	-2.4417	FGF13	-1.00591	0.00957606	Fibroblast growth factor 13
GgaAffx.5399.1.S1_at	0.2514	-3.02074	-3.45163	OIP5	-1.00589	0.025192	Opa interacting protein 5
Gga.12759.1.S1_at	0.2007	-3.51215	-2.83507	CPNE8	-1.00581	0.0139501	Copine VIII
Gga.13259.1.S1_s_at	0.2196	-3.30197	-3.09443	LIMD1	-1.0055	0.0178807	LIM domains containing 1
GgaAffx.12742.1.S1_s_at	0.1669	-3.95559	-2.3111	NONO	-1.00523	0.00845096	Non-POU domain containing, octamer-binding
Gga.12858.1.S1_at	0.1445	-4.34152	-1.88166	GATSL2	-1.00403	0.00559828	GATS protein-like 2
GgaAffx.4824.1.S1_s_at	0.2538	-2.99874	-3.48002	PHLDB1	-1.00384	0.0258895	Pleckstrin homology-like domain, family B, member 1
Gga.8333.1.S1_at	0.176	-3.82537	-2.46161	HRASLS	-1.00366	0.00976021	HRAS like suppressor
Gga.11684.1.S1_at	0.1993	-3.52815	-2.81561	RPF2	-1.00362	0.0136928	Ribosome production factor 2 homolog
Gga.3671.1.S1_at	0.2077	-3.43461	-2.92996	YBX3	-1.0032	0.0152757	Y box binding protein 3
Gga.4178.1.S1_s_at	0.2639	-2.92307	-3.57813	PSPC1	-1.00298	0.0284555	Paraspeckle component 1
Gga.16901.1.S1_at	0.2067	-3.44893	-2.91237	IMPA2	-1.00293	0.0150208	Inositol(myo)-1(or 4)-monophosphatase 2
Gga.5235.1.S1_at	0.2297	-3.20453	-3.21694	HYOU1	-1.00281	0.0201084	Hypoxia up-regulated 1
Gga.12194.1.S1_at	0.2228	-3.27239	-3.13148	CBY1	-1.00265	0.0185268	Chibby homolog 1 (Drosophila)
GgaAffx.12233.1.S1_s_at	0.2472	-3.0566	-3.40548	HMG20A	-1.00252	0.0240985	High mobility group 20A
GgaAffx.10691.2.S1_s_at	0.1632	4.00691	-2.25256	ENPP4	1.00005	0.00799034	Ectonucleotide pyrophosphatase/phosphodiesterase 4 (putative)
Gga.12750.1.S1_at	0.2946	2.69743	-3.87448	HEATR5B	1.00011	0.0379005	HEAT repeat containing 5B
GgaAffx.20694.1.S1_s_at	0.1685	3.92584	-2.34524	ORMDL1	1.00131	0.00873174	ORM1-like 1 (S. Cerevisiae)
Gga.17644.1.S1_at	0.1578	4.09838	-2.14931	MAN2A1	1.0015	0.00723783	Mannosidase, alpha, class 2A, member 1
Gga.7773.1.S1_at	0.1755	3.83303	-2.45268	ARHGEF18	1.00201	0.00967719	Rho/Rac guanine nucleotide exchange factor (GEF) 18
Gga.12466.2.S1_a_at	0.1586	4.07971	-2.17027	KCNE3	1.0023	0.00738467	Potassium voltage-gated channel subfamily E regulatory subunit 3
Gga.5397.1.S1_s_at	0.1813	3.75038	-2.54956	CYP2J2	1.00296	0.0106168	Cytochrome P450, family 2, subfamily J, polypeptide 2
GgaAffx.1192.1.S1_s_at	0.1915	3.61524	-2.7104	MAGI3	1.00311	0.012382	Membrane associated guanylate kinase, WW and PDZ domain containing 3
GgaAffx.3720.1.S1_at	0.2558	2.97882	-3.50578	GDF10	1.00428	0.0265396	Growth differentiation factor 10
Gga.1775.2.S1_at	0.2249	3.25376	-3.15487	LZTR1	1.00487	0.0189468	Leucine-zipper-like transcription regulator 1
Gga.12150.1.S1_s_at	0.2861	2.74884	-3.8065	HIPK3	1.00608	0.0354824	Homeodomain interacting protein kinase 3
GgaAffx.24415.1.S1_at	0.3184	2.5493	-4.07153	TRAPPC10	1.00666	0.0459154	Trafficking protein particle complex 10
GgaAffx.5970.1.S1_at	0.2688	2.8864	-3.62593	HEPACAM2	1.00719	0.0297981	HEPACAM family member 2
Gga.1128.2.S1_a_at	0.1755	3.83358	-2.45204	SOD3	1.00806	0.00967127	Superoxide dismutase 3, extracellular
GgaAffx.3662.1.S1_at	0.2113	3.3999	-2.97274	ALOX5	1.00817	0.0159142	Arachidonate 5-lipoxygenase
GgaAffx.25034.2.S1_at	0.2102	3.41149	-2.95844	CYP2K1L	1.00838	0.0156978	Cytochrome P450 2K1-like
GgaAffx.1165.1.S1_s_at	0.1765	3.81909	-2.46894	MFSD11	1.00864	0.00982889	Major facilitator superfamily domain containing 11
GgaAffx.11922.2.A1_s_at	0.2177	3.33484	-3.05343	ST3GAL5	1.009	0.0171921	ST3 beta-galactoside alpha-2,3-sialyltransferase 5
Gga.9784.1.S1_at	0.2198	3.29876	-3.09845	POF1B	1.01086	0.0179497	Premature ovarian failure, 1B
GgaAffx.23564.2.S1_at	0.2113	3.40223	-2.96986	CDC42BPB	1.01116	0.0158703	CDC42 binding protein kinase beta (DMPK-like)
Gga.10894.1.S1_s_at	0.1987	3.53403	-2.80847	ZFYVE16	1.01118	0.0135997	Zinc finger, FYVE domain containing 16
GgaAffx.23592.4.S1_s_at	0.2504	3.0294	-3.44046	RUFY3	1.01135	0.0249228	RUN and FYVE domain containing 3
Gga.2967.1.S2_at	0.1679	3.93352	-2.33641	ITGA6	1.01417	0.00865822	Integrin, alpha 6
GgaAffx.8019.1.S1_at	0.1473	4.30003	-1.92664	ATP9B	1.01419	0.00584552	ATPase, class II, type 9B
GgaAffx.7787.2.S1_at	0.1808	3.76027	-2.53792	CDKL1	1.01524	0.0104992	Cyclin-dependent kinase-like 1 (CDC2-related kinase)
GgaAffx.12976.1.S1_at	0.198	3.54173	-2.79913	ACP2	1.01639	0.0134786	Acid phosphatase 2, lysosomal
Gga.4006.1.S1_at	0.2595	2.95173	-3.54089	PPARA	1.01774	0.0274523	Peroxisome proliferator-activated receptor alpha
Gga.5702.1.S1_at	0.1608	4.04415	-2.21036	GPR39	1.01869	0.00767379	G protein-coupled receptor 39
Gga.10791.1.S1_s_at	0.1991	3.53098	-2.81218	COL4A3BP	1.02005	0.013648	Collagen type IV alpha 3 binding protein
GgaAffx.25213.1.S1_at	0.2444	3.07867	-3.37717	RAB30	1.02015	0.0234515	RAB30, member RAS oncogene family
Gga.18881.1.S1_at	0.144	4.3535	-1.86872	KDF1	1.02121	0.00552911	Keratinocyte differentiation factor 1
GgaAffx.11502.1.S1_at	0.1567	4.12178	-2.12313	RAB9A	1.02144	0.00705842	RAB9A, member RAS oncogene family
GgaAffx.12082.1.S1_at	0.1824	3.73199	-2.57128	ARRDC1	1.02253	0.0108396	Arrestin domain containing 1
Gga.1025.1.S1_at	0.2022	3.49064	-2.8613	TNFAIP3	1.02313	0.0143045	TNF alpha induced protein 3
GgaAffx.22171.1.S1_s_at	0.2583	2.95981	-3.53041	CHSY1	1.0235	0.0271766	Chondroitin sulfate synthase 1
Gga.4130.1.S1_at	0.1531	4.19075	-2.04647	NR1H3	1.02475	0.00655813	Nuclear receptor subfamily 1 group H member 3
GgaAffx.2501.2.S1_s_at	0.2659	2.90864	-3.59692	ADAMTSL2L	1.0263	0.0289756	ADAMTS-like protein 2-like
GgaAffx.24574.1.S1_at	0.3001	2.66194	-3.92153	CD274	1.02662	0.0396728	CD274 molecule
GgaAffx.25940.1.S1_at	0.2167	3.34723	-3.03801	PAPSS2	1.02706	0.0169402	3'-phosphoadenosine 5'-phosphosulfate synthase 2
GgaAffx.25763.1.S1_s_at	0.2127	3.38214	-2.9947	TRIM25	1.02822	0.0162522	Tripartite motif containing 25
Gga.18519.1.S1_at	0.2506	3.02641	-3.44432	DOCK5	1.0285	0.0250154	Dedicator of cytokinesis 5
Gga.6814.1.S1_s_at	0.2267	3.23294	-3.18107	ITGB4	1.02991	0.0194286	Integrin subunit beta 4
Gga.11207.1.S1_s_at	0.172	3.87236	-2.40698	ACSL4	1.03034	0.00926314	Acyl-CoA synthetase long-chain family member 4
Gga.4106.1.S1_at	0.2956	2.69142	-3.88245	SLC15A1	1.0314	0.0381946	Solute carrier family 15 (oligopeptide transporter), member 1
Gga.3476.1.S1_at	0.3268	2.49824	-4.13979	ETV6	1.03331	0.0490843	Ets variant 6
Gga.14133.1.S1_at	0.2827	2.77909	-3.76663	LRCH2	1.03417	0.0341385	Leucine-rich repeats and calponin homology (CH) domain containing 2
Gga.11824.1.S1_at	0.2777	2.81375	-3.72105	CST7	1.03456	0.0326657	Cystatin F
GgaAffx.8317.2.S1_at	0.292	2.71205	-3.85513	DDC	1.03546	0.0371954	Dopa decarboxylase (aromatic L-amino acid decarboxylase)
GgaAffx.6178.1.S1_at	0.1969	3.55375	-2.78456	TBC1D30	1.03588	0.0132922	TBC1 domain family member 30
Gga.11879.1.S1_at	0.1713	3.89072	-2.38573	SLC12A8	1.03682	0.00907669	Solute carrier family 12, member 8
GgaAffx.24879.4.S1_s_at	0.2471	3.05784	-3.40388	SLC37A1	1.03754	0.0240614	Solute carrier family 37 (glucose-6-phosphate transporter), member 1
GgaAffx.12459.1.S1_at	0.1297	4.58862	-1.61968	LGALS8	1.03938	0.00435014	Lectin, galactoside-binding, soluble, 8
GgaAffx.10839.1.S1_at	0.1716	3.87903	-2.39925	FBXL3	1.04102	0.00919486	F-box and leucine-rich repeat protein 3
GgaAffx.24772.1.S1_at	0.2558	2.98282	-3.5006	C17ORF59	1.0437	0.0264074	Chromosome 3 open reading frame, human C17orf59
Gga.17684.1.S1_at	0.2047	3.46644	-2.89089	LAMC2	1.04377	0.0147153	Laminin, gamma 2
GgaAffx.24823.1.S1_s_at	0.2064	3.45382	-2.90637	SEC14L1	1.04378	0.0149347	SEC14-like 1 (S. Cerevisiae)
Gga.14060.1.S1_s_at	0.3293	2.48786	-4.15369	DLG3	1.04412	0.0497569	Discs, large homolog 3 (Drosophila)
GgaAffx.3114.1.S1_at	0.2255	3.24511	-3.16575	SAMD8	1.04414	0.0191453	Sterile alpha motif domain containing 8
GgaAffx.22418.1.S1_at	0.1632	4.00704	-2.25241	PHLPP2	1.0444	0.00798922	PH domain and leucine rich repeat protein phosphatase 2
Gga.10763.1.S1_at	0.1517	4.23167	-2.00136	SLC6A4	1.04533	0.00628037	Solute carrier family 6 (neurotransmitter transporter), member 4
Gga.9379.1.S1_s_at	0.229	3.2117	-3.20787	PTPN6	1.04644	0.0199343	Protein tyrosine phosphatase, non-receptor type 6
Gga.7281.2.S1_a_at	0.1755	3.83101	-2.45504	FBXL21	1.05029	0.009699	F-box and leucine-rich repeat protein 21
Gga.5723.1.S1_a_at	0.1339	4.52021	-1.69121	TMEM41A	1.05292	0.00466075	Transmembrane protein 41A
GgaAffx.24835.2.S1_s_at	0.143	4.37031	-1.85062	RNF19A	1.05337	0.00543371	Ring finger protein 19A, RBR E3 ubiquitin protein ligase
GgaAffx.21351.1.S1_s_at	0.299	2.6718	-3.90845	CA4	1.0554	0.0391717	Carbonic anhydrase IV
Gga.10279.1.S1_at	0.1883	3.64903	-2.6699	DUSP8	1.05634	0.0119117	Dual specificity phosphatase 8
Gga.13529.1.S1_at	0.1432	4.36652	-1.85469	SLC31A1	1.05691	0.00545503	Solute carrier family 31 (copper transporter), member 1
GgaAffx.11975.1.S1_at	0.1525	4.21323	-2.02165	PSAP	1.05703	0.00640386	Prosaposin
GgaAffx.26281.3.S1_s_at	0.2108	3.40744	-2.96344	ARFGEF2	1.05731	0.015773	ADP-ribosylation factor guanine nucleotide-exchange factor 2 (brefeldin A-inhibited)
Gga.15700.1.S1_at	0.2013	3.50397	-2.84504	BHLHE40	1.05939	0.0140838	Basic helix-loop-helix family member e40
GgaAffx.4428.3.S1_s_at	0.1387	4.4476	-1.76796	ATP13A3	1.05956	0.00501835	ATPase type 13A3
Gga.576.1.S1_at	0.2948	2.69646	-3.87577	ICOSLG	1.05986	0.0379479	Inducible T-cell co-stimulator ligand
GgaAffx.1279.2.S1_s_at	0.1322	4.55463	-1.65512	MYO7B	1.06002	0.00450143	Myosin VIIB
GgaAffx.3849.1.S1_at	0.143	4.36938	-1.85162	LRRC8B	1.06045	0.00543892	Leucine rich repeat containing 8 family, member B
Gga.13755.1.S1_at	0.2895	2.72745	-3.83476	GRM3	1.06104	0.0364679	Glutamate receptor, metabotropic 3
Gga.12800.1.S1_at	0.3297	2.4849	-4.15765	MMP10	1.06332	0.0499503	Matrix metallopeptidase 10 (stromelysin 2)
Gga.2944.2.S1_a_at	0.1344	4.50746	-1.70462	NEDD4L	1.06333	0.00472137	Neural precursor cell expressed, developmentally down-regulated 4-like, E3 ubiquitin protein ligase
Gga.18471.1.S1_at	0.1567	4.12012	-2.12497	ANO9	1.06356	0.00707092	Anoctamin 9
Gga.12041.1.S1_at	0.2303	3.19719	-3.22622	GDPD1	1.06966	0.0202881	Glycerophosphodiester phosphodiesterase domain containing 1
Gga.13726.1.S1_at	0.1519	4.22327	-2.01059	HDHD1	1.06988	0.00633624	Haloacid dehalogenase-like hydrolase domain containing 1
Gga.9820.1.S1_at	0.1925	3.60657	-2.72081	FAM3C	1.0699	0.012506	Family with sequence similarity 3, member C
Gga.11825.1.S1_at	0.1607	4.04902	-2.20485	GK	1.07193	0.00763343	Glycerol kinase
GgaAffx.6177.1.S1_at	0.2127	3.38191	-2.99499	GNS	1.07332	0.0162567	Glucosamine (N-acetyl)-6-sulfatase
GgaAffx.8015.1.S1_at	0.2736	2.84674	-3.67778	RFX4	1.07374	0.0313277	Regulatory factor X4
GgaAffx.24819.1.S1_at	0.1931	3.59181	-2.73859	TMEM50B	1.0739	0.0127204	Transmembrane protein 50B
Gga.4367.1.S1_at	0.2381	3.1332	-3.30747	MCL1	1.07518	0.0219331	Myeloid cell leukemia 1
Gga.6972.2.S1_at	0.193	3.5994	-2.72944	ABI3	1.07578	0.0126096	ABI family member 3
GgaAffx.12703.1.S1_at	0.1612	4.03825	-2.21703	TLR21	1.07607	0.00772301	Toll-like receptor 21
Gga.4374.1.S1_a_at	0.2245	3.26049	-3.14642	IRF4	1.07646	0.0187939	Interferon regulatory factor 4
GgaAffx.24836.1.S1_at	0.1633	4.00408	-2.25577	HLCS	1.07737	0.00801497	Holocarboxylase synthetase (biotin-(proprionyl-CoA-carboxylase (ATP-hydrolysing)) ligase)
GgaAffx.13168.1.S1_s_at	0.2135	3.37521	-3.0033	SLMO1	1.07767	0.0163864	Slowmo homolog 1 (Drosophila)
GgaAffx.20228.1.S1_s_at	0.1824	3.72803	-2.57596	SHROOM3	1.07788	0.0108883	Shroom family member 3
Gga.12575.1.S1_at	0.2314	3.18733	-3.2387	RAB32	1.07994	0.0205324	RAB32, member RAS oncogene family
Gga.15832.1.S1_at	0.1667	3.95965	-2.30645	GDPD4	1.08158	0.00841349	Glycerophosphodiester phosphodiesterase domain containing 4
Gga.690.1.S1_at	0.1732	3.85774	-2.42394	LY86	1.08225	0.00941469	Lymphocyte antigen 86
GgaAffx.2325.1.S1_at	0.1829	3.72535	-2.57913	MYO9B	1.08253	0.0109213	Myosin IXB
GgaAffx.23267.1.S1_s_at	0.1468	4.3163	-1.90895	SNX25	1.08341	0.00574708	Sorting nexin 25
Gga.12088.2.S1_a_at	0.1904	3.62548	-2.6981	FLRT3	1.08452	0.0122373	Fibronectin leucine rich transmembrane protein 3
Gga.16916.1.S1_at	0.2195	3.30879	-3.08591	GLA	1.08461	0.0177354	Galactosidase, alpha
Gga.13042.1.S1_at	0.1958	3.56461	-2.77142	SEMA4B	1.08531	0.0131261	Semaphorin 4B
Gga.7639.2.S1_a_at	0.2072	3.44236	-2.92044	C3H8ORF80	1.08549	0.0151372	Chromosome 3 open reading frame, human C8orf80
GgaAffx.21368.1.S1_at	0.1473	4.29878	-1.92799	NPTN	1.08583	0.00585311	Neuroplastin
GgaAffx.5043.1.S1_s_at	0.2843	2.76867	-3.78035	B4GALT5	1.08676	0.034595	UDP-Gal:betaGlcNAc beta 1,4- galactosyltransferase, polypeptide 5
Gga.7228.1.S1_at	0.1715	3.88315	-2.39448	CMBL	1.08784	0.00915306	Carboxymethylenebutenolidase homolog (Pseudomonas)
Gga.7243.1.S1_at	0.1519	4.22944	-2.00381	AFMID	1.08847	0.00629515	Arylformamidase
GgaAffx.7561.1.S1_at	0.2351	3.15876	-3.27495	SLC38A6	1.08858	0.021259	Solute carrier family 38 member 6
Gga.1140.1.S1_at	0.1397	4.43045	-1.78621	ERAP1	1.08987	0.00510729	Endoplasmic reticulum aminopeptidase 1
GgaAffx.22929.1.S1_at	0.1645	3.99331	-2.26803	PEX1	1.09009	0.0081096	Peroxisomal biogenesis factor 1
GgaAffx.3548.1.S1_at	0.1582	4.09095	-2.15764	GIMAP5	1.09182	0.00729583	GTPase, IMAP family member 5
GgaAffx.6297.1.S1_at	0.2064	3.45425	-2.90585	TTC7A	1.09439	0.0149273	Tetratricopeptide repeat domain 7A
GgaAffx.24567.1.S1_at	0.1401	4.42201	-1.79521	RIOK3	1.09637	0.00515171	RIO kinase 3
GgaAffx.9629.1.S1_at	0.1931	3.58956	-2.7413	DSG2	1.09745	0.0127534	Desmoglein 2
Gga.8976.1.S1_at	0.1611	4.04071	-2.21424	ATG9A	1.09912	0.00770243	Autophagy related 9A
GgaAffx.23578.1.S1_at	0.1543	4.17192	-2.06732	APAF1	1.10035	0.00669061	Apoptotic peptidase activating factor 1
Gga.1480.1.S1_at	0.2803	2.79476	-3.74601	ACACA	1.10111	0.0334639	Acetyl-CoA carboxylase alpha
GgaAffx.26684.1.S1_at	0.2894	2.72919	-3.83246	PAK1	1.10159	0.0363865	P21 protein (Cdc42/Rac)-activated kinase 1
Gga.3729.1.S1_at	0.1354	4.48484	-1.72848	CAMKK2	1.10164	0.00483117	Calcium/calmodulin-dependent protein kinase kinase 2, beta
Gga.9179.1.S1_at	0.1674	3.9504	-2.31704	DAPK1	1.10298	0.00849921	Death-associated protein kinase 1
Gga.19451.1.S1_at	0.1351	4.49719	-1.71545	ADAM28	1.10531	0.00477088	ADAM metallopeptidase domain 28
GgaAffx.8046.4.S1_s_at	0.1949	3.57295	-2.76134	SLC41A2	1.10915	0.0130002	Solute carrier family 41, member 2
GgaAffx.20675.1.S1_at	0.2398	3.12296	-3.32052	TTC13	1.10941	0.0222097	Tetratricopeptide repeat domain 13
Gga.11298.1.S1_at	0.315	2.57196	-4.04129	RASGEF1C	1.11067	0.0445797	RasGEF domain family, member 1C
Gga.766.1.S1_at	0.1497	4.25322	-1.97772	SEMA4D	1.11072	0.00613946	Sema domain, immunoglobulin domain (Ig), transmembrane domain (TM) and short cytoplasmic domain, (semaphorin) 4D
GgaAffx.20365.1.S1_s_at	0.1521	4.2209	-2.0132	SERINC2	1.11208	0.00635213	Serine incorporator 2
Gga.12526.1.S1_at	0.2967	2.68713	-3.88812	RBBP8	1.11215	0.0384058	Retinoblastoma binding protein 8
GgaAffx.22971.1.S1_s_at	0.2389	3.12808	-3.314	MPP5	1.1139	0.022071	Membrane protein, palmitoylated 5
Gga.178.1.S1_s_at	0.2214	3.28235	-3.11899	GBP	1.11421	0.0183063	Guanylate binding protein
Gga.10748.1.S1_at	0.1567	4.12475	-2.1198	MPZL2	1.11438	0.00703597	Myelin protein zero like 2
Gga.19791.1.S1_s_at	0.1879	3.66275	-2.65352	LRP12	1.11636	0.0117265	Low density lipoprotein receptor-related protein 12
GgaAffx.74.1.S1_s_at	0.3043	2.63662	-3.95517	GFPT1	1.11755	0.0409922	Glutamine--fructose-6-phosphate transaminase 1
GgaAffx.7254.1.S1_at	0.2072	3.4414	-2.92162	AZI2	1.11868	0.0151544	5-azacytidine induced 2
Gga.6516.1.S1_at	0.1647	3.99179	-2.26977	FABP2	1.11877	0.00812308	Fatty acid binding protein 2
GgaAffx.20306.1.S1_s_at	0.2053	3.46248	-2.89575	TNRC6A	1.12386	0.0147839	Trinucleotide repeat containing 6A
GgaAffx.22552.1.S1_s_at	0.1572	4.10955	-2.1368	TRAK2	1.12455	0.00715154	Trafficking protein, kinesin binding 2
Gga.994.1.S1_at	0.127	4.65889	-1.547	GOLT1A	1.12527	0.00405538	Golgi transport 1A
GgaAffx.24771.1.S1_at	0.1846	3.70162	-2.60725	RRAGD	1.12545	0.011219	Ras-related GTP binding D
Gga.17037.1.S1_s_at	0.1289	4.60789	-1.59967	PIP5K1B	1.12565	0.00426696	Phosphatidylinositol-4-phosphate 5-kinase, type I, beta
GgaAffx.12173.1.S1_s_at	0.1159	4.99878	-1.20664	UBXN2A	1.12648	0.00291583	UBX domain protein 2A
Gga.9910.1.S1_at	0.1401	4.42596	-1.791	CCDC186	1.12655	0.00513087	Coiled-coil domain containing 186
GgaAffx.10921.1.S1_s_at	0.2177	3.33472	-3.05358	SPG20	1.1283	0.0171946	Spastic paraplegia 20 (Troyer syndrome)
GgaAffx.24503.1.S1_s_at	0.1283	4.62671	-1.58019	STYK1	1.12896	0.00418747	Serine/threonine/tyrosine kinase 1
GgaAffx.6993.1.S1_s_at	0.1558	4.14379	-2.09858	AFF1	1.12903	0.00689424	AF4/FMR2 family, member 1
Gga.12960.1.S1_at	0.128	4.6396	-1.56688	PLCG2	1.13036	0.00413399	Phospholipase C, gamma 2 (phosphatidylinositol-specific)
Gga.8146.1.S1_s_at	0.1184	4.91474	-1.2891	CMIP	1.13083	0.00315912	C-Maf inducing protein
Gga.12556.2.S1_a_at	0.1924	3.60869	-2.71827	ERRFI1	1.13143	0.0124756	ERBB receptor feedback inhibitor 1
Gga.11767.1.S1_s_at	0.1253	4.69858	-1.50631	BROX	1.13152	0.00389898	BRO1 domain and CAAX motif containing
Gga.4901.1.S1_at	0.1669	3.95708	-2.30939	CA9	1.1316	0.00843718	Carbonic anhydrase IX
Gga.645.1.S1_s_at	0.2253	3.24656	-3.16393	SKIL	1.13187	0.019112	SKI-like proto-oncogene
GgaAffx.12460.1.S1_s_at	0.1354	4.48648	-1.72676	NPC2	1.13433	0.00482315	Niemann-Pick disease, type C2
Gga.12745.1.S1_at	0.1252	4.70415	-1.50062	UGT2A1	1.13491	0.00387762	UDP glucuronosyltransferase 2 family, polypeptide A1, complex locus
Gga.5625.1.S1_s_at	0.1448	4.33746	-1.88604	PGP	1.13514	0.00562193	Phosphoglycolate phosphatase
Gga.13490.1.S1_at	0.2987	2.67363	-3.90603	CKMT1A	1.1399	0.0390795	Creatine kinase, mitochondrial 1A
Gga.3068.2.S1_at	0.2119	3.39254	-2.98184	THRAP3	1.13995	0.0160533	Thyroid hormone receptor associated protein 3
Gga.12117.1.S1_at	0.2417	3.10345	-3.34544	JARID2	1.14003	0.0227475	Jumonji and AT-rich interaction domain containing 2
GgaAffx.9976.1.S1_s_at	0.1534	4.1856	-2.05216	LIPI	1.14029	0.00659406	Lipase, member I
GgaAffx.20255.1.S1_s_at	0.1456	4.3288	-1.89541	PARP4	1.14049	0.00567276	Poly (ADP-ribose) polymerase family, member 4
GgaAffx.10417.7.S1_s_at	0.2777	2.8125	-3.72269	DST	1.14102	0.0327177	Dystonin
GgaAffx.3253.1.S1_s_at	0.1902	3.63145	-2.69095	ACSL3	1.14105	0.0121539	Acyl-CoA synthetase long-chain family member 3
GgaAffx.24049.4.S1_at	0.284	2.77125	-3.77695	DNM1L	1.14119	0.0344812	Dynamin 1-like
Gga.8371.1.S1_s_at	0.1175	4.93844	-1.26574	ADIPOR2	1.14123	0.00308824	Adiponectin receptor 2
GgaAffx.2219.1.S1_s_at	0.1482	4.28929	-1.93832	PEX11G	1.14291	0.00591149	Peroxisomal biogenesis factor 11 gamma
GgaAffx.5073.2.S1_s_at	0.3084	2.61136	-3.98878	PIK3CG	1.14391	0.0423554	Phosphatidylinositol-4,5-bisphosphate 3-kinase catalytic subunit gamma
GgaAffx.22137.1.S1_at	0.1556	4.15097	-2.09058	PXK	1.14423	0.00684158	PX domain containing serine/threonine kinase like
Gga.5766.1.S1_at	0.1542	4.17504	-2.06386	ERO1L	1.14454	0.00666848	ERO1-like (S. Cerevisiae)
GgaAffx.10187.1.S1_at	0.2504	3.02885	-3.44117	DPY19L4	1.14508	0.0249398	Dpy-19 like 4 (C. Elegans)
GgaAffx.2985.1.S1_s_at	0.1854	3.69558	-2.61442	TRAFD1	1.14526	0.0112962	TRAF-type zinc finger domain containing 1
GgaAffx.907.1.S1_at	0.197	3.55124	-2.7876	NADK	1.14532	0.0133308	NAD kinase
Gga.15220.1.S1_at	0.1283	4.62543	-1.58152	BAIAP2L2	1.14576	0.00419282	BAI1 associated protein 2 like 2
GgaAffx.11258.4.S1_s_at	0.289	2.73324	-3.8271	ATRN	1.14617	0.036198	Attractin
GgaAffx.25016.1.S1_at	0.1622	4.0265	-2.23033	STS	1.14696	0.00782204	Steroid sulfatase (microsomal), isozyme S
Gga.8508.1.S2_s_at	0.3071	2.61927	-3.97825	SLA	1.147	0.0419235	Src-like-adaptor
GgaAffx.23381.3.S1_at	0.3068	2.62058	-3.97651	CRB2	1.14736	0.0418523	Crumbs family member 2
GgaAffx.660.2.S1_s_at	0.323	2.52106	-4.10926	GOLGA1	1.14819	0.0476401	Golgin A1
Gga.8337.1.S1_at	0.1197	4.86718	-1.33625	HAGH	1.14924	0.00330703	Hydroxyacylglutathione hydrolase
Gga.13530.1.S1_s_at	0.1841	3.70755	-2.60022	NANP	1.15053	0.0111438	N-acetylneuraminic acid phosphatase
Gga.19417.1.S1_at	0.1259	4.67611	-1.52932	PLEKHA1	1.15094	0.00398667	Pleckstrin homology domain containing A1
Gga.216.1.S2_at	0.1596	4.06764	-2.18386	SLC34A2	1.15315	0.00748143	Solute carrier family 34 (type II sodium/phosphate contransporter), member 2
GgaAffx.7702.1.S1_at	0.2347	3.16155	-3.27141	MGAT3	1.15349	0.0211869	Mannosyl (beta-1,4-)-glycoprotein beta-1,4-N-acetylglucosaminyltransferase
GgaAffx.7572.1.S1_at	0.1547	4.16442	-2.07564	PPM1A	1.15444	0.00674425	Protein phosphatase, Mg2+/Mn2+ dependent, 1A
Gga.6220.5.S1_a_at	0.3053	2.62979	-3.96425	CREM	1.15549	0.0413557	CAMP responsive element modulator
GgaAffx.20728.1.S1_at	0.2302	3.19854	-3.22451	LTA4H	1.15569	0.0202549	Leukotriene A4 hydrolase
Gga.8267.3.S1_a_at	0.25	3.03657	-3.43124	KIAA0226L	1.15576	0.0247027	KIAA0226-like
Gga.8879.1.S1_at	0.2195	3.30383	-3.09211	FA2H	1.15586	0.017841	Fatty acid 2-hydroxylase
GgaAffx.2862.1.S1_s_at	0.1488	4.27587	-1.95296	MTHFR	1.15647	0.00599518	Methylenetetrahydrofolate reductase (NAD(P)H)
Gga.19744.1.S1_at	0.1575	4.1067	-2.13999	CCNY	1.15696	0.00717345	Cyclin Y
Gga.10918.1.S1_at	0.1708	3.897	-2.37847	GUCD1	1.15776	0.00901387	Guanylyl cyclase domain containing 1
GgaAffx.10778.1.S1_at	0.2541	2.99706	-3.48218	ATP11A	1.16021	0.0259436	ATPase, class VI, type 11A
Gga.5365.1.S1_at	0.1732	3.85633	-2.42557	GPR157	1.16119	0.00942945	G protein-coupled receptor 157
GgaAffx.4294.1.S1_at	0.1814	3.74596	-2.55478	SLCO3A1	1.16293	0.0106699	Solute carrier organic anion transporter family member 3A1
Gga.13800.1.S1_at	0.306	2.6254	-3.97009	TNFRSF18	1.16426	0.0415914	Tumor necrosis factor receptor superfamily, member 18
GgaAffx.10239.1.S1_at	0.176	3.82487	-2.4622	KCNJ15	1.1663	0.00976569	Potassium inwardly-rectifying channel, subfamily J, member 15
GgaAffx.26771.1.S1_s_at	0.1543	4.17151	-2.06777	LIMA1	1.16812	0.00669351	LIM domain and actin binding 1
Gga.19400.1.A1_s_at	0.176	3.82538	-2.4616	TENM3	1.16955	0.00976006	Teneurin transmembrane protein 3
GgaAffx.21123.1.S1_s_at	0.1237	4.74841	-1.45558	CTSB	1.17009	0.00371231	Cathepsin B
GgaAffx.22956.1.S1_at	0.1237	4.75033	-1.45363	ZFYVE26	1.17021	0.00370531	Zinc finger, FYVE domain containing 26
GgaAffx.10954.1.S1_at	0.1772	3.80928	-2.4804	USP12	1.17354	0.00993721	Ubiquitin specific peptidase 12
GgaAffx.3229.1.S1_s_at	0.1332	4.53746	-1.6731	WDFY1	1.17531	0.0045801	WD repeat and FYVE domain containing 1
Gga.2807.1.S1_at	0.1197	4.87207	-1.33139	ATP2A3	1.17533	0.00329147	ATPase, Ca++ transporting, ubiquitous
GgaAffx.22895.1.S1_x_at	0.2994	2.66619	-3.9159	EPB41L1	1.17719	0.0394563	Erythrocyte membrane protein band 4.1-like 1
GgaAffx.25107.5.S1_s_at	0.1714	3.88927	-2.3874	DOCK9	1.17773	0.00909126	Dedicator of cytokinesis 9
Gga.16071.1.S1_s_at	0.1938	3.58352	-2.74858	SGPL1	1.17841	0.0128426	Sphingosine-1-phosphate lyase 1
Gga.7516.1.S1_s_at	0.1344	4.50813	-1.70392	PTGR1	1.17981	0.00471818	Prostaglandin reductase 1
Gga.5387.1.S1_at	0.2085	3.42846	-2.93754	DHX58	1.18174	0.0153869	DEXH-box helicase 58
Gga.1737.1.S1_at	0.1408	4.40318	-1.81534	SLC27A4	1.18223	0.00525243	Solute carrier family 27 (fatty acid transporter), member 4
GgaAffx.3403.1.S1_at	0.1253	4.69563	-1.50933	TTC39B	1.18391	0.0039104	Tetratricopeptide repeat domain 39B
Gga.19709.1.S1_s_at	0.2502	3.03278	-3.43611	F5	1.18472	0.0248186	Coagulation factor V
Gga.100.1.S1_a_at	0.3027	2.64518	-3.94379	FAS	1.18548	0.0405408	Fas cell surface death receptor
GgaAffx.10325.1.S1_s_at	0.1041	5.30766	-0.912926	LMBRD1	1.18869	0.00218889	LMBR1 domain containing 1
Gga.17291.1.S1_at	0.1074	5.23717	-0.978686	C8H1ORF168	1.18884	0.00233448	Chromosome 8 open reading frame, human C1orf168
Gga.8876.1.S1_at	0.2113	3.39872	-2.97421	AQP11	1.18918	0.0159365	Aquaporin 11
GgaAffx.4867.1.S1_at	0.2726	2.85354	-3.66887	ZDHHC15	1.19141	0.0310594	Zinc finger, DHHC-type containing 15
GgaAffx.4305.1.S1_at	0.2416	3.10427	-3.3444	TMC7	1.19265	0.0227248	Transmembrane channel like 7
GgaAffx.9763.2.S1_s_at	0.1938	3.58407	-2.74792	TRIM14	1.19432	0.0128344	Tripartite motif containing 14
GgaAffx.1767.4.S1_s_at	0.2777	2.81404	-3.72067	XRN1	1.19579	0.0326536	5'-3' exoribonuclease 1
Gga.5312.1.S1_at	0.1467	4.31771	-1.90743	SNX22	1.19712	0.00573865	Sorting nexin 22
Gga.2441.1.S1_at	0.1792	3.77736	-2.51782	CCK	1.19853	0.0102993	Cholecystokinin
Gga.4478.1.S2_at	0.1145	5.02989	-1.1764	UBE2J1	1.20018	0.00283127	Ubiquitin conjugating enzyme E2 J1
Gga.17655.1.S1_at	0.1568	4.11635	-2.12919	TSSC4	1.20058	0.00709956	Tumor suppressing subtransferable candidate 4
GgaAffx.5274.1.A1_at	0.3093	2.60545	-3.99664	THBD	1.20114	0.0426811	Thrombomodulin
Gga.8138.1.S1_at	0.1113	5.09821	-1.11051	ELF3	1.20124	0.00265523	E74 like ETS transcription factor 3
GgaAffx.10597.1.S1_at	0.2777	2.80893	-3.72738	PIGA	1.20318	0.0328664	Phosphatidylinositol glycan anchor biosynthesis class A
GgaAffx.23115.1.S1_at	0.2705	2.87137	-3.64555	LRBA	1.2032	0.0303677	LPS-responsive vesicle trafficking, beach and anchor containing
Gga.17472.1.S1_at	0.1904	3.62579	-2.69773	FAM13A	1.20507	0.0122329	Family with sequence similarity 13, member A
Gga.10606.1.S1_at	0.2455	3.06868	-3.38998	SOCS1	1.20749	0.023742	Suppressor of cytokine signaling 1
Gga.2149.1.S1_s_at	0.1159	4.99908	-1.20635	B3GNT2	1.20851	0.00291499	UDP-GlcNAc:betaGal beta-1,3-N-acetylglucosaminyltransferase 2
GgaAffx.26211.1.S1_at	0.1525	4.21185	-2.02318	LHFPL2	1.20879	0.00641322	Lipoma HMGIC fusion partner-like 2
GgaAffx.12760.1.S1_s_at	0.1664	3.97033	-2.29424	DNAJB9	1.20969	0.00831566	DnaJ heat shock protein family (Hsp40) member B9
Gga.5588.1.S1_at	0.1214	4.82298	-1.3804	PDZK1IP1	1.21264	0.00345165	PDZK1 interacting protein 1
Gga.10298.1.S1_s_at	0.1237	4.74871	-1.45528	EDEM3	1.21328	0.00371122	ER degradation enhancer, mannosidase alpha-like 3
GgaAffx.5264.1.S1_at	0.1338	4.52794	-1.68309	CASP18	1.21476	0.00462442	Initiator caspase
GgaAffx.10513.2.S1_s_at	0.1763	3.82233	-2.46516	MAP3K15	1.21489	0.00979341	Mitogen-activated protein kinase kinase kinase 15
Gga.9567.1.S1_at	0.1879	3.65477	-2.66305	B3GNT7	1.21503	0.0118339	UDP-GlcNAc:betaGal beta-1,3-N-acetylglucosaminyltransferase 7
GgaAffx.4746.2.S1_s_at	0.1473	4.30487	-1.92137	NAA60	1.21514	0.00581605	N(alpha)-acetyltransferase 60, NatF catalytic subunit
GgaAffx.11846.1.S1_s_at	0.2889	2.73431	-3.8257	JAK1	1.21522	0.0361487	Janus kinase 1
GgaAffx.8389.6.S1_s_at	0.1473	4.30157	-1.92496	SLC6A19	1.21585	0.00583612	Solute carrier family 6 (neutral amino acid transporter), member 19
GgaAffx.20135.1.S1_s_at	0.1283	4.62597	-1.58096	STAT3	1.21697	0.00419056	Signal transducer and activator of transcription 3 (acute-phase response factor)
GgaAffx.11208.1.S1_at	0.2741	2.84107	-3.68521	TBC1D2	1.21717	0.0315534	TBC1 domain family member 2
Gga.5294.1.S1_at	0.1102	5.1361	-1.07427	TST	1.21719	0.00256301	Thiosulfate sulfurtransferase (rhodanese)
GgaAffx.10275.1.S1_at	0.1904	3.62394	-2.69996	SAMD12	1.21855	0.0122591	Sterile alpha motif domain containing 12
GgaAffx.1974.1.S1_at	0.1261	4.67238	-1.53314	ANK3	1.21878	0.00400143	Ankyrin 3, node of Ranvier (ankyrin G)
Gga.9981.1.S1_at	0.1159	4.97564	-1.22924	FAM234A	1.21993	0.00298062	Family with sequence similarity 234 member A
Gga.13491.1.S1_at	0.3245	2.51027	-4.1237	MGARP	1.22007	0.0483175	Mitochondria localized glutamic acid rich protein
Gga.3823.1.S1_at	0.18	3.76732	-2.52962	PER2	1.22085	0.0104162	Period circadian clock 2
GgaAffx.6311.1.S1_at	0.1254	4.68708	-1.51807	C1H12ORF28	1.22248	0.00394358	Chromosome 1 open reading frame, human C12orf28
Gga.5571.1.S1_at	0.128	4.63982	-1.56665	RPS27L	1.2241	0.00413305	Ribosomal protein S27 like
Gga.13986.1.S1_at	0.131	4.57136	-1.63766	IFT57	1.22517	0.00442623	Intraflagellar transport 57
Gga.2081.1.S2_at	0.1608	4.04584	-2.20845	GATA5	1.22544	0.0076598	GATA binding protein 5
GgaAffx.21250.1.S1_s_at	0.1203	4.84594	-1.35743	C9ORF58	1.22699	0.00337563	Allograft inflammatory factor 1-like
Gga.10147.1.S1_at	0.1558	4.14775	-2.09417	GALNT12	1.22869	0.00686514	UDP-N-acetyl-alpha-D-galactosamine:polypeptide N-acetylgalactosaminyltransferase 12 (GalNAc-T12)
Gga.927.1.S1_at	0.1531	4.19462	-2.04218	ANPEP	1.22955	0.00653125	Alanyl (membrane) aminopeptidase
GgaAffx.21843.1.S1_s_at	0.1159	4.99183	-1.21342	CYP2H1	1.22978	0.00293512	Cytochrome P450 2H1
Gga.11450.1.S1_at	0.1695	3.91588	-2.3567	ETNK1	1.23414	0.00882802	Ethanolamine kinase 1
GgaAffx.25853.1.S1_at	0.193	3.59753	-2.7317	TRIM3	1.23431	0.0126369	Tripartite motif containing 3
GgaAffx.10197.1.S1_at	0.1879	3.65581	-2.66181	KCNE2	1.23686	0.0118199	Potassium voltage-gated channel, Isk-related family, member 2
GgaAffx.107.1.S1_at	0.143	4.3726	-1.84815	ISOC1	1.23746	0.00542081	Isochorismatase domain containing 1
GgaAffx.21550.1.S1_s_at	0.1583	4.08838	-2.16053	NIPSNAP1	1.23846	0.00731607	Nipsnap homolog 1 (C. Elegans)
GgaAffx.7395.1.S1_at	0.3228	2.52576	-4.10298	PNLDC1	1.24067	0.0473484	PARN like, ribonuclease domain containing 1
Gga.8847.1.S1_at	0.1854	3.69452	-2.61569	C26H6ORF106	1.24342	0.0113099	Chromosome 26 open reading frame, human C6orf106
Gga.8259.1.S1_at	0.1179	4.92248	-1.28146	MATK	1.24573	0.00313575	Megakaryocyte-associated tyrosine kinase
Gga.19350.1.S1_at	0.3025	2.64726	-3.94103	TOR1AIP2	1.24883	0.0404322	Torsin A interacting protein 2
GgaAffx.22838.1.S1_at	0.218	3.3218	-3.06968	ATP6V0C	1.24944	0.0174617	ATPase, H+ transporting, lysosomal 16kDa, V0 subunit c
Gga.15150.1.S1_at	0.2649	2.91479	-3.58891	AP3M2	1.24977	0.0287527	Adaptor-related protein complex 3, mu 2 subunit
Gga.8228.1.S1_at	0.1227	4.77678	-1.42687	BEND7	1.25047	0.00361057	BEN domain containing 7
Gga.7435.3.S1_a_at	0.1093	5.17057	-1.04149	OSBPL1A	1.25551	0.00248229	Oxysterol binding protein-like 1A
Gga.13583.1.S1_at	0.1531	4.19101	-2.04618	CD36	1.25576	0.00655633	CD36 molecule
Gga.8861.1.S1_at	0.1715	3.8838	-2.39373	MAP3K8	1.25612	0.00914645	Mitogen-activated protein kinase kinase kinase 8
GgaAffx.4483.1.S1_at	0.2195	3.31035	-3.08397	LRRK2	1.25704	0.0177024	Leucine-rich repeat kinase 2
GgaAffx.23844.1.S1_s_at	0.2308	3.19353	-3.23085	UTRN	1.25794	0.0203784	Utrophin
GgaAffx.2354.1.S1_at	0.229	3.21189	-3.20764	A1CF	1.25943	0.0199298	APOBEC1 complementation factor
GgaAffx.3776.1.S1_at	0.181	3.75786	-2.54075	FRMD7	1.26099	0.0105277	FERM domain containing 7
GgaAffx.25088.2.S1_at	0.1416	4.39341	-1.82581	MYO16	1.26457	0.00530561	Myosin XVI
Gga.749.1.S1_at	0.1662	3.97717	-2.28643	PLS1	1.26457	0.00825374	Plastin 1
GgaAffx.24652.1.S1_at	0.1893	3.6414	-2.67903	GNE	1.26553	0.0120161	Glucosamine (UDP-N-acetyl)-2-epimerase/N-acetylmannosamine kinase
GgaAffx.4338.1.S1_at	0.1663	3.9749	-2.28902	PFKP	1.26607	0.00827421	Phosphofructokinase, platelet
GgaAffx.331.1.S1_at	0.1297	4.58942	-1.61885	SPIRE2	1.26747	0.00434665	Spire-type actin nucleation factor 2
Gga.7523.1.S1_s_at	0.1354	4.4807	-1.73286	FNDC3A	1.26901	0.00485159	Fibronectin type III domain containing 3A
Gga.578.1.S2_at	0.2424	3.09938	-3.35064	IKZF1	1.27035	0.0228614	IKAROS family zinc finger 1 (Ikaros)
Gga.127.1.S1_at	0.1045	5.29473	-0.92493	NR1H4	1.27227	0.00221479	Nuclear receptor subfamily 1, group H, member 4
Gga.7159.1.S1_at	0.1488	4.26544	-1.96435	LAPTM5	1.27261	0.00606111	Lysosomal protein transmembrane 5
Gga.11830.1.S1_at	0.1064	5.25915	-0.958097	DNASE1L3	1.27614	0.00228791	Deoxyribonuclease I-like 3
GgaAffx.8985.1.S1_at	0.323	2.52206	-4.10792	UBXN10	1.27724	0.0475777	UBX domain protein 10
GgaAffx.4463.1.S1_at	0.2652	2.91246	-3.59194	AFF4	1.27883	0.028837	AF4/FMR2 family, member 4
Gga.11765.1.S1_at	0.1041	5.3013	-0.918823	ANO5	1.27988	0.00220158	Anoctamin 5
Gga.265.1.S1_at	0.1532	4.18822	-2.04926	MARCO	1.283	0.00657574	Macrophage receptor with collagenous structure
GgaAffx.1631.1.S1_s_at	0.2198	3.29955	-3.09746	DUOX2	1.28321	0.0179327	Dual oxidase 2
GgaAffx.1241.1.S1_at	0.1197	4.87033	-1.33312	PANK3	1.2836	0.003297	Pantothenate kinase 3
Gga.16756.1.S1_s_at	0.1731	3.85898	-2.42249	CHP1	1.28403	0.00940167	Calcineurin like EF-hand protein 1
Gga.11653.1.S1_s_at	0.0988	5.49084	-0.74548	SLC19A3	1.28417	0.00185687	Solute carrier family 19, member 3
GgaAffx.8585.3.S1_s_at	0.1677	3.94545	-2.32272	TLR3	1.28496	0.0085455	Toll-like receptor 3
GgaAffx.2751.1.S1_at	0.1154	5.01593	-1.18996	ARSB	1.28503	0.00286887	Arylsulfatase B
GgaAffx.8122.1.S1_at	0.1863	3.67413	-2.63995	SLC22A23	1.28547	0.0115753	Solute carrier family 22 member 23
GgaAffx.6228.1.S1_s_at	0.3295	2.48704	-4.15478	CYLD	1.28628	0.0498104	Cylindromatosis (turban tumor syndrome)
GgaAffx.25795.1.S1_s_at	0.1021	5.37263	-0.852976	COMP	1.28696	0.00206389	Cartilage oligomeric matrix protein
GgaAffx.21502.1.S1_at	0.1075	5.22647	-0.988729	B3GNT5	1.28858	0.00235752	UDP-GlcNAc:betaGal beta-1,3-N-acetylglucosaminyltransferase 5
Gga.795.1.S1_at	0.1195	4.87796	-1.32554	GATA4	1.28933	0.00327282	GATA binding protein 4
GgaAffx.1243.1.S1_at	0.2686	2.89184	-3.61882	MISP	1.29115	0.0295944	Mitotic spindle positioning
Gga.16254.1.S1_at	0.2004	3.51707	-2.82908	KAT2B	1.29124	0.0138704	K(lysine) acetyltransferase 2B
Gga.9407.1.S1_at	0.1728	3.86357	-2.41717	DNAJC16	1.29474	0.00935394	DnaJ heat shock protein family (Hsp40) member C16
Gga.14717.1.S1_at	0.1182	4.91863	-1.28526	TAP1	1.29561	0.00314736	Transporter 1, ATP-binding cassette, sub-family B (MDR/TAP)
Gga.10787.1.S1_at	0.1419	4.39019	-1.82926	BATF3	1.29568	0.00532324	Basic leucine zipper transcription factor, ATF-like 3
GgaAffx.20264.1.S1_at	0.1113	5.109	-1.10016	FAM84B	1.29893	0.00262857	Family with sequence similarity 84 member B
Gga.9949.1.S1_at	0.1215	4.81614	-1.38726	NSDHL	1.29946	0.00347466	NAD(P) dependent steroid dehydrogenase-like
GgaAffx.1852.2.S1_s_at	0.1161	4.9697	-1.23505	ENPP1	1.30087	0.00299749	Ectonucleotide pyrophosphatase/phosphodiesterase 1
Gga.7526.1.S1_at	0.1471	4.3126	-1.91298	HS3ST1	1.30123	0.00576932	Heparan sulfate-glucosamine 3-sulfotransferase 1
GgaAffx.20967.1.S1_s_at	0.2131	3.37768	-3.00023	CD83	1.30345	0.0163384	CD83 molecule
Gga.7064.1.S1_at	0.1667	3.95915	-2.30702	IGSF1	1.30405	0.00841806	Immunoglobulin superfamily, member 1
GgaAffx.243.1.S1_s_at	0.1227	4.77809	-1.42555	DHDDS	1.30467	0.00360595	Dehydrodolichyl diphosphate synthase subunit
GgaAffx.2762.2.S1_s_at	0.1254	4.69077	-1.5143	CRAT	1.30591	0.00392923	Carnitine O-acetyltransferase
Gga.10237.1.S1_at	0.2466	3.06026	-3.40077	TMEM56	1.30683	0.0239897	Transmembrane protein 56
GgaAffx.5618.1.S1_at	0.1145	5.02977	-1.17652	CASP7	1.30696	0.0028316	Caspase 7, apoptosis-related cysteine peptidase
Gga.4674.3.S1_at	0.1677	3.94245	-2.32616	EPHX1	1.31122	0.00857367	Epoxide hydrolase 1, microsomal (xenobiotic)
GgaAffx.12646.1.S1_at	0.1715	3.88629	-2.39085	SYK	1.31131	0.00912125	Spleen tyrosine kinase
Gga.1369.1.S1_at	0.0976	5.57677	-0.668614	P2RX4	1.31308	0.00172133	Purinergic receptor P2X, ligand-gated ion channel, 4
GgaAffx.24027.1.S1_at	0.1615	4.03409	-2.22173	KIAA1147	1.31735	0.00775784	KIAA1147
GgaAffx.24941.1.S1_s_at	0.1003	5.43617	-0.794941	FBXO25	1.31812	0.00194949	F-box protein 25
GgaAffx.11085.1.S1_at	0.1677	3.94289	-2.32566	FAR2	1.31976	0.00856958	Fatty acyl CoA reductase 2
Gga.2902.1.S1_s_at	0.1567	4.11851	-2.12677	HBAD	1.31986	0.00708315	Alpha-D-globin
Gga.8378.1.S1_at	0.1041	5.30399	-0.916331	TMEM189	1.32004	0.00219621	Transmembrane protein 189
Gga.13191.1.S1_s_at	0.1605	4.05389	-2.19935	CACUL1	1.32196	0.00759332	CDK2 associated cullin domain 1
Gga.5853.1.S1_at	0.1351	4.49279	-1.72008	PEPD	1.32334	0.00479225	Peptidase D
Gga.4791.1.S1_at	0.1309	4.57407	-1.63483	IFI35	1.32342	0.00441418	Interferon-induced protein 35
Gga.14913.1.S1_at	0.1289	4.6027	-1.60505	MUC2	1.32373	0.00428916	Mucin 2, oligomeric mucus/gel-forming
Gga.1022.2.S1_a_at	0.1102	5.13674	-1.07367	GSTZ1	1.32488	0.0025615	Glutathione S-transferase zeta 1
GgaAffx.6334.1.S1_at	0.2558	2.98106	-3.50288	SH3D19	1.32504	0.0264656	SH3 domain containing 19
Gga.5262.3.S1_s_at	0.1782	3.79384	-2.49848	ACAT2	1.3258	0.0101105	Acetyl-CoA acetyltransferase 2
GgaAffx.11970.1.S1_at	0.197	3.55176	-2.78697	NFE2L1	1.326	0.0133228	Nuclear factor, erythroid 2 like 1
Gga.8154.1.S1_at	0.1113	5.09814	-1.11057	RAB17	1.3263	0.00265539	RAB17, member RAS oncogene family
GgaAffx.9422.1.S1_at	0.0991	5.47775	-0.757287	PTGER4	1.32661	0.00187858	Prostaglandin E receptor 4
GgaAffx.4408.1.A1_at	0.2013	3.50155	-2.84799	FAM43A	1.32668	0.0141236	Family with sequence similarity 43 member A
Gga.9763.1.S1_s_at	0.0962	5.68956	-0.569311	CDA	1.32761	0.00156033	Cytidine deaminase
GgaAffx.2081.1.S1_at	0.2187	3.31679	-3.07593	METTL11B	1.33078	0.0175666	Methyltransferase like 11B
GgaAffx.25791.1.S1_at	0.184	3.7111	-2.596	DDHD2	1.33271	0.0110989	DDHD domain containing 2
GgaAffx.11575.1.S1_s_at	0.1006	5.41912	-0.810453	HEBP1	1.33313	0.00197945	Heme binding protein 1
Gga.4868.1.S1_a_at	0.27	2.87511	-3.64067	PNLIP	1.33604	0.030225	Pancreatic lipase
Gga.1205.1.S1_at	0.0962	5.74074	-0.524843	PLA2G7	1.33881	0.00149304	Phospholipase A2 group VII
Gga.544.1.S1_s_at	0.1247	4.71818	-1.48631	LPAR6	1.34031	0.00382432	Lysophosphatidic acid receptor 6
Gga.16814.1.S1_at	0.2179	3.32686	-3.06337	RNF152	1.34056	0.0173566	Ring finger protein 152
GgaAffx.11079.1.S1_at	0.2319	3.18386	-3.2431	ARHGEF19	1.34151	0.0206193	Rho guanine nucleotide exchange factor (GEF) 19
Gga.6031.1.S1_s_at	0.1851	3.69728	-2.61241	HAVCR1	1.34163	0.0112745	Hepatitis A virus cellular receptor 1
Gga.18478.1.S1_s_at	0.1203	4.84414	-1.35922	OLFM4	1.34521	0.00338152	Olfactomedin 4
Gga.144.1.S1_at	0.2702	2.87332	-3.64301	ENTPD8	1.34529	0.0302934	Ectonucleoside triphosphate diphosphohydrolase 8
Gga.3236.1.S1_at	0.1104	5.12089	-1.08879	PHF11	1.34768	0.00259958	PHD finger protein 11
Gga.18941.1.S1_at	0.1332	4.53829	-1.67223	TMEM30C	1.34988	0.00457626	Transmembrane protein 30C
Gga.11016.1.S1_at	0.1252	4.70337	-1.50142	DMA	1.35013	0.0038806	Major histocompatibility complex, class II, DM alpha
GgaAffx.21243.1.S1_s_at	0.0971	5.6231	-0.627603	PHLPP1	1.35149	0.00165298	PH domain and leucine rich repeat protein phosphatase 1
GgaAffx.25879.1.S1_s_at	0.1351	4.49864	-1.71391	MAST3	1.35208	0.00476385	Microtubule associated serine/threonine kinase 3
GgaAffx.13080.1.S1_at	0.096	5.78245	-0.488863	YPEL2	1.35218	0.00144066	Yippee-like 2 (Drosophila)
Gga.3380.1.S1_at	0.218	3.32102	-3.07065	TRDC	1.35289	0.017478	T cell receptor delta constant
Gga.17284.1.S1_at	0.1352	4.49128	-1.72168	CYSRT1	1.35694	0.00479962	Cysteine rich tail 1
Gga.19353.1.S1_at	0.0983	5.54193	-0.69965	RAB43	1.36388	0.00177486	RAB43, member RAS oncogene family
Gga.7542.1.S1_at	0.0962	5.69417	-0.565292	EHHADH	1.36442	0.00155413	Enoyl-CoA, hydratase/3-hydroxyacyl CoA dehydrogenase
Gga.18479.1.S1_at	0.1209	4.8345	-1.36887	RILP	1.3665	0.00341328	Rab interacting lysosomal protein
GgaAffx.23449.1.S1_at	0.1287	4.6181	-1.5891	IFIH1	1.36751	0.00422362	Interferon induced, with helicase C domain 1
GgaAffx.25386.1.S1_at	0.1215	4.81682	-1.38657	DOCK2	1.36973	0.00347235	Dedicator of cytokinesis 2
Gga.4070.1.S1_at	0.1063	5.26181	-0.955613	CSF1R	1.37207	0.00228236	Colony stimulating factor 1 receptor
GgaAffx.1312.1.S1_at	0.2558	2.98048	-3.50364	PARP6	1.3725	0.0264848	Poly (ADP-ribose) polymerase family, member 6
Gga.16880.1.S1_at	0.2813	2.78824	-3.75458	GANC	1.37277	0.0337426	Glucosidase, alpha; neutral C
Gga.8873.1.S1_a_at	0.0962	5.67886	-0.578656	NMI	1.37836	0.00157484	N-myc and STAT interactor
GgaAffx.21846.1.S1_s_at	0.2515	3.01853	-3.45447	TGFA	1.3801	0.0252609	Transforming growth factor alpha
Gga.11169.1.S1_a_at	0.1534	4.18219	-2.05593	ANKRD22	1.38064	0.00661795	Ankyrin repeat domain 22
GgaAffx.2261.5.S1_s_at	0.2199	3.2973	-3.10027	DARS2	1.38162	0.0179811	Aspartyl-tRNA synthetase 2, mitochondrial
Gga.13495.1.S1_at	0.1228	4.77049	-1.43322	PHYH	1.38308	0.00363284	Phytanoyl-CoA 2-hydroxylase
Gga.9873.1.S1_at	0.2852	2.75795	-3.79449	C1QC	1.38409	0.0350718	Complement component 1, q subcomponent, C chain
Gga.19679.1.S1_at	0.1405	4.41374	-1.80405	PPP2R3A	1.38458	0.00519572	Protein phosphatase 2, regulatory subunit B'', alpha
Gga.8627.1.S1_at	0.117	4.95101	-1.25338	SLC28A2	1.38613	0.00305137	Solute carrier family 28 (sodium-coupled nucleoside transporter), member 2
GgaAffx.24289.1.S1_at	0.0893	6.08779	-0.23272	SYNJ2BP	1.38686	0.0011157	Synaptojanin 2 binding protein
GgaAffx.24884.1.S1_s_at	0.1915	3.61594	-2.70956	PDE9A	1.39019	0.0123722	Phosphodiesterase 9A
Gga.2859.1.S1_at	0.1139	5.03838	-1.16817	SLC26A6	1.39112	0.00280868	Solute carrier family 26 (anion exchanger), member 6
Gga.5441.2.S1_a_at	0.0974	5.59669	-0.65094	HTATIP2	1.3913	0.00169154	HIV-1 Tat interactive protein 2
Gga.10636.1.S1_at	0.2339	3.16664	-3.26494	MAP3K7CL	1.39677	0.0210559	MAP3K7 C-terminal like
GgaAffx.6251.1.S1_at	0.143	4.37193	-1.84888	ABCG5	1.4002	0.00542461	ATP binding cassette subfamily G member 5
GgaAffx.22521.1.S1_at	0.2442	3.08366	-3.37076	ITPR1	1.40083	0.0233076	Inositol 1,4,5-trisphosphate receptor, type 1
Gga.5699.1.A1_at	0.323	2.52088	-4.10951	ARL16	1.40746	0.0476516	ADP ribosylation factor like GTPase 16
Gga.5465.1.S1_at	0.0996	5.45988	-0.773437	RCAN1	1.40877	0.00190868	Regulator of calcineurin 1
GgaAffx.6397.1.S1_at	0.1157	5.00617	-1.19945	NFKBIE	1.40946	0.0028955	NFKB inhibitor epsilon
Gga.9012.1.S1_at	0.1488	4.27065	-1.95865	STK17B	1.40949	0.00602805	Serine/threonine kinase 17b
Gga.9770.2.S1_a_at	0.0894	6.0629	-0.253137	FAM114A2	1.40975	0.00113877	Family with sequence similarity 114 member A2
GgaAffx.3506.1.S1_at	0.2267	3.2294	-3.18554	EVI2B	1.41115	0.019512	Ecotropic viral integration site 2B
GgaAffx.22006.1.S1_at	0.1244	4.72543	-1.47893	MAP3K13	1.41172	0.00379712	Mitogen-activated protein kinase kinase kinase 13
Gga.19414.1.S1_at	0.1102	5.14272	-1.06797	LY75	1.4118	0.00254729	Lymphocyte antigen 75
Gga.6730.1.S1_at	0.2958	2.69085	-3.8832	VSIG4	1.41227	0.0382227	V-set and immunoglobulin domain containing 4
GgaAffx.22460.1.S1_at	0.1598	4.06332	-2.18872	MEST	1.41237	0.00751634	Mesoderm specific transcript
GgaAffx.12454.1.S1_s_at	0.1075	5.23077	-0.984688	PPT1	1.41242	0.00234822	Palmitoyl-protein thioesterase 1
GgaAffx.3960.1.S1_at	0.2978	2.67832	-3.8998	TMEM86A	1.41873	0.0388439	Transmembrane protein 86A
Gga.4870.3.S1_a_at	0.0956	5.79616	-0.477097	ACTC1	1.41883	0.00142392	Actin, alpha, cardiac muscle 1
Gga.12685.1.S1_s_at	0.0971	5.61063	-0.638608	CR1L	1.41924	0.00167106	Complement component (3b/4b) receptor 1-like
GgaAffx.26064.2.S1_s_at	0.1946	3.57762	-2.7557	MYPN	1.42479	0.0129303	Myopalladin
Gga.4298.1.S1_at	0.3173	2.55816	-4.05969	CASQ2	1.42531	0.0453878	Calsequestrin 2 (cardiac muscle)
Gga.11645.2.S1_a_at	0.3225	2.52868	-4.09907	CFD	1.42641	0.0471677	Complement factor D (adipsin)
Gga.4297.1.S1_at	0.2356	3.15295	-3.28233	ENO3	1.42723	0.0214103	Enolase 3 (beta, muscle)
Gga.20024.1.S1_at	0.2253	3.2463	-3.16426	CYP46A1	1.4287	0.019118	Cytochrome P450 family 46 subfamily A member 1
Gga.5128.1.S1_at	0.1432	4.36439	-1.85698	CCL20	1.42871	0.00546706	C-C motif chemokine ligand 20
Gga.13108.1.S1_at	0.2324	3.17944	-3.24871	JMJD4	1.42929	0.0207305	Jumonji domain containing 4
Gga.7084.1.S1_at	0.0976	5.57048	-0.6742	SOS2	1.42936	0.00173084	Son of sevenless homolog 2 (Drosophila)
GgaAffx.1270.2.S1_s_at	0.1189	4.90322	-1.30049	CORO2A	1.43011	0.00319424	Coronin, actin binding protein, 2A
Gga.18316.1.S1_at	0.1197	4.86974	-1.33371	SLC16A10	1.43199	0.00329889	Solute carrier family 16 (aromatic amino acid transporter), member 10
GgaAffx.24690.1.S1_at	0.2891	2.7325	-3.82809	CLVS1	1.43282	0.0362326	Clavesin 1
GgaAffx.2082.1.S1_at	0.122	4.79732	-1.40617	MTOR	1.43418	0.00353891	Mechanistic target of rapamycin
Gga.1941.1.S1_at	0.1159	4.99406	-1.21125	FZD4	1.4342	0.00292892	Frizzled class receptor 4
Gga.15722.1.S1_at	0.1958	3.56448	-2.77158	IKZF3	1.43561	0.0131281	IKAROS family zinc finger 3 (Aiolos)
Gga.10572.1.S1_at	0.294	2.69951	-3.87172	LAMP5	1.43589	0.0377991	Lysosomal associated membrane protein family member 5
GgaAffx.349.2.S1_s_at	0.1332	4.53732	-1.67324	PER3	1.43773	0.00458074	Period homolog 3 (Drosophila)
Gga.13799.1.A1_at	0.306	2.62571	-3.96969	RUNX1T1	1.43778	0.0415752	Runt-related transcription factor 1; translocated to, 1 (cyclin D-related)
Gga.2703.1.S1_at	0.2087	3.42593	-2.94065	HES6	1.43782	0.0154328	Hairy and enhancer of split 6 (Drosophila)
Gga.17638.1.S1_at	0.1558	4.14187	-2.10071	ATF3	1.43973	0.00690835	Activating transcription factor 3
GgaAffx.9485.1.S1_at	0.1115	5.0845	-1.12368	ABHD3	1.44049	0.00268953	Abhydrolase domain containing 3
Gga.17664.1.S1_at	0.0962	5.72977	-0.534336	UGCG	1.44229	0.00150717	UDP-glucose ceramide glucosyltransferase
GgaAffx.7149.1.S1_at	0.1753	3.83819	-2.44667	PLCL2	1.44249	0.00962167	Phospholipase C-like 2
Gga.15093.1.A1_at	0.2347	3.16145	-3.27153	CSRP2	1.44428	0.0211894	Cysteine and glycine-rich protein 2
GgaAffx.6591.2.S1_s_at	0.09	5.99819	-0.306591	ABCC10	1.44645	0.00120136	ATP-binding cassette, sub-family C (CFTR/MRP), member 10
Gga.10215.1.S1_at	0.1557	4.14902	-2.09275	TMEM140	1.44732	0.00685579	Transmembrane protein 140
Gga.8674.1.S1_s_at	0.1289	4.60398	-1.60372	CYTH4	1.4478	0.00428366	Cytohesin 4
GgaAffx.23158.2.S1_s_at	0.1113	5.10056	-1.10825	SLC1A1	1.4489	0.00264939	Solute carrier family 1 (neuronal/epithelial high affinity glutamate transporter, system Xag), member 1
Gga.16788.1.S1_at	0.3147	2.57291	-4.04002	CMTR1	1.44909	0.0445246	Cap methyltransferase 1
Gga.450.1.S1_at	0.2565	2.97449	-3.51138	CD5	1.45032	0.0266831	CD5 molecule
Gga.1182.1.S1_s_at	0.2007	3.51253	-2.83461	MOV10	1.45545	0.013944	Mov10, Moloney leukemia virus 10, homolog (mouse)
GgaAffx.24462.1.S1_at	0.09	6.00202	-0.303413	ZZEF1	1.45757	0.00119755	Zinc finger ZZ-type and EF-hand domain containing 1
Gga.6387.1.S1_at	0.0962	5.65677	-0.597988	RAC2	1.45812	0.00160526	Ras-related C3 botulinum toxin substrate 2 (rho family, small GTP binding protein Rac2)
Gga.4384.1.S1_at	0.2088	3.42455	-2.94235	BIRC2	1.45843	0.0154579	Baculoviral IAP repeat containing 2
GgaAffx.21131.1.S1_at	0.1175	4.93655	-1.26759	BACH1	1.45982	0.0030938	BTB domain and CNC homolog 1
Gga.11110.1.A1_at	0.2119	3.39412	-2.97988	KSR1	1.46055	0.0160233	Kinase suppressor of ras 1
Gga.9039.1.S1_at	0.1086	5.19686	-1.01662	GOLM1	1.46076	0.0024227	Golgi membrane protein 1
GgaAffx.2714.1.S1_at	0.2926	2.70568	-3.86356	MCU	1.46288	0.0375008	Mitochondrial calcium uniporter
Gga.14426.1.S1_at	0.1159	4.97777	-1.22715	LIPA	1.46305	0.00297457	Lipase A, lysosomal acid, cholesterol esterase (Wolman disease)
Gga.6460.1.S1_at	0.09	6.00596	-0.300146	MYO15B	1.46467	0.00119364	Myosin XVB pseudogene
GgaAffx.6154.1.S1_at	0.1006	5.41462	-0.814552	FLVCR1	1.46551	0.00198744	Feline leukemia virus subgroup C cellular receptor 1
Gga.6183.1.S1_at	0.1859	3.68193	-2.63066	REG4	1.46617	0.011473	Regenerating islet-derived family, member 4
GgaAffx.13153.1.S1_at	0.0976	5.57506	-0.670126	AACS	1.46787	0.0017239	Acetoacetyl-CoA synthetase
GgaAffx.8353.1.S1_at	0.0985	5.53448	-0.706308	PLXNB2	1.46909	0.00178655	Plexin B2
GgaAffx.13104.1.S1_at	0.1339	4.52012	-1.6913	PPP1R16B	1.46923	0.00466117	Protein phosphatase 1, regulatory subunit 16B
Gga.6012.2.S1_a_at	0.3005	2.66035	-3.92364	BTLA	1.47086	0.0397543	B and T lymphocyte associated
Gga.5454.1.S1_at	0.0988	5.49283	-0.743687	ABHD5	1.47115	0.00185359	Abhydrolase domain containing 5
Gga.5373.1.S1_at	0.0949	5.84399	-0.436229	TMEM45B	1.47337	0.00136721	Transmembrane protein 45B
Gga.3412.1.S1_at	0.1253	4.70139	-1.50344	CITED4	1.47521	0.00388818	Cbp/p300-interacting transactivator, with Glu/Asp-rich carboxy-terminal domain, 4
Gga.16219.1.S1_at	0.1159	4.99414	-1.21117	RNF19B	1.47531	0.00292871	Ring finger protein 19B
Gga.4447.1.S1_at	0.2716	2.85969	-3.66083	PCK1	1.47655	0.0308191	Phosphoenolpyruvate carboxykinase 1 (soluble)
Gga.5008.1.S1_at	0.089	6.10262	-0.220597	CDKN2A	1.47789	0.00110221	Cyclin-dependent kinase inhibitor 2A (melanoma, p16, inhibits CDK4)
GgaAffx.4296.1.S1_at	0.0962	5.76645	-0.502634	PISD	1.47941	0.0014605	Phosphatidylserine decarboxylase
Gga.6072.2.S1_at	0.1322	4.55331	-1.6565	SRGN	1.47951	0.0045074	Serglycin
GgaAffx.6081.2.S1_s_at	0.2438	3.08661	-3.36699	ASB4	1.4898	0.0232234	Ankyrin repeat and SOCS box containing 4
GgaAffx.5653.2.S1_at	0.1154	5.01653	-1.18937	PLA2G4F	1.49166	0.00286723	Phospholipase A2, group IVF
Gga.12033.1.S1_at	0.2159	3.35302	-3.03082	SDCBP2	1.49177	0.0168239	Syndecan binding protein (syntenin) 2
Gga.16655.1.S1_at	0.0996	5.46037	-0.772989	HMHA1	1.49615	0.00190784	Histocompatibility (minor) HA-1
GgaAffx.7852.1.A1_at	0.1755	3.83081	-2.45527	PTGER2	1.49884	0.00970114	Prostaglandin E receptor 2 (subtype EP2), 53kDa
GgaAffx.6161.1.S1_s_at	0.1252	4.70312	-1.50167	PTPRE	1.50014	0.00388156	Protein tyrosine phosphatase, receptor type, E
GgaAffx.4323.1.S1_at	0.0867	6.2829	-0.075466	TMC5	1.50024	0.00095243	Transmembrane channel-like 5
Gga.10239.1.S1_s_at	0.0976	5.58845	-0.658239	MTTP	1.50192	0.00170378	Microsomal triglyceride transfer protein
GgaAffx.22833.2.S1_s_at	0.0962	5.67096	-0.585558	MND1	1.50389	0.00158563	Meiotic nuclear divisions 1
GgaAffx.9514.1.S1_at	0.1095	5.16186	-1.04976	FRK	1.50437	0.00250241	Fyn related Src family tyrosine kinase
Gga.13567.1.S1_at	0.1859	3.68205	-2.63052	TLX3	1.50439	0.0114714	T-cell leukemia homeobox 3
GgaAffx.5353.1.S1_at	0.1858	3.68707	-2.62454	C10ORF112	1.50744	0.011406	Chromosome 2 open reading frame, human C10orf112
GgaAffx.24534.1.S1_at	0.1847	3.70073	-2.60831	C7	1.50969	0.0112303	Complement component 7
Gga.10962.1.S1_at	0.1708	3.89778	-2.37757	ZMYM2	1.51068	0.00900607	Zinc finger, MYM-type 2
GgaAffx.25034.1.S1_s_at	0.1762	3.82325	-2.46409	CYP2B7P1	1.51097	0.00978336	Cytochrome P450, family 2, subfamily B, polypeptide 7 pseudogene 1
GgaAffx.10134.5.S1_s_at	0.2195	3.30611	-3.08926	SYNJ1	1.51142	0.0177923	Synaptojanin 1
GgaAffx.7909.1.S1_at	0.1785	3.79072	-2.50214	TMPRSS6	1.514	0.010146	Transmembrane protease, serine 6
GgaAffx.11713.1.S1_s_at	0.1159	4.98756	-1.2176	ARHGEF3	1.51716	0.00294705	Rho guanine nucleotide exchange factor (GEF) 3
GgaAffx.6310.1.S1_at	0.2251	3.2492	-3.16061	FOSL2	1.51765	0.0190512	FOS like antigen 2
Gga.19571.1.S1_at	0.193	3.6014	-2.72704	FRMPD2	1.51808	0.0125806	FERM and PDZ domain containing 2
GgaAffx.21825.1.S1_s_at	0.1093	5.17218	-1.03998	CYP3A7	1.51854	0.00247861	Cytochrome P450 A 37
GgaAffx.21398.1.S1_at	0.2207	3.28977	-3.1097	DOCK10	1.51883	0.0181442	Dedicator of cytokinesis 10
Gga.6140.1.A1_at	0.3179	2.55522	-4.06362	PCYOX1	1.51923	0.0455619	Prenylcysteine oxidase 1
GgaAffx.2421.1.S1_s_at	0.0971	5.60982	-0.639328	TIMD4	1.51928	0.00167225	T-cell immunoglobulin and mucin domain containing 4
GgaAffx.21772.1.S1_at	0.0962	5.66221	-0.593224	AP000295.9	1.5209	0.00159771	Uncharacterized protein [Source:UniProtKB/TrEMBL;Acc:H0Y3Z8]
GgaAffx.1643.1.S1_at	0.1901	3.63324	-2.6888	ABCA7	1.52395	0.0121289	ATP-binding cassette, sub-family A (ABC1), member 7
Gga.2431.1.S1_at	0.0833	6.45071	0.055933	C3H1ORF115	1.52475	0.0008338	Chromosome 3 open reading frame, human C1orf115
Gga.12660.2.S1_a_at	0.1292	4.59601	-1.612	PCSK5	1.52679	0.00431801	Proprotein convertase subtilisin/kexin type 5
GgaAffx.13006.1.S1_at	0.0984	5.53688	-0.704163	DPP4	1.52812	0.00178278	Dipeptidyl-peptidase 4
GgaAffx.24196.1.S1_s_at	0.1501	4.24945	-1.98185	LPAR2	1.52869	0.00616383	Lysophosphatidic acid receptor 2
Gga.15251.1.S1_at	0.1715	3.88584	-2.39137	POLR2E	1.53102	0.00912581	Polymerase (RNA) II subunit E
Gga.2603.1.S1_at	0.0976	5.58888	-0.65786	MAFB	1.53273	0.00170314	V-maf avian musculoaponeurotic fibrosarcoma oncogene homolog B
GgaAffx.1482.2.S1_s_at	0.1941	3.58024	-2.75253	RFFL	1.53319	0.0128912	Ring finger and FYVE-like domain containing E3 ubiquitin protein ligase
Gga.227.1.S1_at	0.0895	6.03053	-0.279809	STAR	1.53471	0.0011696	Steroidogenic acute regulatory protein
GgaAffx.21759.1.S1_at	0.2072	3.4425	-2.92027	POLH	1.53649	0.0151347	Polymerase (DNA) eta
Gga.7788.1.S1_at	0.1188	4.90741	-1.29635	PINLYP	1.53748	0.00318142	Phospholipase A2 inhibitor and LY6/PLAUR domain containing
GgaAffx.9652.1.S1_at	0.1026	5.36017	-0.864417	MEP1B	1.538	0.0020872	Meprin A subunit beta
GgaAffx.11727.1.S1_at	0.081	6.7457	0.278616	LCP1	1.53877	0.00066427	Lymphocyte cytosolic protein 1 (L-plastin)
Gga.2909.1.S1_a_at	0.105	5.27732	-0.941141	HBAA	1.5392	0.00225024	Hemoglobin, alpha 1
Gga.6962.2.S1_s_at	0.0867	6.24956	-0.101988	GPR137B	1.53974	0.00097826	G protein-coupled receptor 137B
GgaAffx.12969.1.S1_at	0.2427	3.09833	-3.35199	PIK3R5	1.54396	0.0228911	Phosphoinositide-3-kinase, regulatory subunit 5
Gga.5396.1.S1_at	0.0893	6.07671	-0.241794	C1QB	1.54495	0.0011259	Complement component 1, q subcomponent, B chain
Gga.7092.1.S1_at	0.2911	2.71782	-3.84749	WDFY4	1.54744	0.0369209	WDFY family member 4
GgaAffx.22594.1.S1_s_at	0.1079	5.2085	-1.00564	SPINT1	1.54957	0.00239683	Serine peptidase inhibitor, Kunitz type 1
GgaAffx.24560.1.S1_at	0.1244	4.72467	-1.4797	LRRC58	1.55	0.00379994	Leucine rich repeat containing 58
Gga.5846.1.S1_at	0.1525	4.21448	-2.02027	PRR13	1.55214	0.00639537	Proline rich 13
Gga.6025.1.S1_s_at	0.086	6.37243	-0.004928	CTSS	1.55354	0.00088688	Cathepsin S
Gga.5743.1.S1_at	0.117	4.95254	-1.25188	LY96	1.55466	0.00304693	Lymphocyte antigen 96
Gga.250.1.S1_at	0.2351	3.15728	-3.27683	ESPN	1.5572	0.0212974	Espin
GgaAffx.23035.1.A1_at	0.0922	5.91146	-0.379113	CLRN3	1.55908	0.00129159	Clarin 3
GgaAffx.6011.1.S1_s_at	0.2127	3.3824	-2.99438	ADAMTS20	1.55975	0.0162472	ADAM metallopeptidase with thrombospondin type 1 motif, 20
Gga.5848.3.S1_a_at	0.0895	6.03259	-0.278101	CLDN10	1.55986	0.0011676	Claudin 10
Gga.4104.1.S1_at	0.193	3.60118	-2.7273	ALPI	1.56037	0.0125838	Alkaline phosphatase, intestinal
Gga.8129.1.S1_at	0.1218	4.80923	-1.39419	PRAP1	1.56157	0.00349808	Proline-rich acidic protein 1
GgaAffx.1712.1.S1_at	0.2036	3.47945	-2.87497	DEF6	1.56217	0.0144928	Differentially expressed in FDCP 6 homolog (mouse)
Gga.19820.1.S1_at	0.1009	5.40793	-0.820662	COL6A2	1.56276	0.00199941	Collagen, type VI, alpha 2
GgaAffx.24038.1.S1_at	0.2244	3.26128	-3.14542	HTR4	1.56288	0.0187759	5-hydroxytryptamine (serotonin) receptor 4, G protein-coupled
GgaAffx.20961.1.S1_s_at	0.0821	6.63367	0.195269	EPT1	1.56411	0.00072346	Ethanolaminephosphotransferase 1 (CDP-ethanolamine-specific)
GgaAffx.9822.2.S1_at	0.1858	3.68575	-2.62611	HACE1	1.5692	0.0114232	HECT domain and ankyrin repeat containing E3 ubiquitin protein ligase 1
GgaAffx.20451.1.S1_s_at	0.0821	6.6345	0.195889	TRIM36	1.56951	0.00072301	Tripartite motif containing 36
Gga.11448.1.S1_s_at	0.0962	5.71665	-0.545729	SDSL	1.57069	0.00152429	Serine dehydratase-like
GgaAffx.9021.1.S1_at	0.1824	3.73004	-2.57358	CFAP45	1.57344	0.0108635	Cilia and flagella associated protein 45
Gga.6087.1.S1_at	0.0831	6.53739	0.12245	TMEM184A	1.57475	0.00077926	Transmembrane protein 184A
GgaAffx.9848.2.S1_at	0.2853	2.75502	-3.79836	CD101	1.5755	0.0352035	CD101 molecule
GgaAffx.24216.1.S1_at	0.0919	5.9393	-0.355724	DUSP7	1.57618	0.0012618	Dual specificity phosphatase 7
Gga.4949.1.S1_at	0.086	6.32927	-0.038802	SREBF2	1.5771	0.0009178	Sterol regulatory element binding transcription factor 2
GgaAffx.9906.1.S1_at	0.2777	2.81174	-3.72369	SORCS2	1.57763	0.0327491	Sortilin-related VPS10 domain containing receptor 2
GgaAffx.4650.1.S1_s_at	0.2267	3.22882	-3.18627	SELE	1.57858	0.0195257	Selectin E (endothelial adhesion molecule 1)
Gga.17993.1.S1_at	0.0867	6.23406	-0.11437	ZC3HAV1	1.57877	0.00099055	Zinc finger CCCH-type, antiviral 1
GgaAffx.10050.1.S1_at	0.1615	4.0345	-2.22127	CYYR1	1.57957	0.00775443	Cysteine/tyrosine-rich 1
Gga.7298.1.S1_at	0.086	6.31516	-0.049931	C1QA	1.58303	0.00092818	Complement component 1, q subcomponent, A chain
Gga.3998.1.S1_at	0.0895	6.0405	-0.271578	MAP1LC3A	1.58418	0.00116	Microtubule-associated protein 1 light chain 3 alpha
Gga.8839.2.S1_a_at	0.0988	5.49622	-0.740632	TUBD1	1.58615	0.00184802	Tubulin delta 1
Gga.5386.1.S1_at	0.2178	3.33158	-3.05749	TNFRSF6B	1.58689	0.0172592	Tumor necrosis factor receptor superfamily, member 6b, decoy
Gga.11591.1.S1_at	0.1794	3.77444	-2.52124	FGD3	1.58734	0.0103331	FYVE, RhoGEF and PH domain containing 3
GgaAffx.8944.1.S1_at	0.0829	6.545	0.128246	STK38L	1.5915	0.00077468	Serine/threonine kinase 38 like
Gga.6214.1.S1_a_at	0.1339	4.52456	-1.68664	PLA2G1B	1.5949	0.00464026	Phospholipase A2, group IB (pancreas)
GgaAffx.5247.1.S1_at	0.1266	4.66558	-1.54012	FGL2	1.59873	0.00402852	Fibrinogen like 2
GgaAffx.22330.1.S1_at	0.1557	4.15008	-2.09157	TFAP2C	1.60302	0.00684809	Transcription factor AP-2 gamma (activating enhancer binding protein 2 gamma)
GgaAffx.26411.1.S1_s_at	0.128	4.64375	-1.56259	EPS8L2	1.60438	0.00411691	EPS8-like 2
GgaAffx.25037.1.S1_at	0.0867	6.2809	-0.077054	CLIC5	1.6051	0.00095396	Chloride intracellular channel 5
Gga.539.1.S1_at	0.1031	5.34153	-0.881596	CD247	1.60624	0.00212268	CD247 molecule
GgaAffx.22298.1.S1_s_at	0.0919	5.91709	-0.374376	GFRA3	1.60647	0.00128551	GDNF family receptor alpha 3
Gga.21.1.S1_a_at	0.086	6.32133	-0.045064	IL2RG	1.60682	0.00092363	Interleukin 2 receptor, gamma (severe combined immunodeficiency)
Gga.5758.1.S1_s_at	0.0792	7.08131	0.519704	LYN	1.61321	0.00051784	V-yes-1 Yamaguchi sarcoma viral related oncogene homolog
GgaAffx.10181.2.S1_s_at	0.1403	4.4168	-1.80078	FAM135A	1.61759	0.00517938	Family with sequence similarity 135, member A
GgaAffx.9800.1.S1_at	0.1488	4.26759	-1.962	AIM1	1.61916	0.00604748	Absent in melanoma 1
GgaAffx.22908.3.S1_s_at	0.144	4.35292	-1.86935	CAPN8	1.61982	0.00553244	Calpain 8
GgaAffx.10617.2.S1_s_at	0.1473	4.30365	-1.9227	TLR7	1.62401	0.00582346	Toll-like receptor 7
GgaAffx.796.1.S1_at	0.2249	3.25316	-3.15563	CCDC42	1.62564	0.0189606	Coiled-coil domain containing 42
GgaAffx.8485.2.S1_s_at	0.0963	5.65257	-0.601675	SECISBP2L	1.6313	0.00161113	SECIS binding protein 2-like
Gga.18933.1.S1_s_at	0.1707	3.90177	-2.37296	RASSF5	1.63238	0.0089665	Ras association domain family member 5
Gga.15541.1.S1_at	0.181	3.75542	-2.54362	DHCR7	1.63267	0.0105567	7-dehydrocholesterol reductase
GgaAffx.3777.1.S1_s_at	0.2263	3.23718	-3.17574	ZBTB46	1.63458	0.0193295	Zinc finger and BTB domain containing 46
GgaAffx.23629.2.S1_at	0.1611	4.03968	-2.21541	CPNE2	1.6374	0.007711	Copine II
GgaAffx.20257.1.S1_s_at	0.1033	5.33801	-0.884839	SLC36A1	1.6379	0.00212944	Solute carrier family 36 (proton/amino acid symporter), member 1
GgaAffx.21877.3.S1_s_at	0.2993	2.66926	-3.91182	ACCN2	1.63926	0.0393	Amiloride-sensitive cation channel 2, neuronal
Gga.5940.1.S1_s_at	0.0962	5.71883	-0.543833	SAT1	1.63985	0.00152143	Spermidine/spermine N1-acetyltransferase 1
Gga.1748.1.S1_at	0.081	6.75357	0.284421	PNPLA2	1.64011	0.00066032	Patatin-like phospholipase domain containing 2
Gga.12131.1.S1_at	0.1578	4.09895	-2.14867	MID1IP1	1.6407	0.00723339	MID1 interacting protein 1
GgaAffx.1092.1.S1_s_at	0.0919	5.92233	-0.369971	ATP10B	1.64384	0.00127987	ATPase, class V, type 10B
Gga.19327.1.S1_at	0.2379	3.1348	-3.30543	PTAFR	1.64423	0.0218902	Platelet-activating factor receptor
Gga.12593.1.S1_at	0.2558	2.98075	-3.50328	PDCD6	1.64426	0.0264759	Programmed cell death 6
Gga.8209.1.S1_at	0.0937	5.87406	-0.410693	PRR15	1.64487	0.00133289	Proline rich 15
GgaAffx.2804.1.S1_s_at	0.1789	3.78375	-2.51032	TNN	1.64754	0.0102257	Tenascin N
Gga.2814.1.S1_at	0.0872	6.19916	-0.14236	TRIM2	1.64975	0.00101887	Tripartite motif containing 2
Gga.1171.1.S1_at	0.1677	3.93862	-2.33056	LY6E	1.65313	0.00860988	Lymphocyte antigen 6 complex, locus E
Gga.9768.1.S1_at	0.2955	2.69302	-3.88032	CYTIP	1.65328	0.0381158	Cytohesin 1 interacting protein
Gga.6529.1.S1_at	0.197	3.55133	-2.78749	FCER1G	1.65435	0.0133294	Fc fragment of IgE receptor Ig
Gga.6654.1.A1_at	0.229	3.21418	-3.20474	PTPRJ	1.65475	0.0198746	Protein tyrosine phosphatase, receptor type J
Gga.3858.1.S1_at	0.0893	6.07076	-0.246676	PPARG	1.65483	0.00113142	Peroxisome proliferator-activated receptor gamma
Gga.3383.1.S1_at	0.0962	5.70374	-0.556949	LITAF	1.65685	0.00154133	Lipopolysaccharide induced TNF factor
Gga.19578.1.S1_s_at	0.1473	4.30827	-1.91768	PLEKHA7	1.65699	0.00579546	Pleckstrin homology domain containing A7
Gga.1294.1.S1_at	0.0821	6.60595	0.174418	MYO1F	1.65725	0.00073904	Myosin IF
Gga.10343.1.S1_a_at	0.1304	4.58108	-1.62753	TPPP	1.65792	0.00438319	Tubulin polymerization promoting protein
GgaAffx.12842.1.S1_s_at	0.209	3.42187	-2.94564	IRG1	1.65841	0.0155067	Immunoresponsive 1 homolog (mouse)
GgaAffx.9707.1.S1_s_at	0.0872	6.17863	-0.158894	PCMTD1	1.65849	0.00103596	Protein-L-isoaspartate (D-aspartate) O-methyltransferase domain containing 1
Gga.10194.1.S1_s_at	0.2444	3.07712	-3.37915	VILL	1.65893	0.0234963	Villin-like
Gga.19843.1.S1_s_at	0.1075	5.22532	-0.98981	DENND5B	1.66092	0.00236002	DENN/MADD domain containing 5B
GgaAffx.20824.1.S1_at	0.081	6.84149	0.348728	SLC30A10	1.66164	0.00061807	Solute carrier family 30, member 10
Gga.11832.1.S1_at	0.1009	5.4044	-0.823886	EGLN3	1.66169	0.00200575	Egl-9 family hypoxia-inducible factor 3
GgaAffx.5085.5.S1_at	0.2731	2.8509	-3.67233	CYP2J6L3	1.66434	0.0311632	Cytochrome P450 2J6-like 3
Gga.10695.1.S1_s_at	0.2308	3.19387	-3.23042	IFT81	1.66587	0.02037	Intraflagellar transport 81
GgaAffx.1210.2.S1_at	0.2982	2.67652	-3.90219	ROGDI	1.66873	0.038934	Rogdi homolog
Gga.6848.2.S1_at	0.1306	4.5785	-1.63021	GLIPR1L	1.66886	0.00439457	GLI pathogenesis-related 1-like
GgaAffx.378.1.S1_at	0.24	3.12059	-3.32356	PTPN7	1.66997	0.0222745	Protein tyrosine phosphatase, non-receptor type 7
Gga.12805.1.S1_s_at	0.2412	3.10787	-3.3398	MCF2L	1.67371	0.0226246	MCF.2 cell line derived transforming sequence-like
GgaAffx.26272.1.S1_at	0.0962	5.6686	-0.587628	FBXO6	1.67393	0.00158889	F-box protein 6
GgaAffx.7341.1.S1_s_at	0.0792	7.09571	0.529771	SLC22A3	1.67531	0.00051245	Solute carrier family 22 (organic cation transporter), member 3
GgaAffx.20550.1.S1_s_at	0.081	6.77615	0.30102	RNF128	1.67881	0.00064916	Ring finger protein 128
GgaAffx.20662.1.S1_at	0.1525	4.20547	-2.03021	NARF	1.67898	0.00645667	Nuclear prelamin A recognition factor
Gga.9972.1.S1_at	0.0971	5.60863	-0.640375	RASD1	1.68178	0.00167398	RAS, dexamethasone-induced 1
GgaAffx.21416.1.S1_at	0.0919	5.93081	-0.362847	ZC3H12D	1.68349	0.0012708	Zinc finger CCCH-type containing 12D
Gga.7060.1.S1_s_at	0.0895	6.03824	-0.273437	RNF103	1.6854	0.00116216	Ring finger protein 103
Gga.6433.1.S1_at	0.1193	4.88562	-1.31793	CLDN2	1.68713	0.00324876	Claudin 2
GgaAffx.8960.1.S1_at	0.1779	3.80079	-2.49034	TXK	1.68827	0.0100321	TXK tyrosine kinase
GgaAffx.21438.1.S1_at	0.1811	3.75405	-2.54524	CDC14A	1.68842	0.010573	Cell division cycle 14A
GgaAffx.1786.1.S1_at	0.3263	2.50318	-4.13318	TMEM132B	1.69006	0.0487679	Transmembrane protein 132B
Gga.9765.1.S1_at	0.1391	4.43948	-1.7766	ANKRD9	1.69092	0.00506024	Ankyrin repeat domain 9
Gga.10017.1.S1_at	0.1227	4.7783	-1.42533	FAM134B	1.69752	0.0036052	Family with sequence similarity 134, member B
Gga.3781.1.S1_at	0.0821	6.67003	0.222482	ACE	1.70178	0.00070361	Angiotensin I converting enzyme
Gga.20070.1.S1_at	0.1175	4.93581	-1.26832	MAN1A1	1.70327	0.003096	Mannosidase, alpha, class 1A, member 1
GgaAffx.1677.1.S1_at	0.2119	3.39255	-2.98183	RGS13	1.7043	0.0160532	Regulator of G-protein signaling 13
GgaAffx.4936.3.S1_s_at	0.198	3.54036	-2.80079	ECEL1	1.70504	0.0135001	Endothelin converting enzyme-like 1
Gga.3986.2.S1_a_at	0.1006	5.41534	-0.8139	CA2	1.70684	0.00198617	Carbonic anhydrase II
GgaAffx.8741.1.S1_at	0.0792	7.12115	0.547497	LONRF1	1.70829	0.00050308	LON peptidase N-terminal domain and ring finger 1
Gga.333.1.S1_at	0.1439	4.35761	-1.86429	SIX6	1.70892	0.00550561	SIX homeobox 6
Gga.6068.3.S1_at	0.1861	3.67774	-2.63564	DNALI1	1.70911	0.0115278	Dynein axonemal light intermediate chain 1
Gga.11350.2.S1_at	0.09	5.99689	-0.307669	ACE2	1.713	0.00120266	Angiotensin I converting enzyme 2
Gga.6319.2.S1_a_at	0.1075	5.21837	-0.996345	LGMN	1.71347	0.00237515	Legumain
Gga.915.1.S1_at	0.081	6.75742	0.287256	SOCS3	1.71378	0.0006584	Suppressor of cytokine signaling 3
Gga.7800.1.S1_at	0.1779	3.80136	-2.48967	GVIN1	1.71772	0.0100257	GTPase, very large interferon inducible 1
GgaAffx.25687.1.S1_at	0.1618	4.03019	-2.22615	CPEB4	1.71952	0.00779075	Cytoplasmic polyadenylation element binding protein 4
GgaAffx.8507.1.S1_at	0.1525	4.2137	-2.02114	IKBKE	1.71971	0.00640068	Inhibitor of kappa light polypeptide gene enhancer in B-cells, kinase epsilon
Gga.10880.1.S1_at	0.2849	2.76107	-3.79037	GRAP	1.72717	0.0349322	GRB2-related adaptor protein
Gga.15868.1.S1_s_at	0.0893	6.07702	-0.241538	TMEM37	1.72733	0.00112561	Transmembrane protein 37
GgaAffx.9628.1.S1_at	0.0976	5.57694	-0.668462	GDA	1.73246	0.00172107	Guanine deaminase
GgaAffx.20097.1.S1_at	0.2249	3.25295	-3.15589	RGR	1.73277	0.0189653	Retinal G protein coupled receptor
Gga.7733.1.S1_at	0.0962	5.72208	-0.541006	ENTPD7	1.73313	0.00151717	Ectonucleoside triphosphate diphosphohydrolase 7
GgaAffx.2893.1.S1_at	0.0919	5.94119	-0.354139	ASPA	1.73447	0.00125981	Aspartoacylase
Gga.9387.1.S1_at	0.0821	6.60764	0.175687	GGT1	1.73452	0.00073808	Gamma-glutamyltransferase 1
GgaAffx.25588.1.S1_at	0.1677	3.9389	-2.33024	MYO15L	1.73598	0.00860723	Myosin-XV-like
Gga.41.1.S1_at	0.0821	6.65295	0.209714	BCMO1	1.73789	0.00071286	Beta-carotene 15,15'-monooxygenase 1
Gga.534.1.S1_at	0.3124	2.58705	-4.02116	KCNG4	1.74145	0.0437132	Potassium voltage-gated channel, subfamily G, member 4
Gga.10745.2.S1_s_at	0.0822	6.5887	0.161394	CYP4V2	1.74268	0.00074893	Cytochrome P450 family 4 subfamily V member 2
Gga.282.1.S1_at	0.2962	2.68911	-3.8855	POU4F3	1.74331	0.038308	POU class 4 homeobox 3
GgaAffx.7658.1.S1_at	0.1907	3.62235	-2.70186	PARP9	1.74974	0.0122814	Poly(ADP-ribose) polymerase family member 9
Gga.14618.1.S1_at	0.0956	5.79561	-0.477568	DTX3L	1.75395	0.00142459	Deltex 3 like, E3 ubiquitin ligase
Gga.9239.1.S1_x_at	0.099	5.48561	-0.750188	YF5	1.75438	0.0018655	MHC class I antigen YF5
Gga.236.1.S1_at	0.0765	7.38526	0.727421	LCP2	1.75539	0.00041672	Lymphocyte cytosolic protein 2 (SH2 domain containing leukocyte protein of 76kDa)
Gga.15970.1.S1_at	0.3129	2.58407	-4.02513	NUDT9	1.75769	0.0438826	Nudix hydrolase 9
GgaAffx.25376.1.S1_at	0.2324	3.17832	-3.25012	CAMK4	1.76233	0.0207586	Calcium/calmodulin-dependent protein kinase IV
Gga.17787.1.S1_at	0.2249	3.25402	-3.15454	RNF216	1.76327	0.0189408	Ring finger protein 216
Gga.4958.1.S1_at	0.3097	2.60393	-3.99867	XIRP1	1.76537	0.0427655	Xin actin-binding repeat containing 1
Gga.11539.1.S1_at	0.0728	7.5564	0.840141	IFI30	1.76565	0.00036994	Interferon, gamma-inducible protein 30
Gga.7217.1.S1_at	0.0831	6.53194	0.118292	CL2	1.76824	0.00078257	Liver ribonuclease A
Gga.18629.1.S1_at	0.0792	7.08062	0.519227	TMCC3	1.77012	0.0005181	Transmembrane and coiled-coil domain family 3
GgaAffx.26270.1.S1_s_at	0.0886	6.13553	-0.19379	HEPH	1.77094	0.00107295	Hephaestin
Gga.1307.1.S1_s_at	0.1508	4.24234	-1.98964	IL16	1.77461	0.00621009	Interleukin 16
Gga.9641.1.S1_at	0.1497	4.25315	-1.9778	CYP3A4	1.78034	0.0061399	Cytochrome P450, family 3, subfamily A, polypeptide 4
GgaAffx.2511.1.S1_at	0.3047	2.63237	-3.96082	MICALL2	1.78039	0.0412181	MICAL like 2
Gga.10801.1.A1_s_at	0.0895	6.02091	-0.287757	RMDN2	1.78072	0.00117894	Regulator of microtubule dynamics 2
GgaAffx.26067.1.S1_at	0.0867	6.22971	-0.11785	PRKCA	1.78129	0.00099403	Protein kinase C, alpha
Gga.5527.1.S1_at	0.0971	5.61318	-0.636359	TSPAN1	1.78384	0.00166735	Tetraspanin 1
Gga.9292.1.S1_at	0.0971	5.60944	-0.639665	EIF2AK2	1.78418	0.0016728	Eukaryotic translation initiation factor 2 alpha kinase 2
Gga.6291.1.S1_a_at	0.0822	6.58353	0.157483	CIDEC	1.79166	0.00075193	Cell death inducing DFFA like effector c
GgaAffx.6054.1.S1_at	0.2715	2.86009	-3.6603	USH2A	1.79251	0.0308034	Usher syndrome 2A (autosomal recessive, mild)
Gga.7044.1.S1_s_at	0.1033	5.32943	-0.892769	SEPP1	1.7962	0.00214606	Selenoprotein P, plasma, 1
Gga.18939.1.S1_at	0.0793	7.03265	0.48553	SCPEP1	1.80112	0.00053655	Serine carboxypeptidase 1
Gga.12577.2.S1_a_at	0.1528	4.19753	-2.03897	BBS4	1.8018	0.00651114	Bardet-Biedl syndrome 4
GgaAffx.1638.1.S1_at	0.323	2.52205	-4.10794	KCNT2	1.80443	0.0475784	Potassium channel, subfamily T, member 2
Gga.1660.1.S1_s_at	0.0987	5.52184	-0.717628	C5H15ORF62	1.80689	0.0018066	Chromosome 5 open reading frame, human C15orf62
Gga.6371.2.S1_a_at	0.0765	7.34701	0.701811	BTG2	1.80914	0.00042809	BTG family, member 2
Gga.19180.1.S1_s_at	0.0847	6.40206	0.018198	MXI1	1.80915	0.00086634	MAX interactor 1, dimerization protein
Gga.6369.1.S1_at	0.0962	5.70072	-0.559583	ENTPD8L	1.81154	0.00154536	Ectonucleoside triphosphate diphosphohydrolase 8-like
GgaAffx.21623.1.S1_at	0.0988	5.49344	-0.743138	TMA7	1.81207	0.00185259	Translation machinery associated 7 homolog (S. Cerevisiae)
Gga.13981.1.A1_at	0.3228	2.52501	-4.10399	CCDC173	1.81716	0.0473949	Coiled-coil domain containing 173
Gga.674.1.S1_at	0.0782	7.19525	0.598724	GCH1	1.82125	0.00047691	GTP cyclohydrolase 1
GgaAffx.26130.1.S1_at	0.1215	4.81892	-1.38447	SOAT1	1.82231	0.00346529	Sterol O-acyltransferase 1
GgaAffx.20712.1.S1_s_at	0.2324	3.1784	-3.25002	GALNT13	1.82543	0.0207566	UDP-N-acetyl-alpha-D-galactosamine:polypeptide N-acetylgalactosaminyltransferase 13 (GalNAc-T13)
GgaAffx.24789.2.S1_s_at	0.2072	3.44075	-2.92241	SNAP91	1.82674	0.0151658	Synaptosomal-associated protein, 91kDa
Gga.11395.1.S1_at	0.1189	4.9012	-1.30249	GPR34	1.82694	0.00320043	G protein-coupled receptor 34
GgaAffx.22458.1.S1_at	0.0778	7.23291	0.624534	NAMPT	1.8282	0.00046422	Nicotinamide phosphoribosyltransferase
GgaAffx.12935.1.S1_s_at	0.081	6.85412	0.357891	DHCR24	1.83029	0.00061226	24-dehydrocholesterol reductase
Gga.15984.1.S1_at	0.0885	6.14691	-0.184553	CCNG2	1.83066	0.00106304	Cyclin G2
GgaAffx.11658.1.S1_s_at	0.2444	3.07962	-3.37594	NCF1	1.84102	0.0234238	Neutrophil cytosolic factor 1
Gga.1313.1.S1_s_at	0.0688	7.84164	1.02155	SPI1	1.84498	0.00030487	Spi-1 proto-oncogene
GgaAffx.460.1.S1_at	0.0872	6.16763	-0.167775	STX12	1.85286	0.00104526	Syntaxin 12
Gga.12739.1.S1_at	0.2407	3.11461	-3.33119	SRRM3	1.85744	0.0224382	Serine/arginine repetitive matrix 3
Gga.10872.1.S1_at	0.1041	5.30215	-0.918043	SEMA4G	1.86049	0.0021999	Sema domain, immunoglobulin domain (Ig), transmembrane domain (TM) and short cytoplasmic domain, (semaphorin) 4G
GgaAffx.1342.1.S1_at	0.081	6.8411	0.348444	ZC3H12A	1.86231	0.00061825	Zinc finger CCCH-type containing 12A
Gga.15316.1.S1_s_at	0.0895	6.02274	-0.286243	STARD4	1.86399	0.00117716	StAR-related lipid transfer (START) domain containing 4
Gga.17471.1.S1_at	0.0971	5.61671	-0.633245	KIAA0319L	1.86591	0.00166222	KIAA0319-like
Gga.3013.1.S1_at	0.1473	4.29974	-1.92695	COL8A1	1.86846	0.00584728	Collagen, type VIII, alpha 1
Gga.960.1.S1_at	0.0676	7.93709	1.08051	VIPR1	1.88106	0.00028614	Vasoactive intestinal peptide receptor 1
GgaAffx.11885.1.S1_s_at	0.2192	3.31326	-3.08034	BTK	1.8824	0.017641	Bruton agammaglobulinemia tyrosine kinase
GgaAffx.13057.1.S1_s_at	0.1824	3.72916	-2.57462	CR2	1.88363	0.0108743	Complement component (3d/Epstein Barr virus) receptor 2
Gga.8190.1.S1_at	0.1442	4.35031	-1.87217	CAPN9	1.88531	0.00554745	Calpain 9
GgaAffx.10945.1.S1_s_at	0.1314	4.56552	-1.64375	SLC46A3	1.88946	0.0044523	Solute carrier family 46 member 3
Gga.1758.1.S1_at	0.1153	5.02046	-1.18555	ALOX5AP	1.8938	0.0028566	Arachidonate 5-lipoxygenase-activating protein
GgaAffx.4858.3.S1_s_at	0.1197	4.86231	-1.34111	OTOP3	1.89508	0.00332263	Otopetrin 3
Gga.8618.1.S1_at	0.0792	7.14335	0.562901	SULT1C3	1.8984	0.00049507	Sulfotransferase family, cytosolic, 1C, member 3
Gga.12319.1.S1_at	0.0831	6.47885	0.077627	C8G	1.8992	0.00081562	Complement component 8, gamma polypeptide
GgaAffx.7448.3.S1_s_at	0.0956	5.79146	-0.481129	SEMA5B	1.9055	0.00142963	Sema domain, seven thrombospondin repeats (type 1 and type 1-like), transmembrane domain (TM) and short cytoplasmic domain, (semaphorin) 5B
Gga.501.1.S1_at	0.2572	2.96867	-3.51892	MMP27	1.90705	0.0268774	Matrix metallopeptidase 27
GgaAffx.6596.2.S1_s_at	0.3057	2.62759	-3.96717	ZNF318	1.90717	0.0414737	Zinc finger protein 318
Gga.6054.1.S1_at	0.2199	3.29588	-3.10206	PKD2	1.90955	0.0180118	Polycystic kidney disease 2 (autosomal dominant)
Gga.10759.1.S1_at	0.0722	7.64351	0.896381	DESI1	1.91114	0.00034849	Desumoylating isopeptidase 1
Gga.15234.1.S1_at	0.0831	6.47313	0.073228	REEP6	1.91176	0.00081928	Receptor accessory protein 6
GgaAffx.20531.1.S1_s_at	0.0894	6.05385	-0.260573	PTBP3	1.91419	0.00114729	Polypyrimidine tract binding protein 3
Gga.4412.1.S1_a_at	0.062	8.19574	1.23605	TAPBP	1.91525	0.00024175	TAP binding protein (tapasin)
GgaAffx.21808.1.S1_s_at	0.2212	3.28356	-3.11747	IL2	1.91649	0.0182798	Interleukin 2
Gga.16473.1.S1_s_at	0.193	3.59812	-2.73099	MAP7D2	1.91813	0.0126283	MAP7 domain containing 2
GgaAffx.7654.2.S1_s_at	0.1029	5.3502	-0.873601	PARP14	1.92023	0.00210609	Poly (ADP-ribose) polymerase family, member 14
GgaAffx.7212.1.S1_s_at	0.2548	2.98979	-3.49159	CFAP65	1.92584	0.0261794	Cilia and flagella associated protein 65
GgaAffx.22614.1.A1_at	0.2853	2.75498	-3.7984	MVB12B	1.9265	0.035205	Multivesicular body subunit 12B
GgaAffx.24867.2.S1_s_at	0.3027	2.64454	-3.94464	ZBTB21	1.93075	0.0405744	Zinc finger and BTB domain containing 21
GgaAffx.198.1.S1_at	0.0975	5.59425	-0.6531	SLC9A2	1.93376	0.00169516	Solute carrier family 9, subfamily A (NHE2, cation proton antiporter 2), member 2
Gga.4507.1.S1_at	0.0643	8.02545	1.13434	ITGB2	1.93445	0.00026999	Integrin, beta 2 (complement component 3 receptor 3 and 4 subunit)
GgaAffx.7210.3.S1_s_at	0.0618	8.3293	1.31402	UNC93A	1.9345	0.000222	Unc-93 homolog A (C. Elegans)
GgaAffx.20601.1.S1_s_at	0.1289	4.6122	-1.5952	CCLL4	1.93596	0.00424858	Chemokine-like ligand 4
GgaAffx.24480.2.S1_s_at	0.2449	3.07313	-3.38426	HORMAD1	1.93891	0.023612	HORMA domain containing 1
GgaAffx.10052.1.S1_at	0.209	3.4212	-2.94647	GABRR2	1.94051	0.015519	Gamma-aminobutyric acid (GABA) A receptor, rho 2
Gga.11167.1.S1_at	0.1759	3.82728	-2.45939	H6PD	1.95223	0.00973946	Hexose-6-phosphate dehydrogenase (glucose 1-dehydrogenase)
GgaAffx.8628.1.S1_at	0.1558	4.14217	-2.10038	GZMK	1.9524	0.00690613	Granzyme K (granzyme 3; tryptase II)
Gga.10774.1.A1_at	0.1237	4.74572	-1.45831	RNF138	1.95921	0.00372211	Ring finger protein 138, E3 ubiquitin protein ligase
Gga.11082.1.S1_at	0.3229	2.52371	-4.10572	RAB40C	1.96012	0.047475	RAB40C, member RAS oncogene family
Gga.11215.1.S1_at	0.062	8.25513	1.27091	TINAG	1.96305	0.00023273	Tubulointerstitial nephritis antigen
Gga.18847.1.A1_at	0.3075	2.6177	-3.98034	ACAP2	1.96339	0.0420088	ArfGAP with coiled-coil, ankyrin repeat and PH domains 2
GgaAffx.10302.1.S1_at	0.2179	3.32974	-3.05978	COL19A1	1.96618	0.017297	Collagen, type XIX, alpha 1
GgaAffx.11387.1.S1_s_at	0.0774	7.25506	0.639641	HCLS1	1.96751	0.00045694	Hematopoietic cell-specific Lyn substrate 1
Gga.12338.1.S1_at	0.0962	5.72884	-0.535144	PTPRF	1.97182	0.00150838	Protein tyrosine phosphatase, receptor type, F
Gga.5827.1.S1_at	0.2565	2.97341	-3.51278	DSCAM	1.97771	0.026719	Down syndrome cell adhesion molecule
GgaAffx.8956.1.S1_at	0.1896	3.63628	-2.68516	RPP25	1.98096	0.0120868	Ribonuclease P/MRP 25kDa subunit
Gga.267.1.S1_at	0.0793	7.03259	0.485488	SLC5A1	1.98156	0.00053658	Solute carrier family 5 (sodium/glucose cotransporter), member 1
Gga.6492.1.S1_at	0.143	4.37529	-1.84526	CXCL13L2	1.9821	0.00540577	Chemokine
GgaAffx.8763.1.S1_at	0.3225	2.52847	-4.09935	DOK6	1.9825	0.0471806	Docking protein 6
Gga.11597.2.S1_s_at	0.12	4.85466	-1.34872	STAT1	1.98326	0.00334727	Signal transducer and activator of transcription 1, 91kDa
Gga.15952.1.S1_at	0.2797	2.79919	-3.74018	RNF145	1.98522	0.0332756	Ring finger protein 145
GgaAffx.2469.1.S1_at	0.081	6.89533	0.387672	FAXDC2	1.98632	0.00059374	Fatty acid hydroxylase domain containing 2
Gga.15107.1.S1_at	0.081	6.81862	0.332087	HMGCR	1.99149	0.00062875	3-hydroxy-3-methylglutaryl-CoA reductase
GgaAffx.3941.1.S1_at	0.2338	3.16839	-3.26272	IL21R	1.99462	0.021011	Interleukin 21 receptor
Gga.1193.1.S2_at	0.081	6.79948	0.318109	PTPRC	2.00211	0.00063786	Protein tyrosine phosphatase, receptor type C
Gga.13054.1.S1_at	0.3068	2.62047	-3.97664	C12H3ORF67	2.00374	0.0418578	Chromosome 12 open reading frame, human C3orf67
Gga.9775.1.S1_s_at	0.2141	3.36957	-3.01028	PODN	2.01037	0.0164963	Podocan
Gga.18687.1.S1_at	0.3233	2.51946	-4.1114	GORAB	2.01129	0.0477398	Golgin, RAB6-interacting
GgaAffx.10009.1.S1_at	0.2477	3.05317	-3.40988	POLN	2.01179	0.0242006	Polymerase (DNA) nu
GgaAffx.25575.5.S1_s_at	0.1938	3.58291	-2.74931	SBNO2	2.01511	0.0128515	Strawberry notch homolog 2 (Drosophila)
GgaAffx.6865.1.A1_at	0.1354	4.48059	-1.73298	FERD3L	2.01657	0.00485213	Fer3-like bHLH transcription factor
GgaAffx.13216.1.S1_s_at	0.081	6.80555	0.322547	NFKBIZ	2.02374	0.00063495	NFKB inhibitor zeta
Gga.330.1.S1_at	0.287	2.74443	-3.81232	PHOX2A	2.0316	0.0356832	Paired-like homeobox 2a
Gga.260.6.A1_at	0.2075	3.43626	-2.92793	DMRT1	2.03344	0.0152461	Doublesex and mab-3 related transcription factor 1
Gga.16886.1.S1_at	0.3245	2.51061	-4.12324	YPEL4	2.03526	0.0482958	Yippee-like 4 (Drosophila)
Gga.12726.1.S1_x_at	0.2688	2.88591	-3.62656	NEBL	2.03643	0.0298162	Nebulette
Gga.6832.1.S1_at	0.2438	3.08671	-3.36686	B3GALT6	2.03792	0.0232204	Beta-1,3-galactosyltransferase 6
GgaAffx.9121.1.S1_at	0.1159	4.99319	-1.21209	APOA5	2.04076	0.00293132	Apolipoprotein A-V
Gga.15311.1.S1_at	0.2635	2.92762	-3.57221	ST6GALNAC3	2.04308	0.0282935	ST6 (alpha-N-acetyl-neuraminyl-2,3-beta-galactosyl-1,3)-N-acetylgalactosaminide alpha-2,6-sialyltransferase 3
GgaAffx.22237.1.S1_at	0.105	5.27672	-0.941698	IL10RA	2.04711	0.00225147	Interleukin 10 receptor subunit alpha
GgaAffx.23798.4.S1_at	0.0962	5.68192	-0.575981	CFI	2.05577	0.00157067	Complement factor I
GgaAffx.6745.2.S1_s_at	0.2705	2.87128	-3.64567	SLC1A7	2.0563	0.0303712	Solute carrier family 1 (glutamate transporter), member 7
Gga.8517.1.S1_at	0.0793	7.05735	0.502914	LDLR	2.05852	0.00052696	Low density lipoprotein receptor
Gga.4560.2.S1_a_at	0.183	3.72352	-2.5813	AOC3	2.06045	0.0109439	Amine oxidase, copper containing 3
GgaAffx.10586.1.S1_at	0.273	2.85187	-3.67106	BEND2	2.06511	0.0311252	BEN domain containing 2
Gga.10037.1.S1_s_at	0.1388	4.44303	-1.77282	NOXO1	2.06516	0.00504187	NADPH oxidase organizer 1
Gga.10702.1.S1_at	0.2247	3.25623	-3.15177	IGF2	2.06574	0.0188905	Insulin like growth factor 2
GgaAffx.3811.1.S1_at	0.2509	3.02432	-3.44701	PLXNA1	2.06697	0.0250802	Plexin A1
Gga.12866.1.A1_at	0.1814	3.7468	-2.55379	UGP2	2.06706	0.0106598	UDP-glucose pyrophosphorylase 2
Gga.12472.1.S1_s_at	0.0962	5.71728	-0.545182	KIAA1211	2.06706	0.00152346	KIAA1211
GgaAffx.473.1.S1_at	0.0713	7.67729	0.917994	SLC26A9	2.06976	0.00034057	Solute carrier family 26 (anion exchanger), member 9
GgaAffx.21848.1.S1_s_at	0.0867	6.23359	-0.114751	LEAP2	2.06994	0.00099093	Liver expressed antimicrobial peptide 2
Gga.14625.1.S1_at	0.2537	3.00061	-3.47759	UBR4	2.07179	0.0258292	Ubiquitin protein ligase E3 component n-recognin 4
GgaAffx.21642.1.S1_s_at	0.2444	3.07912	-3.37658	WSCD2	2.07286	0.0234384	WSC domain containing 2
Gga.11021.1.S1_s_at	0.0728	7.55596	0.839853	NMNAT3	2.07438	0.00037005	Nicotinamide nucleotide adenylyltransferase 3
Gga.4216.1.S1_at	0.1086	5.18948	-1.0236	MYOM2	2.08195	0.00243927	Myomesin 2
Gga.11227.1.S1_at	0.0962	5.68236	-0.575592	BST1	2.09054	0.00157007	Bone marrow stromal cell antigen 1
Gga.15362.1.S1_at	0.0996	5.45898	-0.774248	RGS18	2.0915	0.00191021	Regulator of G-protein signaling 18
GgaAffx.24513.10.S1_s_at	0.0728	7.51882	0.815644	EPB41L3	2.09746	0.00037967	Erythrocyte membrane protein band 4.1-like 3
GgaAffx.9788.1.S1_at	0.1203	4.84629	-1.35709	SH2D1B	2.09848	0.00337451	SH2 domain containing 1B
Gga.635.1.S1_at	0.0728	7.53788	0.828086	GLRX	2.10052	0.0003747	Glutaredoxin
GgaAffx.10543.1.S1_at	0.1582	4.09079	-2.15782	LINC00954	2.10135	0.00729711	Long intergenic non-protein coding RNA 954
GgaAffx.6995.4.S1_at	0.2685	2.89478	-3.61499	SCN3A	2.10167	0.0294852	Sodium channel, voltage-gated, type III, alpha subunit
GgaAffx.7642.1.S1_at	0.2517	3.01641	-3.45721	DCLK3	2.10179	0.0253274	Doublecortin like kinase 3
Gga.8774.1.S2_at	0.0962	5.72227	-0.540843	TNFSF10	2.10719	0.00151692	Tumor necrosis factor superfamily member 10
GgaAffx.5630.1.S1_s_at	0.0774	7.27032	0.650024	SPTBN5	2.10725	0.000452	Spectrin, beta, non-erythrocytic 5
Gga.3572.1.S2_at	0.081	6.87461	0.372725	CD44	2.11142	0.00060297	CD44 molecule (Indian blood group)
GgaAffx.34.1.S1_at	0.1789	3.7845	-2.50944	COPS5	2.11195	0.0102171	COP9 signalosome subunit 5
Gga.2587.1.S1_at	0.081	6.8245	0.336367	NOV	2.11312	0.00062599	Nephroblastoma overexpressed
Gga.8851.2.S1_a_at	0.0823	6.57713	0.152637	IDI1	2.11419	0.00075565	Isopentenyl-diphosphate delta isomerase 1
GgaAffx.7251.1.S1_at	0.105	5.28278	-0.93605	CCR6	2.1159	0.00223905	C-C motif chemokine receptor 6
GgaAffx.4117.1.S1_at	0.081	6.84812	0.353539	KY	2.12265	0.00061501	Kyphoscoliosis peptidase
GgaAffx.10591.1.S1_at	0.1471	4.31187	-1.91376	TMEM27	2.12344	0.00577368	Transmembrane protein 27
Gga.10579.1.S1_at	0.3076	2.61688	-3.98143	IL17RA	2.1306	0.0420534	Interleukin 17 receptor A
Gga.791.1.S1_at	0.086	6.32893	-0.03907	IRF1	2.1341	0.00091805	Interferon regulatory factor 1
GgaAffx.4702.1.S1_at	0.0831	6.46785	0.069155	IRG1L	2.13445	0.00082268	Immunoresponsive 1 homolog (mouse)-like
Gga.14701.1.S1_s_at	0.176	3.82593	-2.46096	SPHKAP	2.1357	0.00975414	SPHK1 interactor, AKAP domain containing
GgaAffx.7679.1.S1_at	0.3179	2.55477	-4.06422	SCTR	2.14127	0.0455888	Secretin receptor
Gga.2865.1.S1_at	0.0962	5.67668	-0.580555	TAP2	2.1428	0.0015778	Transporter 2, ATP-binding cassette, sub-family B (MDR/TAP)
GgaAffx.8109.1.S1_s_at	0.0618	8.34719	1.32435	PARP12	2.15224	0.0002195	Poly (ADP-ribose) polymerase family, member 12
Gga.737.1.S1_at	0.0792	7.13122	0.554489	SLC2A2	2.15271	0.00049943	Solute carrier family 2 (facilitated glucose transporter), member 2
[truncated: 294 more rows]
