# Supplementary material for: Morphological and transcriptional insights into the role of histone phosphorylation-related genes in early development of the chicken duodenum
Source: Anim Biosci. 2025 Jun 10;38(11):2377–91. doi: 10.5713/ab.25.0108 (PMC12580959; doi:10.5713/ab.25.0108)
Supplement: Supplementary file 6 [file ab-25-0108-Supplementary-6.xlsx]

## Sheet: Sheet1
Histone phosphorylation-related DEGs found in the duodenum of broilers
ID	adj.P.Val	t	B	Gene symbol	logFC	PValue	Gene.Title
GgaAffx.26037.1.S1_at	0.0568	9.11606	1.74309	P2RX7	4.07448	0.00013749	Purinergic receptor P2X 7
Gga.19.1.S1_at	0.1004	5.4292	-0.801273	IL1B	3.98441	0.00196166	Interleukin 1, beta
Gga.12307.2.S1_x_at	0.2192	3.31369	-3.0798	SORBS2	3.7446	0.0176318	Sorbin and SH3 domain containing 2
Gga.910.1.S1_at	0.1382	4.45644	-1.75857	IL2RA	3.71276	0.00497318	Interleukin 2 receptor, alpha
GgaAffx.22036.3.S1_s_at	0.0976	5.58723	-0.659328	NOX1	3.69892	0.00170561	NADPH oxidase 1
GgaAffx.8070.1.S1_at	0.2455	3.06918	-3.38932	EDN1	3.56014	0.0237271	Endothelin 1
Gga.6027.1.S1_at	0.2644	2.91855	-3.58402	SUCLG1	3.37401	0.0286175	Succinate-CoA ligase, alpha subunit
Gga.3130.3.S1_a_at	0.2534	3.00167	-3.47623	CLIP1	3.33924	0.0257953	CAP-GLY domain containing linker protein 1
Gga.4370.2.S1_at	0.0894	6.0571	-0.2579	MCM6	3.16721	0.00114422	Minichromosome maintenance complex component 6
Gga.18911.1.S1_at	0.0728	7.53759	0.827894	RUNX1	3.05385	0.00037477	Runt-related transcription factor 1
Gga.13484.1.S1_at	0.0521	12.2054	3.02909	IL15	3.00807	2.836e-05	Interleukin 15
GgaAffx.151.1.S1_s_at	0.263	2.93039	-3.56862	CD79B	2.96086	0.0281957	CD79b molecule
GgaAffx.11018.1.S1_s_at	0.1338	4.52727	-1.68379	MMP1	2.95002	0.00462756	Matrix metallopeptidase 1 (interstitial collagenase)
GgaAffx.24570.1.A1_at	0.1287	4.61901	-1.58815	PBRM1	2.87118	0.00421975	Polybromo 1
Gga.1678.2.S1_at	0.1781	3.79869	-2.4928	SCG5	2.82274	0.0100558	Secretogranin V
GgaAffx.7939.1.S1_at	0.0543	10.3295	2.31543	SLC9A3	2.79611	7.027e-05	Solute carrier family 9, subfamily A (NHE3, cation proton antiporter 3), member 3
Gga.20002.1.A1_at	0.181	3.7565	-2.54235	ACHE	2.7924	0.0105438	Acetylcholinesterase (Yt blood group)
Gga.154.1.S1_at	0.0543	10.3445	2.32189	LGALS3	2.7271	6.972e-05	Lectin, galactoside-binding, soluble, 3
Gga.10952.1.S1_s_at	0.2616	2.94142	-3.55427	VWF	2.72034	0.0278086	Von Willebrand factor
Gga.2645.1.S1_at	0.2013	3.50118	-2.84844	TGFBR2	2.72001	0.0141297	Transforming growth factor, beta receptor II (70/80kDa)
Gga.998.2.S1_a_at	0.0521	10.7764	2.50255	CD3D	2.7159	5.588e-05	CD3d molecule, delta (CD3-TCR complex)
GgaAffx.1032.3.S1_s_at	0.1445	4.34249	-1.88061	INPP5D	2.71215	0.00559263	Inositol polyphosphate-5-phosphatase, 145kDa
GgaAffx.4982.1.S1_at	0.0962	5.68502	-0.573274	NFATC2	2.61826	0.00156646	Nuclear factor of activated T-cells, cytoplasmic, calcineurin-dependent 2
Gga.604.1.S1_at	0.2777	2.81138	-3.72416	RELA	2.5899	0.0327641	V-rel avian reticuloendotheliosis viral oncogene homolog A
Gga.702.1.S1_at	0.0568	8.93844	1.65054	ROS1	2.55142	0.00015269	ROS proto-oncogene 1 , receptor tyrosine kinase
Gga.198.1.S1_at	0.1209	4.82974	-1.37363	MMP9	2.5383	0.00342908	Matrix metallopeptidase 9 (gelatinase B, 92kDa gelatinase, 92kDa type IV collagenase)
Gga.10885.1.S1_s_at	0.1582	4.08984	-2.15889	PFKFB3	2.52251	0.00730456	6-phosphofructo-2-kinase/fructose-2,6-biphosphatase 3
Gga.11385.1.S1_at	0.2263	3.23713	-3.1758	LMO7	2.47174	0.0193307	LIM domain 7
Gga.11125.1.S1_at	0.2956	2.69151	-3.88232	MITF	2.44042	0.0381902	Microphthalmia-associated transcription factor
Gga.4409.1.S1_a_at	0.263	2.93169	-3.56692	CCL4	2.42662	0.0281496	Chemokine (C-C motif) ligand 4
Gga.17967.1.A1_at	0.1544	4.16871	-2.07087	NFAT5	2.42389	0.00671348	Nuclear factor of activated T-cells 5, tonicity-responsive
Gga.10767.1.S1_at	0.2801	2.79662	-3.74356	SAP30BP	2.37299	0.0333846	SAP30 binding protein
Gga.12748.1.S1_at	0.3044	2.63473	-3.95768	LIG3	2.36681	0.0410922	Ligase III, DNA, ATP-dependent
GgaAffx.24002.1.S1_at	0.3027	2.64492	-3.94414	FARS2	2.35025	0.0405546	Phenylalanyl-tRNA synthetase 2, mitochondrial
Gga.1114.1.S1_at	0.0872	6.18571	-0.153188	CDKN1A	2.34888	0.00103003	Cyclin-dependent kinase inhibitor 1A
GgaAffx.8318.1.S1_at	0.264	2.92203	-3.57949	CHD2	2.33845	0.0284928	Chromodomain helicase DNA binding protein 2
Gga.14303.2.S1_s_at	0.2004	3.51616	-2.83019	GAB2	2.33124	0.0138852	GRB2-associated binding protein 2
Gga.1087.1.S1_at	0.0807	6.97928	0.44775	IRF7	2.31621	0.00055798	Interferon regulatory factor 7
Gga.8296.1.S1_at	0.3124	2.58777	-4.0202	ARHGEF1	2.29684	0.0436725	Rho guanine nucleotide exchange factor (GEF) 1
GgaAffx.4379.1.S1_at	0.2013	3.50154	-2.848	TLR4	2.27947	0.0141237	Toll-like receptor 4
Gga.13404.1.S1_at	0.3231	2.52047	-4.11005	SP3	2.27704	0.0476767	Sp3 transcription factor
GgaAffx.25227.5.S1_at	0.3121	2.59169	-4.01498	NARS2	2.23696	0.0434504	Asparaginyl-tRNA synthetase 2, mitochondrial (putative)
Gga.13897.1.S1_at	0.2994	2.6668	-3.91508	XPC	2.21878	0.0394248	Xeroderma pigmentosum, complementation group C
Gga.791.1.S1_at	0.086	6.32893	-0.03907	IRF1	2.1341	0.00091805	Interferon regulatory factor 1
GgaAffx.34.1.S1_at	0.1789	3.7845	-2.50944	COPS5	2.11195	0.0102171	COP9 signalosome subunit 5
Gga.3572.1.S2_at	0.081	6.87461	0.372725	CD44	2.11142	0.00060297	CD44 molecule (Indian blood group)
Gga.8774.1.S2_at	0.0962	5.72227	-0.540843	TNFSF10	2.10719	0.00151692	Tumor necrosis factor superfamily member 10
Gga.14625.1.S1_at	0.2537	3.00061	-3.47759	UBR4	2.07179	0.0258292	Ubiquitin protein ligase E3 component n-recognin 4
Gga.10702.1.S1_at	0.2247	3.25623	-3.15177	IGF2	2.06574	0.0188905	Insulin like growth factor 2
GgaAffx.22237.1.S1_at	0.105	5.27672	-0.941698	IL10RA	2.04711	0.00225147	Interleukin 10 receptor subunit alpha
Gga.1193.1.S2_at	0.081	6.79948	0.318109	PTPRC	2.00211	0.00063786	Protein tyrosine phosphatase, receptor type C
Gga.15107.1.S1_at	0.081	6.81862	0.332087	HMGCR	1.99149	0.00062875	3-hydroxy-3-methylglutaryl-CoA reductase
Gga.11597.2.S1_s_at	0.12	4.85466	-1.34872	STAT1	1.98326	0.00334727	Signal transducer and activator of transcription 1, 91kDa
GgaAffx.11387.1.S1_s_at	0.0774	7.25506	0.639641	HCLS1	1.96751	0.00045694	Hematopoietic cell-specific Lyn substrate 1
Gga.4507.1.S1_at	0.0643	8.02545	1.13434	ITGB2	1.93445	0.00026999	Integrin, beta 2 (complement component 3 receptor 3 and 4 subunit)
GgaAffx.21808.1.S1_s_at	0.2212	3.28356	-3.11747	IL2	1.91649	0.0182798	Interleukin 2
Gga.6054.1.S1_at	0.2199	3.29588	-3.10206	PKD2	1.90955	0.0180118	Polycystic kidney disease 2 (autosomal dominant)
GgaAffx.11885.1.S1_s_at	0.2192	3.31326	-3.08034	BTK	1.8824	0.017641	Bruton agammaglobulinemia tyrosine kinase
Gga.1313.1.S1_s_at	0.0688	7.84164	1.02155	SPI1	1.84498	0.00030487	Spi-1 proto-oncogene
GgaAffx.26130.1.S1_at	0.1215	4.81892	-1.38447	SOAT1	1.82231	0.00346529	Sterol O-acyltransferase 1
Gga.9292.1.S1_at	0.0971	5.60944	-0.639665	EIF2AK2	1.78418	0.0016728	Eukaryotic translation initiation factor 2 alpha kinase 2
GgaAffx.26067.1.S1_at	0.0867	6.22971	-0.11785	PRKCA	1.78129	0.00099403	Protein kinase C, alpha
Gga.9641.1.S1_at	0.1497	4.25315	-1.9778	CYP3A4	1.78034	0.0061399	Cytochrome P450, family 3, subfamily A, polypeptide 4
GgaAffx.25376.1.S1_at	0.2324	3.17832	-3.25012	CAMK4	1.76233	0.0207586	Calcium/calmodulin-dependent protein kinase IV
Gga.236.1.S1_at	0.0765	7.38526	0.727421	LCP2	1.75539	0.00041672	Lymphocyte cytosolic protein 2 (SH2 domain containing leukocyte protein of 76kDa)
Gga.14618.1.S1_at	0.0956	5.79561	-0.477568	DTX3L	1.75395	0.00142459	Deltex 3 like, E3 ubiquitin ligase
GgaAffx.7658.1.S1_at	0.1907	3.62235	-2.70186	PARP9	1.74974	0.0122814	Poly(ADP-ribose) polymerase family member 9
GgaAffx.8507.1.S1_at	0.1525	4.2137	-2.02114	IKBKE	1.71971	0.00640068	Inhibitor of kappa light polypeptide gene enhancer in B-cells, kinase epsilon
Gga.915.1.S1_at	0.081	6.75742	0.287256	SOCS3	1.71378	0.0006584	Suppressor of cytokine signaling 3
Gga.3781.1.S1_at	0.0821	6.67003	0.222482	ACE	1.70178	0.00070361	Angiotensin I converting enzyme
GgaAffx.8960.1.S1_at	0.1779	3.80079	-2.49034	TXK	1.68827	0.0100321	TXK tyrosine kinase
Gga.10343.1.S1_a_at	0.1304	4.58108	-1.62753	TPPP	1.65792	0.00438319	Tubulin polymerization promoting protein
Gga.3858.1.S1_at	0.0893	6.07076	-0.246676	PPARG	1.65483	0.00113142	Peroxisome proliferator-activated receptor gamma
Gga.6654.1.A1_at	0.229	3.21418	-3.20474	PTPRJ	1.65475	0.0198746	Protein tyrosine phosphatase, receptor type J
Gga.5758.1.S1_s_at	0.0792	7.08131	0.519704	LYN	1.61321	0.00051784	V-yes-1 Yamaguchi sarcoma viral related oncogene homolog
Gga.539.1.S1_at	0.1031	5.34153	-0.881596	CD247	1.60624	0.00212268	CD247 molecule
GgaAffx.8944.1.S1_at	0.0829	6.545	0.128246	STK38L	1.5915	0.00077468	Serine/threonine kinase 38 like
Gga.17993.1.S1_at	0.0867	6.23406	-0.11437	ZC3HAV1	1.57877	0.00099055	Zinc finger CCCH-type, antiviral 1
GgaAffx.11727.1.S1_at	0.081	6.7457	0.278616	LCP1	1.53877	0.00066427	Lymphocyte cytosolic protein 1 (L-plastin)
Gga.227.1.S1_at	0.0895	6.03053	-0.279809	STAR	1.53471	0.0011696	Steroidogenic acute regulatory protein
Gga.15251.1.S1_at	0.1715	3.88584	-2.39137	POLR2E	1.53102	0.00912581	Polymerase (RNA) II subunit E
Gga.10962.1.S1_at	0.1708	3.89778	-2.37757	ZMYM2	1.51068	0.00900607	Zinc finger, MYM-type 2
GgaAffx.6161.1.S1_s_at	0.1252	4.70312	-1.50167	PTPRE	1.50014	0.00388156	Protein tyrosine phosphatase, receptor type, E
Gga.5008.1.S1_at	0.089	6.10262	-0.220597	CDKN2A	1.47789	0.00110221	Cyclin-dependent kinase inhibitor 2A (melanoma, p16, inhibits CDK4)
Gga.4447.1.S1_at	0.2716	2.85969	-3.66083	PCK1	1.47655	0.0308191	Phosphoenolpyruvate carboxykinase 1 (soluble)
Gga.11110.1.A1_at	0.2119	3.39412	-2.97988	KSR1	1.46055	0.0160233	Kinase suppressor of ras 1
GgaAffx.24462.1.S1_at	0.09	6.00202	-0.303413	ZZEF1	1.45757	0.00119755	Zinc finger ZZ-type and EF-hand domain containing 1
Gga.17638.1.S1_at	0.1558	4.14187	-2.10071	ATF3	1.43973	0.00690835	Activating transcription factor 3
Gga.13799.1.A1_at	0.306	2.62571	-3.96969	RUNX1T1	1.43778	0.0415752	Runt-related transcription factor 1; translocated to, 1 (cyclin D-related)
Gga.15722.1.S1_at	0.1958	3.56448	-2.77158	IKZF3	1.43561	0.0131281	IKAROS family zinc finger 3 (Aiolos)
GgaAffx.2082.1.S1_at	0.122	4.79732	-1.40617	MTOR	1.43418	0.00353891	Mechanistic target of rapamycin
Gga.7084.1.S1_at	0.0976	5.57048	-0.6742	SOS2	1.42936	0.00173084	Son of sevenless homolog 2 (Drosophila)
GgaAffx.22006.1.S1_at	0.1244	4.72543	-1.47893	MAP3K13	1.41172	0.00379712	Mitogen-activated protein kinase kinase kinase 13
GgaAffx.22521.1.S1_at	0.2442	3.08366	-3.37076	ITPR1	1.40083	0.0233076	Inositol 1,4,5-trisphosphate receptor, type 1
GgaAffx.2261.5.S1_s_at	0.2199	3.2973	-3.10027	DARS2	1.38162	0.0179811	Aspartyl-tRNA synthetase 2, mitochondrial
GgaAffx.21846.1.S1_s_at	0.2515	3.01853	-3.45447	TGFA	1.3801	0.0252609	Transforming growth factor alpha
Gga.4070.1.S1_at	0.1063	5.26181	-0.955613	CSF1R	1.37207	0.00228236	Colony stimulating factor 1 receptor
GgaAffx.25879.1.S1_s_at	0.1351	4.49864	-1.71391	MAST3	1.35208	0.00476385	Microtubule associated serine/threonine kinase 3
GgaAffx.21243.1.S1_s_at	0.0971	5.6231	-0.627603	PHLPP1	1.35149	0.00165298	PH domain and leucine rich repeat protein phosphatase 1
GgaAffx.9422.1.S1_at	0.0991	5.47775	-0.757287	PTGER4	1.32661	0.00187858	Prostaglandin E receptor 4
GgaAffx.12646.1.S1_at	0.1715	3.88629	-2.39085	SYK	1.31131	0.00912125	Spleen tyrosine kinase
GgaAffx.5618.1.S1_at	0.1145	5.02977	-1.17652	CASP7	1.30696	0.0028316	Caspase 7, apoptosis-related cysteine peptidase
GgaAffx.2762.2.S1_s_at	0.1254	4.69077	-1.5143	CRAT	1.30591	0.00392923	Carnitine O-acetyltransferase
Gga.16254.1.S1_at	0.2004	3.51707	-2.82908	KAT2B	1.29124	0.0138704	K(lysine) acetyltransferase 2B
Gga.795.1.S1_at	0.1195	4.87796	-1.32554	GATA4	1.28933	0.00327282	GATA binding protein 4
GgaAffx.6228.1.S1_s_at	0.3295	2.48704	-4.15478	CYLD	1.28628	0.0498104	Cylindromatosis (turban tumor syndrome)
GgaAffx.4463.1.S1_at	0.2652	2.91246	-3.59194	AFF4	1.27883	0.028837	AF4/FMR2 family, member 4
Gga.127.1.S1_at	0.1045	5.29473	-0.92493	NR1H4	1.27227	0.00221479	Nuclear receptor subfamily 1, group H, member 4
Gga.578.1.S2_at	0.2424	3.09938	-3.35064	IKZF1	1.27035	0.0228614	IKAROS family zinc finger 1 (Ikaros)
GgaAffx.4338.1.S1_at	0.1663	3.9749	-2.28902	PFKP	1.26607	0.00827421	Phosphofructokinase, platelet
GgaAffx.24652.1.S1_at	0.1893	3.6414	-2.67903	GNE	1.26553	0.0120161	Glucosamine (UDP-N-acetyl)-2-epimerase/N-acetylmannosamine kinase
GgaAffx.23844.1.S1_s_at	0.2308	3.19353	-3.23085	UTRN	1.25794	0.0203784	Utrophin
GgaAffx.4483.1.S1_at	0.2195	3.31035	-3.08397	LRRK2	1.25704	0.0177024	Leucine-rich repeat kinase 2
Gga.8861.1.S1_at	0.1715	3.8838	-2.39373	MAP3K8	1.25612	0.00914645	Mitogen-activated protein kinase kinase kinase 8
Gga.13583.1.S1_at	0.1531	4.19101	-2.04618	CD36	1.25576	0.00655633	CD36 molecule
Gga.8259.1.S1_at	0.1179	4.92248	-1.28146	MATK	1.24573	0.00313575	Megakaryocyte-associated tyrosine kinase
Gga.927.1.S1_at	0.1531	4.19462	-2.04218	ANPEP	1.22955	0.00653125	Alanyl (membrane) aminopeptidase
Gga.3823.1.S1_at	0.18	3.76732	-2.52962	PER2	1.22085	0.0104162	Period circadian clock 2
GgaAffx.20135.1.S1_s_at	0.1283	4.62597	-1.58096	STAT3	1.21697	0.00419056	Signal transducer and activator of transcription 3 (acute-phase response factor)
GgaAffx.11846.1.S1_s_at	0.2889	2.73431	-3.8257	JAK1	1.21522	0.0361487	Janus kinase 1
GgaAffx.10513.2.S1_s_at	0.1763	3.82233	-2.46516	MAP3K15	1.21489	0.00979341	Mitogen-activated protein kinase kinase kinase 15
Gga.10606.1.S1_at	0.2455	3.06868	-3.38998	SOCS1	1.20749	0.023742	Suppressor of cytokine signaling 1
GgaAffx.23115.1.S1_at	0.2705	2.87137	-3.64555	LRBA	1.2032	0.0303677	LPS-responsive vesicle trafficking, beach and anchor containing
GgaAffx.1767.4.S1_s_at	0.2777	2.81404	-3.72067	XRN1	1.19579	0.0326536	5'-3' exoribonuclease 1
GgaAffx.10325.1.S1_s_at	0.1041	5.30766	-0.912926	LMBRD1	1.18869	0.00218889	LMBR1 domain containing 1
Gga.100.1.S1_a_at	0.3027	2.64518	-3.94379	FAS	1.18548	0.0405408	Fas cell surface death receptor
Gga.16071.1.S1_s_at	0.1938	3.58352	-2.74858	SGPL1	1.17841	0.0128426	Sphingosine-1-phosphate lyase 1
GgaAffx.26771.1.S1_s_at	0.1543	4.17151	-2.06777	LIMA1	1.16812	0.00669351	LIM domain and actin binding 1
Gga.19744.1.S1_at	0.1575	4.1067	-2.13999	CCNY	1.15696	0.00717345	Cyclin Y
GgaAffx.2862.1.S1_s_at	0.1488	4.27587	-1.95296	MTHFR	1.15647	0.00599518	Methylenetetrahydrofolate reductase (NAD(P)H)
Gga.6220.5.S1_a_at	0.3053	2.62979	-3.96425	CREM	1.15549	0.0413557	CAMP responsive element modulator
GgaAffx.7572.1.S1_at	0.1547	4.16442	-2.07564	PPM1A	1.15444	0.00674425	Protein phosphatase, Mg2+/Mn2+ dependent, 1A
GgaAffx.5073.2.S1_s_at	0.3084	2.61136	-3.98878	PIK3CG	1.14391	0.0423554	Phosphatidylinositol-4,5-bisphosphate 3-kinase catalytic subunit gamma
GgaAffx.24049.4.S1_at	0.284	2.77125	-3.77695	DNM1L	1.14119	0.0344812	Dynamin 1-like
GgaAffx.3253.1.S1_s_at	0.1902	3.63145	-2.69095	ACSL3	1.14105	0.0121539	Acyl-CoA synthetase long-chain family member 3
Gga.12117.1.S1_at	0.2417	3.10345	-3.34544	JARID2	1.14003	0.0227475	Jumonji and AT-rich interaction domain containing 2
Gga.3068.2.S1_at	0.2119	3.39254	-2.98184	THRAP3	1.13995	0.0160533	Thyroid hormone receptor associated protein 3
Gga.12556.2.S1_a_at	0.1924	3.60869	-2.71827	ERRFI1	1.13143	0.0124756	ERBB receptor feedback inhibitor 1
Gga.12960.1.S1_at	0.128	4.6396	-1.56688	PLCG2	1.13036	0.00413399	Phospholipase C, gamma 2 (phosphatidylinositol-specific)
GgaAffx.6993.1.S1_s_at	0.1558	4.14379	-2.09858	AFF1	1.12903	0.00689424	AF4/FMR2 family, member 1
GgaAffx.74.1.S1_s_at	0.3043	2.63662	-3.95517	GFPT1	1.11755	0.0409922	Glutamine--fructose-6-phosphate transaminase 1
Gga.12526.1.S1_at	0.2967	2.68713	-3.88812	RBBP8	1.11215	0.0384058	Retinoblastoma binding protein 8
Gga.9179.1.S1_at	0.1674	3.9504	-2.31704	DAPK1	1.10298	0.00849921	Death-associated protein kinase 1
Gga.3729.1.S1_at	0.1354	4.48484	-1.72848	CAMKK2	1.10164	0.00483117	Calcium/calmodulin-dependent protein kinase kinase 2, beta
GgaAffx.26684.1.S1_at	0.2894	2.72919	-3.83246	PAK1	1.10159	0.0363865	P21 protein (Cdc42/Rac)-activated kinase 1
Gga.1480.1.S1_at	0.2803	2.79476	-3.74601	ACACA	1.10111	0.0334639	Acetyl-CoA carboxylase alpha
GgaAffx.23578.1.S1_at	0.1543	4.17192	-2.06732	APAF1	1.10035	0.00669061	Apoptotic peptidase activating factor 1
GgaAffx.9629.1.S1_at	0.1931	3.58956	-2.7413	DSG2	1.09745	0.0127534	Desmoglein 2
GgaAffx.24836.1.S1_at	0.1633	4.00408	-2.25577	HLCS	1.07737	0.00801497	Holocarboxylase synthetase (biotin-(proprionyl-CoA-carboxylase (ATP-hydrolysing)) ligase)
Gga.4367.1.S1_at	0.2381	3.1332	-3.30747	MCL1	1.07518	0.0219331	Myeloid cell leukemia 1
Gga.11825.1.S1_at	0.1607	4.04902	-2.20485	GK	1.07193	0.00763343	Glycerol kinase
Gga.2944.2.S1_a_at	0.1344	4.50746	-1.70462	NEDD4L	1.06333	0.00472137	Neural precursor cell expressed, developmentally down-regulated 4-like, E3 ubiquitin protein ligase
Gga.9379.1.S1_s_at	0.229	3.2117	-3.20787	PTPN6	1.04644	0.0199343	Protein tyrosine phosphatase, non-receptor type 6
Gga.10763.1.S1_at	0.1517	4.23167	-2.00136	SLC6A4	1.04533	0.00628037	Solute carrier family 6 (neurotransmitter transporter), member 4
Gga.3476.1.S1_at	0.3268	2.49824	-4.13979	ETV6	1.03331	0.0490843	Ets variant 6
Gga.6814.1.S1_s_at	0.2267	3.23294	-3.18107	ITGB4	1.02991	0.0194286	Integrin subunit beta 4
GgaAffx.25763.1.S1_s_at	0.2127	3.38214	-2.9947	TRIM25	1.02822	0.0162522	Tripartite motif containing 25
GgaAffx.24574.1.S1_at	0.3001	2.66194	-3.92153	CD274	1.02662	0.0396728	CD274 molecule
Gga.1025.1.S1_at	0.2022	3.49064	-2.8613	TNFAIP3	1.02313	0.0143045	TNF alpha induced protein 3
Gga.4006.1.S1_at	0.2595	2.95173	-3.54089	PPARA	1.01774	0.0274523	Peroxisome proliferator-activated receptor alpha
Gga.2967.1.S2_at	0.1679	3.93352	-2.33641	ITGA6	1.01417	0.00865822	Integrin, alpha 6
GgaAffx.23564.2.S1_at	0.2113	3.40223	-2.96986	CDC42BPB	1.01116	0.0158703	CDC42 binding protein kinase beta (DMPK-like)
GgaAffx.3662.1.S1_at	0.2113	3.3999	-2.97274	ALOX5	1.00817	0.0159142	Arachidonate 5-lipoxygenase
GgaAffx.12233.1.S1_s_at	0.2472	-3.0566	-3.40548	HMG20A	-1.00252	0.0240985	High mobility group 20A
Gga.4178.1.S1_s_at	0.2639	-2.92307	-3.57813	PSPC1	-1.00298	0.0284555	Paraspeckle component 1
Gga.3671.1.S1_at	0.2077	-3.43461	-2.92996	YBX3	-1.0032	0.0152757	Y box binding protein 3
GgaAffx.12742.1.S1_s_at	0.1669	-3.95559	-2.3111	NONO	-1.00523	0.00845096	Non-POU domain containing, octamer-binding
Gga.13259.1.S1_s_at	0.2196	-3.30197	-3.09443	LIMD1	-1.0055	0.0178807	LIM domains containing 1
GgaAffx.20123.1.S1_s_at	0.1776	-3.80555	-2.48477	CCT8	-1.00645	0.00997883	Chaperonin containing TCP1 subunit 8
Gga.17022.1.S1_at	0.2411	-3.11103	-3.33576	WWOX	-1.00647	0.022537	WW domain containing oxidoreductase
GgaAffx.13127.1.S1_s_at	0.2777	-2.80971	-3.72636	FUBP1	-1.00673	0.0328338	Far upstream element (FUSE) binding protein 1
Gga.4017.1.S2_at	0.1533	-4.18703	-2.05058	EZR	-1.00808	0.00658406	Ezrin
Gga.1245.1.S1_at	0.2016	-3.49762	-2.85278	UBE2C	-1.00867	0.0141884	Ubiquitin conjugating enzyme E2 C
Gga.3867.1.S1_at	0.1409	-4.40042	-1.8183	PRNP	-1.0115	0.00526741	Prion protein
GgaAffx.8007.1.S1_at	0.1677	-3.93916	-2.32994	FANCC	-1.0122	0.00860477	Fanconi anemia complementation group C
Gga.2964.1.S1_s_at	0.305	-2.63129	-3.96226	CCT6A	-1.01326	0.0412759	Chaperonin containing TCP1, subunit 6A (zeta 1)
GgaAffx.12448.1.S1_at	0.2038	-3.47582	-2.87942	NOC2L	-1.01369	0.0145546	NOC2 like nucleolar associated transcriptional repressor
GgaAffx.26721.1.S1_s_at	0.2086	-3.4273	-2.93897	NOB1	-1.01488	0.0154079	NIN1/PSMD8 binding protein 1 homolog
Gga.4908.2.S1_s_at	0.179	-3.78123	-2.51327	ANP32B	-1.01528	0.0102546	Acidic (leucine-rich) nuclear phosphoprotein 32 family, member B
Gga.12637.2.S1_a_at	0.2628	-2.93424	-3.5636	UTP18	-1.01675	0.0280598	UTP18, small subunit processome component
GgaAffx.8737.1.S1_at	0.1974	-3.54589	-2.79408	DLC1	-1.01925	0.0134137	Deleted in liver cancer 1
GgaAffx.7983.1.S1_s_at	0.3121	-2.59192	-4.01467	TLE1	-1.02071	0.0434375	Transducin-like enhancer of split 1 (E(sp1) homolog, Drosophila)
GgaAffx.6413.1.S1_s_at	0.1388	-4.44385	-1.77195	PLK4	-1.02142	0.00503766	Polo like kinase 4
Gga.3086.1.S1_at	0.1519	-4.22451	-2.00923	SNRPB	-1.02659	0.00632797	Small nuclear ribonucleoprotein polypeptides B and B1
Gga.9320.1.S1_at	0.2022	-3.49119	-2.86063	WEE1	-1.02675	0.0142953	WEE1 G2 checkpoint kinase
Gga.15879.1.S1_s_at	0.2307	-3.1949	-3.22912	NRP1	-1.03217	0.0203447	Neuropilin 1
GgaAffx.11709.1.S1_s_at	0.2036	-3.47893	-2.87562	MBD3	-1.03664	0.0145018	Methyl-CpG binding domain protein 3
Gga.5962.1.S1_at	0.2193	-3.31258	-3.08119	ACTA1	-1.03859	0.0176553	Actin, alpha 1, skeletal muscle
GgaAffx.25936.1.S1_at	0.1788	-3.78616	-2.50748	PRKAR1B	-1.03892	0.010198	Protein kinase, cAMP-dependent, regulatory, type I, beta
Gga.2763.1.S1_a_at	0.2399	-3.12183	-3.32197	SF3A3	-1.04167	0.0222406	Splicing factor 3a subunit 3
Gga.6351.1.S1_at	0.3209	-2.53743	-4.08739	RSL1D1	-1.04233	0.0466321	Ribosomal L1 domain containing 1
Gga.854.1.S1_a_at	0.2113	-3.40007	-2.97254	LGALS1	-1.04742	0.0159111	Lectin, galactoside-binding, soluble, 1
Gga.4532.1.S1_at	0.2832	-2.77632	-3.77027	MYBL2	-1.05079	0.034259	MYB proto-oncogene like 2
Gga.202.1.S1_at	0.1401	-4.42218	-1.79504	RBBP7	-1.05163	0.00515084	Retinoblastoma binding protein 7
GgaAffx.12117.1.S1_s_at	0.1679	-3.93378	-2.33611	MARCKSL1	-1.0579	0.00865574	MARCKS-like 1
GgaAffx.22749.2.S1_s_at	0.2686	-2.88868	-3.62295	EFTUD2	-1.06017	0.0297126	Elongation factor Tu GTP binding domain containing 2
GgaAffx.12671.1.S1_at	0.1354	-4.48366	-1.72973	EARS2	-1.06439	0.00483697	Glutamyl-tRNA synthetase 2, mitochondrial
GgaAffx.11562.1.S1_s_at	0.1403	-4.41562	-1.80204	ORC1	-1.06602	0.00518568	Origin recognition complex subunit 1
Gga.7970.1.S1_at	0.1336	-4.53103	-1.67984	EIF3B	-1.07063	0.00460998	Eukaryotic translation initiation factor 3 subunit B
Gga.1059.1.S1_a_at	0.1715	-3.88342	-2.39416	POLR1C	-1.07138	0.00915025	Polymerase (RNA) I subunit C
GgaAffx.13042.1.S1_s_at	0.1625	-4.02119	-2.23635	PWP1	-1.07724	0.00786724	PWP1 homolog, endonuclein
Gga.4394.1.S1_at	0.1599	-4.06195	-2.19026	BCL2	-1.08256	0.00752749	B-cell CLL/lymphoma 2
Gga.4060.1.S1_at	0.1269	-4.66253	-1.54326	PRDX4	-1.08469	0.00404076	Peroxiredoxin 4
Gga.4729.2.S1_at	0.2404	-3.11649	-3.32879	RPL18A	-1.08634	0.0223867	Ribosomal protein L18a
Gga.4158.2.S1_a_at	0.1543	-4.1705	-2.06889	TRA2B	-1.08792	0.00670074	Transformer 2 beta homolog (Drosophila)
Gga.6050.1.S1_at	0.1531	-4.19086	-2.04634	CBX1	-1.09322	0.00655734	Chromobox homolog 1
Gga.7905.1.S1_at	0.1663	-3.97523	-2.28865	PRC1	-1.09388	0.00827128	Protein regulator of cytokinesis 1
Gga.12684.1.S1_s_at	0.2301	-3.20023	-3.22237	EXOSC2	-1.09391	0.0202134	Exosome component 2
Gga.4654.1.S1_at	0.1879	-3.65514	-2.6626	GRSF1	-1.09671	0.0118288	G-rich RNA sequence binding factor 1
Gga.2589.1.S1_at	0.1473	-4.2993	-1.92743	PLCG1	-1.09695	0.00584997	Phospholipase C, gamma 1
Gga.19934.1.S1_at	0.3167	-2.56154	-4.05518	SNAI2	-1.0999	0.0451883	Snail family zinc finger 2
Gga.1903.2.S1_at	0.1894	-3.63911	-2.68178	ALYREF	-1.1006	0.0120477	Aly/REF export factor
GgaAffx.11957.1.S1_s_at	0.2428	-3.09715	-3.3535	HNRNPM	-1.10472	0.0229244	Heterogeneous nuclear ribonucleoprotein M
GgaAffx.10615.1.S1_at	0.1456	-4.32724	-1.8971	ESCO2	-1.1079	0.005682	Establishment of sister chromatid cohesion N-acetyltransferase 2
Gga.5296.2.S1_a_at	0.1289	-4.60772	-1.59985	IMPDH2	-1.11297	0.00426768	IMP (inosine 5'-monophosphate) dehydrogenase 2
GgaAffx.13032.1.S1_s_at	0.117	-4.95157	-1.25283	KIF23	-1.1197	0.00304975	Kinesin family member 23
Gga.1099.1.S1_at	0.2007	-3.51124	-2.83618	ANXA6	-1.12424	0.0139649	Annexin A6
Gga.1999.1.S1_a_at	0.2195	-3.30923	-3.08537	CRYAB	-1.12621	0.0177261	Crystallin, alpha B
GgaAffx.25264.1.S1_at	0.2066	-3.45198	-2.90863	CCT3	-1.12666	0.0149671	Chaperonin containing TCP1, subunit 3 (gamma)
Gga.2320.2.S1_a_at	0.1392	-4.43806	-1.77811	CENPC	-1.12808	0.00506761	Centromere protein C
GgaAffx.12906.1.S1_s_at	0.2253	-3.24673	-3.16371	RPL4	-1.13002	0.0191079	Ribosomal protein L4
GgaAffx.12146.1.S1_at	0.3163	-2.5643	-4.0515	SNRPA1	-1.13016	0.0450261	Small nuclear ribonucleoprotein polypeptide A'
GgaAffx.972.2.S1_s_at	0.1568	-4.11475	-2.13098	NCAPD3	-1.13066	0.00711176	Non-SMC condensin II complex subunit D3
Gga.3179.1.S2_at	0.1467	-4.31811	-1.907	BASP1	-1.13237	0.00573627	Brain abundant membrane attached signal protein 1
Gga.2702.1.S1_at	0.2297	-3.20504	-3.21629	LEO1	-1.13256	0.0200959	LEO1 homolog, Paf1/RNA polymerase II complex component
Gga.10303.1.S1_at	0.1344	-4.50694	-1.70517	CAV2	-1.13512	0.00472388	Caveolin 2
Gga.1355.1.S1_at	0.1197	-4.86309	-1.34033	C1QBP	-1.13581	0.00332012	Complement component 1, q subcomponent binding protein
GgaAffx.26464.1.S1_at	0.3084	-2.61147	-3.98862	BRIP1	-1.13954	0.042349	BRCA1 interacting protein C-terminal helicase 1
Gga.6221.1.S1_at	0.1339	-4.52513	-1.68603	RFC5	-1.14334	0.00463757	Replication factor C subunit 5
Gga.2363.1.S1_at	0.1478	-4.29269	-1.93462	NCAPD2	-1.1434	0.00589055	Non-SMC condensin I complex subunit D2
GgaAffx.7042.1.S1_at	0.2648	-2.91537	-3.58815	MAPK10	-1.14591	0.0287318	Mitogen-activated protein kinase 10
GgaAffx.2024.1.S1_s_at	0.1408	-4.4076	-1.81062	DNM3	-1.1482	0.00522863	Dynamin 3
Gga.4353.1.S1_s_at	0.3039	-2.63876	-3.95233	FEN1	-1.14857	0.0408788	Flap structure-specific endonuclease 1
Gga.7249.1.S1_a_at	0.1473	-4.2994	-1.92732	CDT1	-1.15138	0.00584938	Chromatin licensing and DNA replication factor 1
Gga.3355.1.S1_s_at	0.1861	-3.67728	-2.63619	BCKDHB	-1.15356	0.0115339	Branched chain keto acid dehydrogenase E1, beta polypeptide
GgaAffx.20867.1.S1_s_at	0.1958	-3.56555	-2.77029	TUBB2A	-1.15672	0.0131119	Tubulin, beta 2A class IIa
GgaAffx.12861.1.S1_s_at	0.1822	-3.73384	-2.56909	AATF	-1.1576	0.0108169	Apoptosis antagonizing transcription factor
Gga.10765.1.S1_s_at	0.263	-2.93095	-3.56788	LYAR	-1.15838	0.0281758	Ly1 antibody reactive
Gga.10957.1.S1_s_at	0.2038	-3.47354	-2.8822	UHRF1	-1.16433	0.0145934	Ubiquitin-like with PHD and ring finger domains 1
Gga.13120.1.S1_s_at	0.1716	-3.87986	-2.39829	RUVBL1	-1.17288	0.00918644	RuvB like AAA ATPase 1
Gga.11739.1.S1_at	0.1488	-4.2776	-1.95107	PCBP2	-1.1729	0.00598433	Poly(rC) binding protein 2
GgaAffx.20725.1.S1_at	0.1904	-3.63054	-2.69204	CKAP4	-1.1751	0.0121666	Cytoskeleton-associated protein 4
Gga.4912.1.S1_at	0.2547	-2.99312	-3.48728	G3BP1	-1.17722	0.0260712	GTPase activating protein (SH3 domain) binding protein 1
GgaAffx.25988.1.S1_s_at	0.2167	-3.3474	-3.03781	DAB2	-1.17746	0.0169369	Dab, mitogen-responsive phosphoprotein, homolog 2 (Drosophila)
GgaAffx.12220.1.S1_s_at	0.1255	-4.68415	-1.52108	TMPO	-1.17759	0.00395505	Thymopoietin
Gga.639.1.S1_at	0.309	-2.60758	-3.99381	S100A11	-1.17798	0.0425634	S100 calcium binding protein A11
Gga.13580.1.S1_at	0.2595	-2.95267	-3.53966	NEK1	-1.17857	0.02742	NIMA related kinase 1
GgaAffx.11513.1.S1_s_at	0.1788	-3.78635	-2.50727	CCNE2	-1.18315	0.0101959	Cyclin E2
GgaAffx.6785.1.S1_at	0.1592	-4.07356	-2.17719	EXO1	-1.18427	0.00743375	Exonuclease 1
GgaAffx.4329.1.S1_s_at	0.3172	-2.5588	-4.05885	MCM10	-1.18451	0.0453502	Minichromosome maintenance complex component 10
GgaAffx.24937.1.S1_s_at	0.2567	-2.97213	-3.51444	MCPH1	-1.18808	0.0267618	Microcephalin 1
Gga.1475.1.S1_at	0.1473	-4.30778	-1.91821	DPM1	-1.19153	0.0057984	Dolichyl-phosphate mannosyltransferase polypeptide 1, catalytic subunit
GgaAffx.11860.1.S1_s_at	0.2081	-3.43253	-2.93252	SYNCRIP	-1.19531	0.0153132	Synaptotagmin binding, cytoplasmic RNA interacting protein
Gga.2726.1.S1_at	0.2639	-2.92382	-3.57716	SNCA	-1.19576	0.0284288	Synuclein alpha
Gga.19735.1.S1_at	0.1252	-4.71031	-1.49433	SET	-1.19666	0.0038541	SET nuclear oncogene
Gga.3409.2.S1_a_at	0.1782	-3.79714	-2.49462	SNRPE	-1.19766	0.0100733	Small nuclear ribonucleoprotein polypeptide E
Gga.5513.1.S1_a_at	0.1033	-5.33023	-0.892028	NOP2	-1.19949	0.00214451	NOP2 nucleolar protein
Gga.9219.1.S1_at	0.1283	-4.62511	-1.58184	MPHOSPH10	-1.20213	0.00419415	M-phase phosphoprotein 10
Gga.8862.1.S1_s_at	0.2547	-2.99138	-3.48954	CHAF1B	-1.20295	0.0261278	Chromatin assembly factor 1 subunit B
Gga.4288.1.S1_at	0.2895	-2.72658	-3.83591	CHEK1	-1.20303	0.0365084	Checkpoint kinase 1
Gga.6383.1.S1_at	0.3285	-2.49153	-4.14877	PPP2R1B	-1.2062	0.0495179	Protein phosphatase 2 (formerly 2A), regulatory subunit A, beta isoform
Gga.3356.1.S1_at	0.2155	-3.35521	-3.02809	SNU13	-1.20839	0.0167801	SNU13 homolog, small nuclear ribonucleoprotein (U4/U6.U5)
Gga.4401.1.S1_a_at	0.1136	-5.04499	-1.16178	PTGS2	-1.20896	0.00279124	Prostaglandin-endoperoxide synthase 2 (prostaglandin G/H synthase and cyclooxygenase)
Gga.13551.1.S1_at	0.2179	-3.32623	-3.06415	EBNA1BP2	-1.22513	0.0173696	EBNA1 binding protein 2
Gga.1533.1.S1_s_at	0.1879	-3.65411	-2.66383	RACGAP1	-1.22592	0.0118428	Rac GTPase activating protein 1
GgaAffx.13001.1.S1_s_at	0.2777	-2.8135	-3.72138	NAP1L4	-1.22937	0.0326761	Nucleosome assembly protein 1-like 4
Gga.4108.2.S1_a_at	0.1788	-3.78573	-2.50799	TPM1	-1.23241	0.010203	Tropomyosin 1 (alpha)
Gga.10056.1.S1_at	0.23	-3.20103	-3.22136	PHF20L1	-1.23355	0.0201937	PHD finger protein 20-like 1
GgaAffx.911.1.S1_at	0.1753	-3.83676	-2.44834	MYBBP1A	-1.23933	0.00963703	MYB binding protein (P160) 1a
GgaAffx.1849.1.S1_at	0.2024	-3.48895	-2.86336	STC2	-1.24018	0.0143328	Stanniocalcin 2
Gga.1.1.S1_at	0.2323	-3.18048	-3.24738	BRCA2	-1.24115	0.0207041	Breast cancer 2
Gga.18957.1.S1_at	0.1095	-5.16234	-1.0493	MKI67	-1.24312	0.0025013	Marker of proliferation Ki-67
Gga.8157.1.S1_at	0.0988	-5.4982	-0.738856	SNRPD1	-1.25136	0.00184479	Small nuclear ribonucleoprotein D1 polypeptide
GgaAffx.11402.1.S1_at	0.2056	-3.46002	-2.89876	NEK2	-1.25438	0.0148265	NIMA related kinase 2
GgaAffx.12510.1.S1_at	0.1218	-4.81001	-1.39341	DGUOK	-1.25611	0.00349544	Deoxyguanosine kinase
GgaAffx.10107.1.S1_at	0.1123	-5.07198	-1.13572	TTK	-1.25622	0.00272129	TTK protein kinase
Gga.1297.1.S1_at	0.2324	-3.17749	-3.25117	LMNB2	-1.25764	0.0207796	Lamin B2
Gga.5209.1.S1_a_at	0.1959	-3.56226	-2.77426	PARP1	-1.25976	0.0131619	Poly (ADP-ribose) polymerase 1
Gga.1030.1.S1_at	0.1014	-5.38863	-0.838304	MYC	-1.26042	0.00203436	V-myc avian myelocytomatosis viral oncogene homolog
Gga.1035.1.S1_at	0.099	-5.48306	-0.752488	TGM2	-1.26075	0.00186973	Transglutaminase 2 (C polypeptide, protein-glutamine-gamma-glutamyltransferase)
Gga.16038.1.S1_at	0.2347	-3.16129	-3.27174	ADIPOQ	-1.26136	0.0211936	Adiponectin, C1Q and collagen domain containing
Gga.2017.1.S1_at	0.1927	-3.60341	-2.72462	SND1	-1.26155	0.0125516	Staphylococcal nuclease and tudor domain containing
Gga.4036.1.S1_at	0.2218	-3.27899	-3.12321	PCNA	-1.26297	0.0183805	Proliferating cell nuclear antigen
Gga.12279.1.S1_at	0.2013	-3.49941	-2.85061	RPA3	-1.2638	0.0141589	Replication protein A3
GgaAffx.20453.1.S1_at	0.1485	-4.28607	-1.94183	MASTL	-1.26417	0.00593145	Microtubule associated serine/threonine kinase like
GgaAffx.5725.1.S1_s_at	0.1075	-5.21995	-0.994863	ACTL6A	-1.26782	0.00237171	Actin-like 6A
Gga.9265.1.S1_at	0.2853	-2.75661	-3.79625	MSH2	-1.27582	0.0351318	MutS homolog 2
Gga.4800.3.S1_a_at	0.0971	-5.61038	-0.63883	PEBP1	-1.2801	0.00167142	Phosphatidylethanolamine binding protein 1
Gga.8451.1.S2_a_at	0.103	-5.34669	-0.876835	TERF1	-1.28301	0.00211278	Telomeric repeat binding factor (NIMA-interacting) 1
Gga.9513.1.S2_at	0.1231	-4.76379	-1.44	CXCL12	-1.28393	0.00365675	Chemokine (C-X-C motif) ligand 12
GgaAffx.12166.1.S1_at	0.0976	-5.56601	-0.678178	FTSJ3	-1.28529	0.00173765	FtsJ homolog 3 (E. Coli)
Gga.867.1.S1_at	0.2595	-2.95374	-3.53828	CSNK2B	-1.2871	0.0273835	Casein kinase II subunit beta [Source:UniProtKB/TrEMBL;Acc:Q5SRQ3]
GgaAffx.21579.1.S1_s_at	0.1193	-4.88353	-1.32001	RDX	-1.28895	0.00325531	Radixin
GgaAffx.12497.1.S1_s_at	0.1925	-3.60586	-2.72167	RFC3	-1.29024	0.0125162	Replication factor C subunit 3
GgaAffx.20579.1.S1_s_at	0.1029	-5.35312	-0.870913	NOP56	-1.29091	0.00210054	NOP56 ribonucleoprotein
Gga.870.2.S1_a_at	0.1289	-4.61344	-1.59392	FGFR1	-1.29219	0.00424334	Fibroblast growth factor receptor 1
Gga.1551.2.S1_a_at	0.1014	-5.38647	-0.840281	BIRC5	-1.2922	0.00203832	Baculoviral IAP repeat containing 5
Gga.8385.3.S1_a_at	0.1255	-4.68556	-1.51963	CAMK1G	-1.29235	0.00394953	Calcium/calmodulin-dependent protein kinase IG
Gga.3952.1.S1_at	0.2303	-3.19775	-3.22551	TFDP1	-1.29616	0.0202743	Transcription factor Dp-1
GgaAffx.9790.1.S1_s_at	0.1	-5.44799	-0.784206	HJURP	-1.29623	0.00192901	Holliday junction recognition protein
GgaAffx.8673.1.S1_at	0.1861	-3.67888	-2.63429	OPRM1	-1.3011	0.0115129	Opioid receptor, mu 1
Gga.726.2.S1_a_at	0.2038	-3.47352	-2.88223	CDK1	-1.31057	0.0145938	Cyclin-dependent kinase 1
GgaAffx.20235.1.S1_s_at	0.1159	-4.98102	-1.22398	PUS1	-1.31888	0.00296541	Pseudouridylate synthase 1
Gga.3259.1.S1_at	0.0986	-5.52882	-0.711378	ANGPT2	-1.31895	0.0017955	Angiopoietin 2
Gga.1015.1.S1_s_at	0.1074	-5.23641	-0.979398	DKC1	-1.31951	0.0023361	Dyskerin pseudouridine synthase 1
Gga.4493.1.S2_at	0.1033	-5.32482	-0.89703	BRCA1	-1.32044	0.00215505	Breast cancer 1
GgaAffx.21046.1.S1_at	0.1628	-4.0168	-2.24133	POLDIP2	-1.32199	0.00790489	Polymerase (DNA-directed), delta interacting protein 2
Gga.19162.1.S1_at	0.1238	-4.74113	-1.46297	RET	-1.32442	0.00373894	Ret proto-oncogene
Gga.4682.1.S2_at	0.1488	-4.28058	-1.94782	UNG	-1.33233	0.00596567	Uracil-DNA glycosylase
GgaAffx.6779.1.S1_at	0.1896	-3.6371	-2.68418	CEP170	-1.33768	0.0120754	Centrosomal protein 170kDa
Gga.4061.2.S1_a_at	0.1473	-4.3005	-1.92613	HMGB2	-1.3405	0.00584266	High mobility group box 2
GgaAffx.11571.1.S1_at	0.1189	-4.89722	-1.30643	VRK1	-1.34143	0.00321269	Vaccinia related kinase 1
Gga.12991.1.S1_at	0.2894	-2.72909	-3.83259	SPAG5	-1.34201	0.0363911	Sperm associated antigen 5
GgaAffx.6347.1.S1_at	0.1605	-4.05446	-2.19871	DMAP1	-1.34222	0.00758864	DNA methyltransferase 1 associated protein 1
GgaAffx.11578.1.S1_s_at	0.0962	-5.68254	-0.575433	KPNA2	-1.34241	0.00156982	Karyopherin alpha 2 (RAG cohort 1, importin alpha 1)
Gga.1251.2.S1_a_at	0.0988	-5.50094	-0.736391	INCENP	-1.34282	0.00184032	Inner centromere protein antigens 135/155kDa
GgaAffx.21767.1.S1_s_at	0.1197	-4.87275	-1.33072	STMN1	-1.34452	0.00328932	Stathmin 1
Gga.16408.1.S1_at	0.1104	-5.12182	-1.0879	DDX24	-1.347	0.00259733	DEAD (Asp-Glu-Ala-Asp) box helicase 24
Gga.4704.2.S1_a_at	0.1337	-4.52926	-1.6817	GART	-1.34906	0.00461824	Phosphoribosylglycinamide formyltransferase, phosphoribosylglycinamide synthetase, phosphoribosylaminoimidazole synthetase
Gga.4066.1.S1_at	0.1298	-4.58698	-1.62139	SMC2	-1.35173	0.00435731	Structural maintenance of chromosomes 2
GgaAffx.22819.1.S1_at	0.1159	-4.9965	-1.20887	ECT2	-1.35427	0.00292215	Epithelial cell transforming 2
Gga.19659.1.S1_at	0.1456	-4.32734	-1.89699	MYOCD	-1.37862	0.00568138	Myocardin
Gga.12235.1.S1_at	0.1558	-4.1411	-2.10156	NOP58	-1.38012	0.006914	NOP58 ribonucleoprotein
Gga.10240.1.S1_at	0.2465	-3.06148	-3.39921	CHRM2	-1.38663	0.0239537	Cholinergic receptor, muscarinic 2
Gga.5487.1.S1_at	0.1159	-4.98134	-1.22367	POLE3	-1.38756	0.0029645	Polymerase (DNA directed), epsilon 3, accessory subunit
Gga.11746.1.S1_at	0.0976	-5.5705	-0.674185	PBK	-1.39613	0.00173082	PDZ binding kinase
Gga.1984.2.A1_a_at	0.0904	-5.97664	-0.324519	MAD2L1	-1.39918	0.00122309	MAD2 mitotic arrest deficient-like 1 (yeast)
GgaAffx.12961.1.S1_at	0.1086	-5.18889	-1.02416	TPX2	-1.40178	0.0024406	TPX2, microtubule-associated
Gga.1153.1.S1_at	0.0976	-5.58451	-0.661738	DLGAP5	-1.40837	0.00170968	Discs large homolog associated protein 5
Gga.2254.1.S1_at	0.1014	-5.38743	-0.839403	SERBP1	-1.41949	0.00203656	SERPINE1 mRNA binding protein 1
Gga.9093.1.S1_a_at	0.2996	-2.6642	-3.91854	DBN1	-1.4203	0.0395575	Drebrin 1
Gga.740.1.S1_at	0.2207	-3.29137	-3.1077	S100A9	-1.42052	0.0181094	S100 calcium binding protein A9
Gga.817.1.S1_at	0.1159	-4.98706	-1.21808	PLAU	-1.42339	0.00294843	Plasminogen activator, urokinase
Gga.8038.2.S1_s_at	0.2485	-3.04877	-3.41554	RFC4	-1.42763	0.0243325	Replication factor C subunit 4
Gga.13229.1.S1_at	0.0971	-5.62871	-0.622661	CSE1L	-1.4332	0.00164492	CSE1 chromosome segregation 1-like (yeast)
Gga.3663.1.S1_a_at	0.122	-4.79285	-1.41067	NCL	-1.43537	0.00355436	Nucleolin
GgaAffx.25130.1.S1_at	0.2017	-3.49556	-2.8553	KLF5	-1.4364	0.0142227	Kruppel-like factor 5 (intestinal)
Gga.3297.1.S1_at	0.2177	-3.33597	-3.05202	GLI3	-1.44177	0.0171689	GLI family zinc finger 3
Gga.9346.3.S1_a_at	0.1732	-3.85634	-2.42556	VIM	-1.44437	0.0094293	Vimentin
Gga.398.1.S1_at	0.1283	-4.6309	-1.57586	MMP13	-1.44582	0.00417	Matrix metallopeptidase 13 (collagenase 3)
Gga.890.1.S1_at	0.1713	-3.89059	-2.38587	SOX9	-1.44639	0.00907794	SRY (sex determining region Y)-box 9
GgaAffx.24430.2.A1_at	0.1272	-4.65577	-1.55022	CENPT	-1.44661	0.004068	Centromere protein T
Gga.686.1.S1_at	0.2859	-2.75032	-3.80455	BMP4	-1.45241	0.0354153	Bone morphogenetic protein 4
GgaAffx.11478.1.S1_s_at	0.1219	-4.80369	-1.39976	ADK	-1.45901	0.00351701	Adenosine kinase
Gga.7514.1.S1_at	0.0983	-5.54604	-0.695982	CAD	-1.46364	0.00176845	Carbamoyl-phosphate synthetase 2, aspartate transcarbamylase, and dihydroorotase
GgaAffx.12224.1.S1_at	0.0976	-5.57046	-0.674223	DNA2	-1.4647	0.00173088	DNA replication helicase/nuclease 2
Gga.12888.1.S1_at	0.2616	-2.94137	-3.55434	HIPK2	-1.46475	0.0278104	Homeodomain interacting protein kinase 2
Gga.16540.1.S1_s_at	0.0919	-5.92673	-0.366273	HELLS	-1.46698	0.00127516	Helicase, lymphoid-specific
Gga.14210.2.S1_at	0.0896	-6.01368	-0.293743	CENPU	-1.47	0.00118602	Centromere protein U
GgaAffx.11696.1.S1_s_at	0.1003	-5.43857	-0.792758	MCM2	-1.47092	0.00194531	Minichromosome maintenance complex component 2
GgaAffx.21290.1.S1_s_at	0.1247	-4.71936	-1.4851	DDX50	-1.4747	0.00381986	DEAD (Asp-Glu-Ala-Asp) box polypeptide 50
Gga.4068.1.S2_at	0.143	-4.37476	-1.84583	RAN	-1.48589	0.00540877	RAN, member RAS oncogene family
GgaAffx.12701.1.S1_at	0.128	-4.64686	-1.55939	PLK1	-1.48977	0.00410421	Polo like kinase 1
Gga.5602.3.S1_s_at	0.0893	-6.07387	-0.244129	DUT	-1.49199	0.00112854	Deoxyuridine triphosphatase
Gga.3851.1.S2_at	0.1254	-4.69022	-1.51486	SNAI1	-1.49294	0.00393136	Snail homolog 1 (Drosophila)
Gga.9143.1.S1_x_at	0.2356	-3.15341	-3.28175	TUBB3	-1.50311	0.0213982	Tubulin, beta 3 class III
Gga.1368.1.S2_at	0.1354	-4.48481	-1.72852	LMNB1	-1.50339	0.00483133	Lamin B1
GgaAffx.1115.1.S1_s_at	0.1677	-3.93756	-2.33177	SAG	-1.50569	0.00861987	S-antigen; retina and pineal gland (arrestin)
Gga.5108.1.S1_at	0.1021	-5.37195	-0.853599	MYLK	-1.50772	0.00206515	Myosin light chain kinase
Gga.2010.1.S1_at	0.0987	-5.52116	-0.718236	TOP2A	-1.51517	0.00180768	Topoisomerase (DNA) II alpha 170kDa
Gga.6008.1.S1_at	0.0962	-5.72506	-0.538421	CDC45	-1.51746	0.00151329	Cell division cycle 45
GgaAffx.12504.1.S1_s_at	0.117	-4.94875	-1.2556	NAT10	-1.51837	0.00305798	N-acetyltransferase 10
Gga.1281.1.S1_at	0.2119	-3.39172	-2.98286	PTTG1	-1.51898	0.016069	Pituitary tumor-transforming 1
GgaAffx.12241.1.S1_s_at	0.1086	-5.19504	-1.01834	GMNN	-1.51957	0.00242678	Geminin, DNA replication inhibitor
Gga.3039.1.S1_at	0.1879	-3.66207	-2.65433	CCND1	-1.5209	0.0117357	Cyclin D1
Gga.3212.2.S1_a_at	0.0947	-5.85556	-0.426393	ANLN	-1.53147	0.00135389	Anillin actin binding protein
Gga.7903.2.S1_a_at	0.2053	-3.46259	-2.89562	CTPS1	-1.53553	0.014782	CTP synthase 1
Gga.1994.1.S1_at	0.2336	-3.17004	-3.26063	STIL	-1.53654	0.0209689	SCL/TAL1 interrupting locus
Gga.8462.1.S1_at	0.0952	-5.81915	-0.457415	BUB1B	-1.54296	0.00139633	BUB1 mitotic checkpoint serine/threonine kinase B
Gga.5890.1.S1_at	0.1159	-4.9769	-1.22801	WDR77	-1.5539	0.00297704	WD repeat domain 77
Gga.1914.1.S1_s_at	0.1563	-4.12869	-2.11541	BLM	-1.56057	0.00700639	Bloom syndrome, RecQ helicase-like
GgaAffx.23594.1.S1_at	0.2558	-2.98024	-3.50394	SIRT6	-1.5661	0.0264925	Sirtuin 6
Gga.2207.1.S1_at	0.0867	-6.25735	-0.095781	RBL1	-1.5693	0.00097216	Retinoblastoma-like 1 (p107)
Gga.9936.1.S1_at	0.1677	-3.93868	-2.33049	AURKA	-1.57774	0.00860929	Aurora kinase A
GgaAffx.21844.1.S1_s_at	0.1715	-3.88407	-2.39341	CDH2	-1.58349	0.0091437	Cadherin 2, type 1, N-cadherin (neuronal)
Gga.1479.2.S1_a_at	0.1087	-5.18639	-1.02651	PTN	-1.58365	0.00244623	Pleiotrophin
GgaAffx.11442.1.S1_at	0.1288	-4.61619	-1.59107	NASP	-1.58488	0.00423168	Nuclear autoantigenic sperm protein (histone-binding)
Gga.9107.1.S1_at	0.2541	-2.99714	-3.48208	UBE2E1	-1.58489	0.025941	Ubiquitin-conjugating enzyme E2E 1 (UBC4/5 homolog, yeast)
Gga.2303.1.S1_at	0.1292	-4.59713	-1.61084	RAD51	-1.58662	0.00431319	RAD51 recombinase
GgaAffx.12208.1.S1_s_at	0.0831	-6.46414	0.0663	KIF20A	-1.58863	0.00082507	Kinesin family member 20A
GgaAffx.22731.1.S1_s_at	0.1606	-4.05233	-2.20112	L3MBTL1	-1.59255	0.00760619	L(3)mbt-like 1 (Drosophila)
Gga.4129.1.S1_at	0.0949	-5.83816	-0.441194	CCNA2	-1.59391	0.00137398	Cyclin A2
Gga.12531.1.S1_at	0.089	-6.09546	-0.226443	SFXN2	-1.60513	0.0011087	Sideroflexin 2
GgaAffx.11417.1.S1_at	0.0971	-5.63147	-0.620224	KIF11	-1.61417	0.00164096	Kinesin family member 11
Gga.7180.1.S1_s_at	0.086	-6.3266	-0.040908	BUB1	-1.61421	0.00091976	BUB1 mitotic checkpoint serine/threonine kinase
GgaAffx.12587.1.S1_s_at	0.0831	-6.46726	0.068704	CKAP2	-1.62784	0.00082305	Cytoskeleton associated protein 2
Gga.16099.1.S1_s_at	0.1118	-5.08026	-1.12775	KPNB1	-1.63978	0.00270024	Karyopherin subunit beta 1
GgaAffx.11739.1.S1_s_at	0.0807	-6.97392	0.443939	CIRBP	-1.64468	0.00056019	Cold inducible RNA binding protein
Gga.9052.1.S1_at	0.082	-6.71544	0.256247	PIM3	-1.64512	0.00067969	Pim-3 oncogene
Gga.3058.1.S1_at	0.0936	-5.88913	-0.397948	PAICS	-1.64941	0.00131607	Phosphoribosylaminoimidazole carboxylase; phosphoribosylaminoimidazolesuccinocarboxamide synthase
Gga.3159.3.S1_at	0.1189	-4.89799	-1.30567	PPP1R12A	-1.65034	0.00321032	Protein phosphatase 1, regulatory subunit 12A
Gga.4358.1.S1_a_at	0.1113	-5.10406	-1.10489	KIF4A	-1.65818	0.00264073	Kinesin family member 4A
GgaAffx.2172.1.S1_s_at	0.0842	-6.42003	0.032171	BARD1	-1.66321	0.00085415	BRCA1 associated RING domain 1
Gga.5109.1.S1_s_at	0.0988	-5.51233	-0.726156	MYCN	-1.67701	0.00182185	V-myc avian myelocytomatosis viral oncogene neuroblastoma derived homolog
GgaAffx.25465.1.S1_s_at	0.2127	-3.38187	-2.99504	CLSPN	-1.70172	0.0162575	Claspin
GgaAffx.816.3.S1_s_at	0.2765	-2.81966	-3.71329	SKI	-1.70496	0.0324216	SKI proto-oncogene
Gga.13946.1.S1_at	0.2583	-2.96038	-3.52967	RNF169	-1.70791	0.0271572	Ring finger protein 169
Gga.2129.1.S1_s_at	0.221	-3.28505	-3.11561	MAP1B	-1.70795	0.0182472	Microtubule-associated protein 1B
Gga.292.1.S1_at	0.1736	-3.85255	-2.42996	CENPF	-1.72277	0.00946909	Centromere protein F
GgaAffx.3255.1.S1_s_at	0.2731	-2.84948	-3.67419	WNK2	-1.72369	0.0312193	WNK lysine deficient protein kinase 2
Gga.13504.1.S1_at	0.1003	-5.4392	-0.792182	RRM2	-1.72495	0.00194421	Ribonucleotide reductase M2
X02759.CDS1.S1_at	0.2895	-2.72522	-3.83771	REL	-1.72947	0.0365723	V-rel avian reticuloendotheliosis viral oncogene homolog
Gga.11015.1.S1_at	0.2689	-2.88346	-3.62976	CTNNA1	-1.73141	0.0299085	Catenin (cadherin-associated protein), alpha 1, 102kDa
GgaAffx.11491.1.S1_s_at	0.0821	-6.6151	0.181308	SLC25A4	-1.73203	0.00073386	Solute carrier family 25 (mitochondrial carrier; adenine nucleotide translocator), member 4
GgaAffx.13051.1.S1_s_at	0.0962	-5.69439	-0.565096	CDC20	-1.73493	0.00155383	Cell division cycle 20
Gga.6986.1.S1_at	0.1041	-5.306	-0.914469	GBF1	-1.76123	0.00219221	Golgi brefeldin A resistant guanine nucleotide exchange factor 1
Gga.5126.1.S1_s_at	0.2036	-3.47883	-2.87574	GRIA2	-1.76975	0.0145034	Glutamate receptor, ionotropic, AMPA 2
Gga.10214.1.S1_s_at	0.0962	-5.67359	-0.583262	MAPK12	-1.78646	0.00158203	Mitogen-activated protein kinase 12
Gga.1080.1.S1_s_at	0.0765	-7.30607	0.674239	MTHFD1	-1.78776	0.00044067	Methylenetetrahydrofolate dehydrogenase (NADP+ dependent) 1, methenyltetrahydrofolate cyclohydrolase, formyltetrahydrofolate synthetase
Gga.5548.1.S1_at	0.0956	-5.78983	-0.482523	NPM3	-1.80086	0.00143162	Nucleophosmin/nucleoplasmin 3
Gga.11935.1.S1_at	0.1667	-3.96131	-2.30456	POP1	-1.82356	0.00839823	POP1 homolog, ribonuclease P/MRP subunit
GgaAffx.12177.1.S1_s_at	0.2558	-2.98133	-3.50252	MCM5	-1.89101	0.0264565	Minichromosome maintenance complex component 5
Gga.15918.1.S1_at	0.0962	-5.66735	-0.588717	PPP1R14C	-1.89998	0.0015906	Protein phosphatase 1 regulatory inhibitor subunit 14C
Gga.14179.1.S1_at	0.1209	-4.83505	-1.36831	ASAP1	-1.90493	0.00341144	ArfGAP with SH3 domain, ankyrin repeat and PH domain 1
Gga.10660.2.S1_at	0.0691	-7.80599	0.999309	PLK2	-1.91913	0.00031223	Polo-like kinase 2
GgaAffx.22637.1.S1_s_at	0.081	-6.84431	0.350776	FKBP5	-1.92193	0.00061677	FK506 binding protein 5
Gga.7837.1.S1_at	0.1717	-3.87601	-2.40274	PHGDH	-1.92572	0.0092257	Phosphoglycerate dehydrogenase
Gga.3702.1.S1_a_at	0.2764	-2.82089	-3.71167	RAB8A	-1.93793	0.0323708	RAB8A, member RAS oncogene family
GgaAffx.2978.1.S1_at	0.1189	-4.90444	-1.29928	PLCB2	-1.94123	0.00319048	Phospholipase C, beta 2
Gga.556.1.S1_at	0.3266	-2.5014	-4.13556	PAX6	-1.94156	0.0488818	Paired box 6
Gga.3363.3.S1_at	0.1878	-3.66447	-2.65146	IRF2	-1.94914	0.0117035	Interferon regulatory factor 2
GgaAffx.21779.1.S1_s_at	0.0867	-6.2382	-0.11106	STMN2	-2.00721	0.00098725	Stathmin-like 2
Gga.4329.1.S1_at	0.0976	-5.56366	-0.680271	GHR	-2.02543	0.00174125	Growth hormone receptor
Gga.897.1.S1_at	0.2013	-3.50056	-2.8492	DKK1	-2.04398	0.0141399	Dickkopf WNT signaling pathway inhibitor 1
GgaAffx.20998.1.S1_s_at	0.173	-3.86174	-2.41929	PASK	-2.04516	0.00937293	PAS domain containing serine/threonine kinase
Gga.5091.1.S1_at	0.0793	-7.06388	0.507497	CAV1	-2.05164	0.00052445	Caveolin 1, caveolae protein, 22kDa
Gga.5687.3.S1_a_at	0.0955	-5.80935	-0.465794	KIF2C	-2.16955	0.00140801	Kinesin family member 2C
Gga.18851.1.S1_at	0.1937	-3.58536	-2.74636	CHD5	-2.19056	0.0128153	Chromodomain helicase DNA binding protein 5
Gga.10652.1.S1_at	0.2505	-3.02729	-3.44318	NOTCH2	-2.21351	0.024988	Notch 2
Gga.18569.1.S1_at	0.3163	-2.56325	-4.0529	GTF2H4	-2.30855	0.0450879	General transcription factor IIH, polypeptide 4, 52kDa
Gga.14993.1.S1_at	0.2515	-3.01822	-3.45488	GTPBP3	-2.32197	0.0252708	GTP binding protein 3 (mitochondrial)
Gga.1731.1.S1_at	0.1879	-3.65341	-2.66467	PC	-2.34054	0.0118522	Pyruvate carboxylase
GgaAffx.8812.1.S1_at	0.2724	-2.85571	-3.66603	SNRPG	-2.34959	0.0309744	Small nuclear ribonucleoprotein polypeptide G
Gga.673.1.S1_at	0.0833	-6.45342	0.058027	INS	-2.39668	0.00083203	Insulin
Gga.12184.1.S1_at	0.3124	-2.58862	-4.01907	GRIN1	-2.43299	0.0436243	Glutamate ionotropic receptor NMDA type subunit 1
Gga.10598.1.S1_s_at	0.0872	-6.19615	-0.144779	DAPK2	-2.44149	0.00102135	Death-associated protein kinase 2
Gga.5101.1.S1_at	0.2689	-2.88514	-3.62757	ZBTB16	-2.49875	0.0298452	Zinc finger and BTB domain containing 16
GgaAffx.25580.1.S1_s_at	0.0807	-6.98511	0.451894	NEFM	-2.56299	0.00055559	Neurofilament, medium polypeptide
Gga.2612.2.S1_a_at	0.0562	-9.25737	1.81502	KRT19	-2.57292	0.00012664	Keratin 19
Gga.4332.1.S1_at	0.0895	-6.01777	-0.290361	HSP90AB1	-2.65784	0.00118202	Heat shock protein 90kDa alpha (cytosolic), class B member 1
GgaAffx.8562.1.S1_at	0.2525	-3.00825	-3.46773	TRIM28	-2.68121	0.0255852	Tripartite motif containing 28
Gga.15185.1.S1_at	0.1193	-4.88285	-1.32068	STK39	-2.74145	0.00325743	Serine/threonine kinase 39
Gga.10755.1.S1_s_at	0.2579	-2.96489	-3.52382	ELK4	-2.75386	0.0270047	ELK4, ETS-domain protein (SRF accessory protein 1)
Gga.15098.1.S1_at	0.0543	-10.4261	2.3569	AR	-2.94643	6.682e-05	Androgen receptor
Gga.4512.1.S1_at	0.1728	-3.86356	-2.41717	RPS14	-3.14393	0.00935395	Ribosomal protein S14
Gga.287.1.S1_a_at	0.0521	-12.1361	3.00584	DNASE1	-3.19577	2.925e-05	Deoxyribonuclease I
Gga.9797.1.S1_at	0.082	-6.71031	0.252446	CBX7	-3.29737	0.00068234	Chromobox homolog 7
Gga.14334.1.S1_at	0.0895	-6.02838	-0.281578	CIT	-3.74256	0.00117167	Citron rho-interacting serine/threonine kinase
GgaAffx.11265.2.S1_at	0.1409	-4.39936	-1.81943	SCRIB	-3.87747	0.00527317	Scribbled planar cell polarity protein
