# Supplementary material for: Morphological and transcriptional insights into the role of histone phosphorylation-related genes in early development of the chicken duodenum
Source: Anim Biosci. 2025 Jun 10;38(11):2377–91. doi: 10.5713/ab.25.0108 (PMC12580959; doi:10.5713/ab.25.0108)
Supplement: Supplementary file 7 [file ab-25-0108-Supplementary-7.xlsx]

## Sheet: Sheet1
GO enrichment analysis for upregulated histone phosphorylation-related DEGs found in the duodenum of broilers
Term	Enrichment	Count	Group	PValue	Genes	%	List Total	Pop Hits	Pop Total	Bonferroni	Benjamini	FDR
Phosphorylation	4.88135	21	BP	9.80749e-09	LYN, SYK, MAST3, DAPK1, LRRK2, TXK, MATK, PRKCA, CDC42BPB, PIK3CG, MTOR, TGFBR2, PAK1, CAMK4, BTK, STK38L, MAP3K8, MAP3K13, PCK1, IKBKE, JAK1	12.8834	159	388	14340	8.08134e-06	8.08137e-06	7.92445e-06
Protein phosphorylation	4.12029	18	BP	1.63622e-06	LYN, CSF1R, SYK, KSR1, DAPK1, LRRK2, MATK, EIF2AK2, PRKCA, MTOR, TGFBR2, CAMKK2, PAK1, MAP3K15, CAMK4, STK38L, MAP3K8, ROS1	11.0429	159	394	14340	0.00134733	0.000674121	0.000661031
Cell differentiation	3.65983	14	BP	0.000115908	LYN, SPI1, SYK, LRRK2, NR1H4, ETV6, TGFBR2, SOCS3, PTPN6, PPARG, PPARA, ROS1, JAK1, MCL1	8.58896	159	345	14340	0.0910941	0.015918	0.0156089
Positive regulation of transcription by RNA polymerase II	3.27959	14	BP	0.00033862	STAT3, NR1H4, IGF2, GATA4, PKD2, RELA, RUNX1, KAT2B, THRAP3, SP3, PPARG, PCK1, PPARA, TLR4	8.58896	159	385	14340	0.243513	0.0348779	0.0342006
Intracellular signal transduction	4.11387	13	BP	7.52744e-05	SYK, MAST3, DAPK1, PRKCA, SOCS3, PAK1, SOCS1, CAMK4, BTK, STK38L, LCP2, PTPN6, JAK1	7.97546	159	285	14340	0.0601438	0.0124052	0.0121643
Inflammatory response	5.34451	8	BP	0.000735371	PTGER4, IL2RA, IL1B, CCL4, TLR4, CD44, MTOR, RELA	4.90798	159	135	14340	0.454563	0.0596797	0.0585209
Positive regulation of gene expression	5.15364	8	BP	0.000911432	IL1B, NFATC2, MITF, PKD2, IL2, ACACA, TGFBR2, SLC6A4	4.90798	159	140	14340	0.528276	0.062585	0.0613697
Immune response	3.50247	8	BP	0.00783759	CD274, IL15, IL1B, CCL4, TNFSF10, FAS, TLR4, IL2	4.90798	159	206	14340	0.998472	0.26909	0.263865
Innate immune response	4.74677	7	BP	0.00353638	LYN, CYLD, SYK, DAPK1, BTK, TLR4, RELA	4.29448	159	133	14340	0.94602	0.153367	0.150389
Cell migration	4.60818	7	BP	0.00408979	PAK1, ITGB4, ITGB2, TNFAIP3, NFATC2, PIK3CG, TGFBR2	4.29448	159	137	14340	0.965847	0.168499	0.165228
B cell receptor signaling pathway	20.0419	6	BP	1.01145e-05	CD79B, SYK, TXK, BTK, NFATC2, PTPN6	3.68098	159	27	14340	0.00829977	0.00277812	0.00272418
Regulation of gene expression	5.41132	6	BP	0.00495374	TGFA, JARID2, DNM1L, AFF4, AFF1, TGFBR2	3.68098	159	100	14340	0.983295	0.191862	0.188137
Cell surface receptor signaling pathway via JAK-STAT	25.0524	5	BP	3.849e-05	SOCS1, STAT1, STAT3, PKD2, JAK1	3.06748	159	18	14340	0.0312187	0.00792893	0.00777498
Negative regulation of inflammatory response	16.7016	5	BP	0.000204342	PTGER4, SOCS3, NR1H4, PPARG, PPARA	3.06748	159	27	14340	0.15498	0.0240539	0.0235869
Integrin-mediated signaling pathway	9.59454	5	BP	0.00175064	SYK, ITGB4, TXK, ITGB2, ITGA6	3.06748	159	47	14340	0.763968	0.0905226	0.0887649
T cell receptor signaling pathway	8.05256	5	BP	0.00333942	PTPRC, TXK, BTK, PTPN6, CD247	3.06748	159	56	14340	0.936473	0.152871	0.149903
Cell surface receptor protein tyrosine kinase signaling pathway	5.5672	5	BP	0.0122467	LYN, CSF1R, SYK, LCP2, ROS1	3.06748	159	81	14340	0.999961	0.347974	0.341217
Protein dephosphorylation	4.33599	5	BP	0.0279176	PPM1A, PTPRE, PTPRC, PTPRJ, PTPN6	3.06748	159	104	14340	1	0.585629	0.574258
Immune system process	21.2209	4	BP	0.000796695	IRF1, INPP5D, IRF7, TRIM25	2.45399	159	17	14340	0.48146	0.0596797	0.0585209
Defense response to bacterium	8.5894	4	BP	0.0110026	CASP7, SYK, NR1H4, TLR4	2.45399	159	42	14340	0.99989	0.339282	0.332694
Cellular response to lipopolysaccharide	8.01677	4	BP	0.0132784	CD274, IL1B, NR1H4, RELA	2.45399	159	45	14340	0.999984	0.364714	0.357632
Regulation of cell population proliferation	6.21991	4	BP	0.0260424	STAT1, STAT3, MITF, PKD2	2.45399	159	58	14340	1	0.584146	0.572803
Peptidyl-serine phosphorylation	6.11449	4	BP	0.0272215	MAST3, STK38L, PCK1, IKBKE	2.45399	159	59	14340	1	0.585629	0.574258
Notch signaling pathway	6.01258	4	BP	0.0284286	DTX3L, NR1H4, SORBS2, TGFBR2	2.45399	159	60	14340	1	0.585629	0.574258
Transcription by RNA polymerase II	5.46598	4	BP	0.0362585	STAT3, POLR2E, NR1H4, NFATC2	2.45399	159	66	14340	1	0.63568	0.623337
Cytokine-mediated signaling pathway	5.01048	4	BP	0.0450796	CSF1R, SOCS1, IL1B, JAK1	2.45399	159	72	14340	1	0.658316	0.645533
Sexual reproduction	67.6415	3	BP	0.000713378	IL1B, STAT3, PCK1	1.84049	159	4	14340	0.444581	0.0596797	0.0585209
Positive regulation of lipid biosynthetic process	54.1132	3	BP	0.00118035	PCK1, PPARA, MTOR	1.84049	159	5	14340	0.622123	0.0694722	0.0681233
Neutrophil activation	54.1132	3	BP	0.00118035	IL15, IL1B, IL2	1.84049	159	5	14340	0.622123	0.0694722	0.0681233
MyD88-dependent toll-like receptor signaling pathway	45.0943	3	BP	0.00175772	DAPK1, TLR4, RELA	1.84049	159	6	14340	0.765344	0.0905226	0.0887649
Calcineurin-NFAT signaling cascade	38.6523	3	BP	0.00244302	NFAT5, NFATC2, MTOR	1.84049	159	7	14340	0.866748	0.118415	0.116115
Negative regulation of interleukin-6 production	27.0566	3	BP	0.00512254	NR1H4, PTPN6, TLR4	1.84049	159	10	14340	0.985474	0.191862	0.188137
Negative regulation of tumor necrosis factor production	22.5472	3	BP	0.00740526	NR1H4, PTPN6, TLR4	1.84049	159	12	14340	0.997812	0.265301	0.26015
Positive regulation of cytokine production	19.3261	3	BP	0.010064	PTGER4, IL15, IL2	1.84049	159	14	14340	0.99976	0.331711	0.32527
Positive regulation of inflammatory response	18.0377	3	BP	0.011529	PTGER4, IL1B, TLR4	1.84049	159	15	14340	0.999929	0.339282	0.332694
Positive regulation of stress fiber assembly	18.0377	3	BP	0.011529	PAK1, MTOR, TGFBR2	1.84049	159	15	14340	0.999929	0.339282	0.332694
Negative regulation of phosphatidylinositol 3-kinase/protein kinase B signal transduction	15.9156	3	BP	0.0147195	PHLPP1, PTPRJ, PPARA	1.84049	159	17	14340	0.999995	0.391253	0.383656
Regulation of ERK1 and ERK2 cascade	15.0314	3	BP	0.0164409	SYK, PTPN6, ROS1	1.84049	159	18	14340	0.999999	0.423353	0.415132
Positive regulation of T cell proliferation	14.2403	3	BP	0.0182437	CD274, IL15, IL2	1.84049	159	19	14340	1	0.455539	0.446694
Positive regulation of peptidyl-tyrosine phosphorylation	13.5283	3	BP	0.0201259	PTPRC, IGF2, MTOR	1.84049	159	20	14340	1	0.487757	0.478286
Hemopoiesis	12.8841	3	BP	0.0220856	CCL4, JAK1, RUNX1	1.84049	159	21	14340	1	0.519958	0.509862
Toll-like receptor signaling pathway	11.7637	3	BP	0.0262298	IL1B, IRF7, TLR4	1.84049	159	23	14340	1	0.584146	0.572803
Cell adhesion mediated by integrin	10.8226	3	BP	0.0306615	ITGB4, ITGB2, ITGA6	1.84049	159	25	14340	1	0.585645	0.574273
Release of sequestered calcium ion into cytosol	8.72794	3	BP	0.0455388	ITPR1, PLCG2, PKD2	1.84049	159	31	14340	1	0.658316	0.645533
Positive regulation of fatty acid metabolic process	60.1258	2	BP	0.0326938	PPARG, PPARA	1.22699	159	3	14340	1	0.585645	0.574273
Leukocyte activation involved in inflammatory response	60.1258	2	BP	0.0326938	IL1B, CCL4	1.22699	159	3	14340	1	0.585645	0.574273
Regulation of platelet aggregation	60.1258	2	BP	0.0326938	LYN, SYK	1.22699	159	3	14340	1	0.585645	0.574273
Negative regulation of tyrosine phosphorylation of STAT protein	60.1258	2	BP	0.0326938	SOCS3, SOCS1	1.22699	159	3	14340	1	0.585645	0.574273
UDP-N-acetylglucosamine metabolic process	60.1258	2	BP	0.0326938	GFPT1, GNE	1.22699	159	3	14340	1	0.585645	0.574273
Detection of lipopolysaccharide	45.0943	2	BP	0.0433539	IL1B, TLR4	1.22699	159	4	14340	1	0.649521	0.636909
Macrophage chemotaxis	45.0943	2	BP	0.0433539	LGALS3, IL1B	1.22699	159	4	14340	1	0.649521	0.636909
Leukocyte chemotaxis involved in inflammatory response	45.0943	2	BP	0.0433539	IL1B, CCL4	1.22699	159	4	14340	1	0.649521	0.636909
Necroptotic process	45.0943	2	BP	0.0433539	CYLD, DNM1L	1.22699	159	4	14340	1	0.649521	0.636909
Cell activation	45.0943	2	BP	0.0433539	IL2, TGFBR2	1.22699	159	4	14340	1	0.649521	0.636909
Positive regulation of cell adhesion mediated by integrin	45.0943	2	BP	0.0433539	SYK, PTPN6	1.22699	159	4	14340	1	0.649521	0.636909
TRIF-dependent toll-like receptor signaling pathway	45.0943	2	BP	0.0433539	IRF7, TLR4	1.22699	159	4	14340	1	0.649521	0.636909
Positive regulation of gluconeogenesis	45.0943	2	BP	0.0433539	PCK1, PPARA	1.22699	159	4	14340	1	0.649521	0.636909
Cytoplasm	1.55406	50	CC	0.000805206	ERRFI1, TNFAIP3, PIK3CG, FARS2, LGALS3, CASP7, ANPEP, TRIM25, CD36, DNM1L, IKBKE, SYK, KSR1, DTX3L, DAPK1, DARS2, PRKCA, GAB2, PARP9, KAT2B, CLIP1, IRF1, IRF7, ARHGEF1, PPARG, LCP1, UTRN, NFAT5, PHLPP1, NEDD4L, XPC, ACACA, RELA, PAK1, HLCS, ALOX5, STK38L, ACE, STAT1, STAT3, EIF2AK2, NFATC2, CDC42BPB, PER2, COPS5, CAMK4, PTPN6, MAP3K13, PFKP	30.6748	154	3391	16231	0.115242	0.0611957	0.0611957
Nucleus	1.31075	44	CC	0.0387818	ERRFI1, CDKN1A, SPI1, CREM, TNFAIP3, XPC, GATA4, IKZF1, ZC3HAV1, CHD2, AFF4, IKZF3, AFF1, RELA, LGALS3, CASP7, RBBP8, STK38L, JARID2, RUNX1T1, SAP30BP, STAT1, DAPK1, STAT3, NR1H4, EIF2AK2, MITF, PARP9, MTOR, ETV6, RUNX1, PER2, KAT2B, PPM1A, CLIP1, XRN1, CAMK4, IRF1, IRF7, BTK, PPARG, MCM6, PPARA, ATF3	26.9939	154	3538	16231	0.997551	0.654982	0.654982
Cytosol	1.53863	22	CC	0.0447098	PFKFB3, SYK, LRRK2, LRBA, UBR4, MTHFR, NFATC2, PKD2, MTOR, PPM1A, CYLD, PAK1, CASP7, INPP5D, IL1B, SP3, BTK, SUCLG1, MAP3K8, PCK1, DNM1L, JAK1	13.4969	154	1507	16231	0.999044	0.655271	0.655271
Receptor complex	4.24984	5	CC	0.029842	CSF1R, NR1H4, PTPRJ, ROS1, TGFBR2	3.06748	154	124	16231	0.989999	0.580065	0.580065
Membrane raft	7.52829	4	CC	0.0158133	BTK, FAS, TGFBR2, SLC6A4	2.45399	154	56	16231	0.91133	0.547889	0.547889
Cell-cell junction	5.85534	4	CC	0.0305297	PAK1, PTPRJ, PTPN6, PKD2	2.45399	154	72	16231	0.991021	0.580065	0.580065
Phosphatidylinositol 3-kinase complex	16.6415	3	CC	0.0135894	SOCS3, SOCS1, PIK3CG	1.84049	154	19	16231	0.87504	0.547889	0.547889
Integrin complex	14.3722	3	CC	0.0180227	ITGB4, ITGB2, ITGA6	1.84049	154	22	16231	0.936988	0.547889	0.547889
Alpha-beta T cell receptor complex	79.0471	3	CC	0.000523142	PTPN6, CD247, CD3D	1.84049	154	4	16231	0.0764575	0.0611957	0.0611957
Extrinsic component of cytoplasmic side of plasma membrane	12.6475	3	CC	0.02298	LYN, ERRFI1, SYK	1.84049	154	25	16231	0.970804	0.580065	0.580065
Ruffle	8.54563	3	CC	0.0474209	PAK1, CLIP1, TLR4	1.84049	154	37	16231	0.999379	0.655271	0.655271
ATP binding	2.79328	37	MF	1.90478e-08	CSF1R, PFKFB3, MAST3, LRRK2, TXK, CHD2, ACACA, FARS2, CAMKK2, PAK1, NARS2, STK38L, MAP3K8, IKBKE, ROS1, JAK1, LYN, APAF1, SYK, KSR1, DAPK1, MATK, EIF2AK2, DARS2, PRKCA, LIG3, CDC42BPB, MTOR, TGFBR2, RUNX1, P2RX7, MAP3K15, CAMK4, BTK, MCM6, MAP3K13, PFKP	22.6994	157	1248	14792	5.37146e-06	5.37147e-06	5.31433e-06
RNA polymerase II cis-regulatory region sequence-specific DNA binding	2.35541	19	MF	0.0010941	NFAT5, STAT1, STAT3, NR1H4, CREM, NFATC2, MITF, GATA4, IKZF1, IKZF3, RELA, RUNX1, THRAP3, IRF1, SP3, IRF7, PPARG, PPARA, ATF3	11.6564	157	760	14792	0.265602	0.077134	0.0763134
DNA-binding transcription factor activity, RNA polymerase II-specific	1.81841	16	MF	0.0288807	NFAT5, SPI1, STAT1, STAT3, CREM, NFATC2, MITF, GATA4, IKZF3, RELA, ETV6, RUNX1, IRF1, SP3, IRF7, ATF3	9.81595	157	829	14792	0.999742	0.734058	0.726249
Zinc ion binding	2.22209	15	MF	0.00740004	ACE, MMP1, NR1H4, UBR4, TNFAIP3, GATA4, PRKCA, LIG3, MMP9, ZZEF1, ZMYM2, ANPEP, PPARG, UTRN, PPARA	9.20245	157	636	14792	0.876877	0.298116	0.294945
Protein serine/threonine kinase activity	3.63771	10	MF	0.00171782	PAK1, DAPK1, MAST3, LRRK2, STK38L, PRKCA, CDC42BPB, IKBKE, MTOR, CAMKK2	6.13497	157	259	14792	0.384206	0.0968853	0.0958546
Non-membrane spanning protein tyrosine kinase activity	15.2784	6	MF	4.06108e-05	LYN, SYK, TXK, BTK, MATK, JAK1	3.68098	157	37	14792	0.0113871	0.00572612	0.0056652
Protein tyrosine kinase activity	13.4595	5	MF	0.000483136	LYN, SYK, BTK, MATK, ROS1	3.06748	157	35	14792	0.127399	0.0454147	0.0449316
Integrin binding	6.72975	5	MF	0.00636412	ITGB4, ITGB2, IGF2, ITGA6, SLC6A4	3.06748	157	70	14792	0.83477	0.298116	0.294945
Transmembrane signaling receptor activity	5.79794	4	MF	0.0312365	CD79B, CD247, CD3D, TLR4	2.45399	157	65	14792	0.99987	0.734058	0.726249
Protein tyrosine phosphatase activity	5.54215	4	MF	0.0350371	PTPRE, PTPRC, PTPRJ, PTPN6	2.45399	157	68	14792	0.999957	0.760036	0.751951
MAP kinase kinase kinase activity	18.8433	3	MF	0.0106045	MAP3K15, MAP3K8, MAP3K13	1.84049	157	15	14792	0.950532	0.373808	0.369831
Phosphoprotein binding	17.6656	3	MF	0.0120362	THRAP3, PKD2, MTOR	1.84049	157	16	14792	0.967117	0.377134	0.373122
Cytokine receptor binding	10.8711	3	MF	0.0304374	IL15, IL2, JAK1	1.84049	157	26	14792	0.999836	0.734058	0.726249
