# Supplementary material for: Morphological and transcriptional insights into the role of histone phosphorylation-related genes in early development of the chicken duodenum
Source: Anim Biosci. 2025 Jun 10;38(11):2377–91. doi: 10.5713/ab.25.0108 (PMC12580959; doi:10.5713/ab.25.0108)
Supplement: Supplementary file 8 [file ab-25-0108-Supplementary-8.xlsx]

## Sheet: Sheet1
GO enrichment analysis for downregulated histone phosphorylation-related DEGs found in the duodenum of broilers
Term	Enrichment	PValue	Count	Group	%	Genes	List Total	Pop Hits	Pop Total	Bonferroni	Benjamini	FDR
Negative regulation of transcription by RNA polymerase II	3.67692	2.25e-06	20	BP	7.14286	MBD3, CBX7, PARP1, CAV1, CBX1, PLK1, HMGB2, CHD5, SIRT6, NOC2L, HIPK2, BMP4, SKI, AR, RPS14, CCND1, SOX9, DMAP1, RBBP7, LYAR	260	300	14340	0.00236506	0.000789	0.000774
Protein phosphorylation	2.79969	0.000102	20	BP	7.14286	PLK4, RET, PLK2, DAPK2, PLK1, STK39, PASK, MAPK12, MYLK, HIPK2, MAPK10, WEE1, WNK2, CHEK1, PBK, CDK1, NEK1, NEK2, BUB1, FGFR1	260	394	14340	0.101788	0.011927	0.0117003
Phosphorylation	2.55868	0.000705	18	BP	6.42857	RET, PLK2, PLK1, STK39, ADK, TTK, MASTL, MYLK, CIT, MAPK10, WEE1, WNK2, CHEK1, CDK1, NEK1, PIM3, NEK2, FGFR1	260	388	14340	0.523628	0.0617745	0.0606001
Regulation of DNA-templated transcription	2.49942	0.00283291	15	BP	5.35714	NOTCH2, L3MBTL1, TLE1, NONO, PASK, LIMD1, BRCA2, AR, MYBBP1A, PSPC1, FUBP1, SNAI1, SNAI2, MYBL2, RBBP7	260	331	14340	0.949433	0.181783	0.178327
Cell division	5.1136	3.53e-06	14	BP	5	CENPT, TOP2A, SPAG5, PLK1, MASTL, SMC2, CCNA2, TPX2, CCNE2, CCND1, CDK1, BIRC5, NCAPD2, NCAPD3	260	151	14340	0.00370283	0.000927	0.00091
Mitotic cell cycle	8.53571	3.33e-08	13	BP	4.64286	CENPT, CDT1, PPP1R12A, PLK2, PLK1, MASTL, WEE1, CENPF, TUBB2A, TUBB3, MYBL2, NCAPD2, MCPH1	260	84	14340	3.51e-05	3.51e-05	3.44e-05
DNA repair	5.86743	4.97e-05	10	BP	3.57143	RFC5, CHAF1B, BRIP1, RFC3, RAD51, RFC4, RUVBL1, CHEK1, DMAP1, DNA2	260	94	14340	0.0509219	0.00653286	0.00640866
Mitotic cytokinesis	13.0628	3.11e-07	9	BP	3.21429	ANLN, RACGAP1, INCENP, TPM1, PLK1, STMN1, BIRC5, ECT2, CIT	260	38	14340	0.000327	0.000164	0.00016
DNA replication	9.02517	5.94e-06	9	BP	3.21429	TOP2A, CHAF1B, BLM, RPA3, MCM10, MCM5, RBBP7, DNA2, MCM2	260	55	14340	0.00622881	0.00124965	0.0012259
Negative regulation of DNA-templated transcription	3.47122	0.0044488	9	BP	3.21429	BMP4, L3MBTL1, TRIM28, BASP1, PSPC1, RBBP7, BRCA1, CRYAB, GLI3	260	143	14340	0.990819	0.212517	0.208476
Chromosome segregation	9.80513	1.46e-05	8	BP	2.85714	CENPT, TOP2A, INCENP, BIRC5, KIF2C, TTK, BRCA1, DLGAP5	260	45	14340	0.0152405	0.00219396	0.00215225
Cell cycle	4.54877	0.00186578	8	BP	2.85714	CHAF1B, RBL1, UHRF1, CHEK1, MCM5, BRCA1, TERF1, SMC2	260	97	14340	0.859792	0.1402	0.137534
Negative regulation of apoptotic process	3.44712	0.00858951	8	BP	2.85714	BMP4, PLK1, BCL2, BIRC5, PIM3, CRYAB, MAD2L1, INS	260	128	14340	0.999886	0.301205	0.295479
Positive regulation of gene expression	3.15165	0.013626	8	BP	2.85714	PRNP, AR, MYCN, CAV1, MYC, HMGB2, SOX9, INS	260	140	14340	0.999999	0.398183	0.390613
DNA damage response	4.33794	0.00545644	7	BP	2.5	TOP2A, RAD51, CCND1, MYC, CHEK1, POLE3, MASTL	260	89	14340	0.996836	0.239174	0.234627
Mitotic spindle assembly checkpoint signaling	19.4661	9.58e-06	6	BP	2.14286	PLK1, BIRC5, BUB1B, TTK, BUB1, MAD2L1	260	17	14340	0.0100278	0.00167973	0.0016478
Mitotic spindle organization	8.48521	0.000644	6	BP	2.14286	PLK4, STIL, PLK2, PLK1, STMN1, DLGAP5	260	39	14340	0.492448	0.0616307	0.060459
Negative regulation of gene expression	4.93915	0.00718468	6	BP	2.14286	MYCN, STC2, GMNN, HMGB2, SOX9, CRYAB	260	67	14340	0.999492	0.269939	0.264807
Double-strand break repair via homologous recombination	4.86652	0.00764332	6	BP	2.14286	BLM, RAD51, RPA3, CDK1, BRCA1, BRCA2	260	68	14340	0.999688	0.277268	0.271997
Chromatin remodeling	4.2426	0.0133963	6	BP	2.14286	RUVBL1, CHEK1, CHD5, DMAP1, RBBP7, NPM3	260	78	14340	0.999999	0.398183	0.390613
G2/M transition of mitotic cell cycle	13.1319	0.000488	5	BP	1.78571	CCNA2, PLK1, CDK1, BIRC5, MASTL	260	21	14340	0.401872	0.0513825	0.0504057
G1/S transition of mitotic cell cycle	10.6065	0.00113655	5	BP	1.78571	CCNE2, CCND1, PLK2, MYC, BCL2	260	26	14340	0.6977	0.0919734	0.0902248
RRNA processing	5.86743	0.010092	5	BP	1.78571	EBNA1BP2, MPHOSPH10, PWP1, LYAR, UTP18	260	47	14340	0.999977	0.331774	0.325466
Peptidyl-serine phosphorylation	4.67405	0.0217907	5	BP	1.78571	VRK1, TTK, MASTL, CAMK1G, HIPK2	260	59	14340	1	0.570392	0.559548
Negative regulation of canonical Wnt signaling pathway	3.99666	0.036051	5	BP	1.78571	DAB2, TLE1, CDH2, CAV1, SOX9	260	69	14340	1	0.773994	0.759279
DNA unwinding involved in DNA replication	13.7885	0.00274006	4	BP	1.42857	BLM, RAD51, MCM5, MCM2	260	16	14340	0.944229	0.181783	0.178327
Mismatch repair	12.9774	0.00328316	4	BP	1.42857	PCNA, MSH2, EXO1, RPA3	260	17	14340	0.968557	0.181783	0.178327
DNA replication initiation	12.2564	0.00388767	4	BP	1.42857	CDC45, ORC1, MCM10, MCM5	260	18	14340	0.983391	0.204492	0.200604
Mitotic G2 DNA damage checkpoint signaling	11.6113	0.00455559	4	BP	1.42857	CHEK1, PLK1, CDK1, CLSPN	260	19	14340	0.991798	0.212517	0.208476
Base-excision repair	10.5055	0.0060888	4	BP	1.42857	FEN1, RPA3, DNA2, UNG	260	21	14340	0.998379	0.250435	0.245674
Mitotic spindle assembly	9.19231	0.0089047	4	BP	1.42857	CDC20, TPX2, KIF11, KIF20A	260	24	14340	0.999918	0.302185	0.29644
Nucleotide-excision repair	7.60743	0.0150487	4	BP	1.42857	BRIP1, RPA3, FANCC, GTF2H4	260	29	14340	1	0.427871	0.419736
Male gonad development	6.3033	0.0249118	4	BP	1.42857	AR, HMGB2, BCL2, SOX9	260	35	14340	1	0.623981	0.612118
Axonogenesis	6.12821	0.026823	4	BP	1.42857	MAP1B, STMN1, BCL2, RAB8A	260	36	14340	1	0.641313	0.629121
Nucleosome assembly	5.80567	0.0308737	4	BP	1.42857	CHAF1B, SET, SOX9, NAP1L4	260	38	14340	1	0.721759	0.708037
Response to oxidative stress	5.6568	0.0330127	4	BP	1.42857	PRDX4, STC2, PTGS2, SLC25A4	260	39	14340	1	0.754987	0.740633
Mitotic spindle midzone assembly	33.0923	0.00313481	3	BP	1.07143	RACGAP1, PRC1, KIF23	260	5	14340	0.963227	0.181783	0.178327
DNA double-strand break processing	33.0923	0.00313481	3	BP	1.07143	BLM, EXO1, DNA2	260	5	14340	0.963227	0.181783	0.178327
Negative regulation of gene expression via chromosomal CpG island methylation	27.5769	0.00464628	3	BP	1.07143	HELLS, UHRF1, MYC	260	6	14340	0.992548	0.212517	0.208476
Protein localization to nuclear envelope	23.6374	0.00642751	3	BP	1.07143	PLK1, LMNB2, LMNB1	260	7	14340	0.998868	0.250435	0.245674
Regulation of double-strand break repair via homologous recombination	23.6374	0.00642751	3	BP	1.07143	RAD51, CHEK1, SIRT6	260	7	14340	0.998868	0.250435	0.245674
Mitotic chromosome condensation	18.3846	0.0107589	3	BP	1.07143	NCAPD2, NCAPD3, SMC2	260	9	14340	0.999989	0.342982	0.336461
Kinetochore assembly	16.5462	0.0132896	3	BP	1.07143	CENPT, DLGAP5, CENPC	260	10	14340	0.999999	0.398183	0.390613
Double-strand break repair via break-induced replication	15.042	0.0160511	3	BP	1.07143	CDC45, MCM5, MCM2	260	11	14340	1	0.432967	0.424736
Positive regulation of G1/S transition of mitotic cell cycle	15.042	0.0160511	3	BP	1.07143	RRM2, CCNE2, CCND1	260	11	14340	1	0.432967	0.424736
Cellular response to transforming growth factor beta stimulus	12.7278	0.0222301	3	BP	1.07143	WWOX, CAV1, SOX9	260	13	14340	1	0.570392	0.559548
Heterochromatin formation	11.8187	0.0256302	3	BP	1.07143	POLE3, LMNB2, LMNB1	260	14	14340	1	0.627047	0.615126
Peptidyl-threonine phosphorylation	9.19231	0.0411093	3	BP	1.07143	CHEK1, CIT, HIPK2	260	18	14340	1	0.86494	0.848496
DNA-templated DNA replication	8.27308	0.0498676	3	BP	1.07143	RFC5, RFC3, RFC4	260	20	14340	1	0.999682	0.980676
Glandular epithelial cell differentiation	55.1538	0.0357978	2	BP	0.714286	CAV1, SOX9	260	2	14340	1	0.773994	0.759279
Pericentric heterochromatin formation	55.1538	0.0357978	2	BP	0.714286	HELLS, SIRT6	260	2	14340	1	0.773994	0.759279
Nucleus	2.3291	7.58e-25	132	CC	47.1429	GMNN, BUB1B, MKI67, PWP1, SMC2, ELK4, EFTUD2, CCND1, BASP1, CHEK1, SOX9, KPNA2, TGM2, TLE1, PUS1, DAPK2, UBE2E1, VRK1, ESCO2, PASK, WDR77, FTSJ3, AR, MYCN, CCNE2, MSH2, PSPC1, SNRPE, DNA2, KIF20A, KPNB1, NOTCH2, L3MBTL1, BLM, SET, BRIP1, RACGAP1, PCBP2, DMAP1, CLSPN, ECT2, PLK4, CDT1, PLK2, ALYREF, NONO, PLK1, CBX1, HNRNPM, FUBP1, REL, CDK1, MPHOSPH10, SNAI2, ANP32B, FGFR1, TOP2A, FEN1, HSP90AB1,…	260	3538	16231	2.24e-22	2.24e-22	2.06e-22
Cytoplasm	1.58322	4.4e-06	86	CC	30.7143	TOP2A, HSP90AB1, GMNN, STMN2, HMGB2, BRCA1, GLI3, MYLK, SMC2, SYNCRIP, CDH2, CCND1, BASP1, TUBB3, STMN1, CHEK1, ANXA6, PIM3, NEFM, KPNA2, DLGAP5, PPP1R12A, DAPK2, TPM1, CAD, CKAP2, VRK1, SCRIB, KIF23, CTPS1, MASTL, PASK, CIT, GTPBP3, CCNA2, DNM3, TUBB2A, CCNE2, PSPC1, INCENP, CSNK2B, BIRC5, KIF2C, DNA2, KIF20A, CRYAB, KPNB1, FKBP5, BLM, STK39, ASAP1, PTGS2, DGUOK, PCBP2, CTNNA1, LYAR, S100A11, SN…	260	3391	16231	0.00129616	0.000216	0.000199
Cytosol	1.82268	0.000124	44	CC	15.7143	HSP90AB1, CSE1L, ADK, MYLK, CDC20, GHR, EFTUD2, PRDX4, CDH2, G3BP1, STMN1, PIM3, RBBP7, KPNA2, EXOSC2, BUB1, EARS2, TGM2, WWOX, PPP1R12A, RRM2, PARP1, CAD, PASK, PAICS, GTPBP3, CCNA2, AR, RAD51, MTHFD1, PRKAR1B, MAP1B, DLC1, WNK2, IMPDH2, IRF2, BCL2, BIRC5, SNRPE, GART, CRYAB, RAN, MAD2L1, FGFR1	260	1507	16231	0.035968	0.00439433	0.00405172
Nucleoplasm	3.17012	4.88e-10	39	CC	13.9286	TOP2A, FEN1, PCNA, HMGB2, BRCA1, NOC2L, BRCA2, LMNB2, LMNB1, UNG, CDC20, BRIP1, TRIM28, MYC, PCBP2, CHEK1, SOX9, KPNA2, EXOSC2, BUB1, MBD3, DUT, RFC4, BCKDHB, KIF23, SIRT6, TERF1, NPM3, CCNA2, RAD51, MYCN, NASP, DKC1, IRF2, CDK1, GRSF1, RAN, MAD2L1, MCPH1	260	768	16231	1.44e-07	3.6e-08	3.32e-08
Nucleolus	6.05479	4.6e-14	29	CC	10.3571	TOP2A, FEN1, DDX24, NOP2, HMGB2, NAT10, SNU13, NOC2L, AATF, PWP1, RPS14, MYC, EXOSC2, LYAR, NOP56, NOP58, PPP1R12A, PARP1, BCKDHB, NPM3, FTSJ3, WEE1, EBNA1BP2, RAD51, MYCN, MYBBP1A, PSPC1, NCL, RAN	260	299	16231	1.36e-11	6.79e-12	6.26e-12
Chromatin	8.23689	1.52e-11	19	CC	6.78571	PCNA, SET, PARP1, PLK2, PLK1, HMGB2, CHD5, ESCO2, NAP1L4, SMC2, AR, RBL1, RAD51, TRIM28, BASP1, MYC, CHEK1, RAN, TGM2	260	144	16231	4.47e-09	1.49e-09	1.37e-09
Centrosome	2.53082	0.00253747	15	CC	5.35714	PLK4, STIL, PPP1R12A, PLK2, PLK1, MASTL, CCNA2, SKI, CDC20, CCNE2, CCND1, CHEK1, CDK1, CCT8, RAB8A	260	370	16231	0.5274	0.0440326	0.0405995
Kinetochore	11.1171	1.64e-09	13	CC	4.64286	CENPT, PLK4, PPP1R12A, PLK2, PLK1, BUB1B, TTK, CENPC, CDC20, INCENP, KIF2C, BUB1, MAD2L1	260	73	16231	4.84e-07	9.67e-08	8.92e-08
Microtubule	3.6507	0.00172168	10	CC	3.57143	DNM3, TPX2, TUBB2A, TUBB3, INCENP, MAP1B, STMN1, KIF2C, KIF23, KIF20A	260	171	16231	0.398504	0.0317436	0.0292686
Chromosome	7.49123	2.53e-05	9	CC	3.21429	TOP2A, CENPU, BLM, RAD51, PARP1, BRCA1, MKI67, TGM2, SMC2	260	75	16231	0.00743186	0.00106565	0.000983
Centriole	6.09043	0.000333	8	CC	2.85714	PLK4, STIL, PLK2, PLK1, BIRC5, CEP170, RAB8A, RAN	260	82	16231	0.0936851	0.00894109	0.00824399
Perinuclear region of cytoplasm	2.41263	0.0485207	8	CC	2.85714	RAD51, HSP90AB1, CAV2, STC2, CAV1, HMGB2, STMN2, MAD2L1	260	207	16231	1	0.357841	0.329941
Spindle pole	7.28314	0.000379	7	CC	2.5	PLK4, TPX2, CENPF, PLK2, PLK1, KIF11, MAD2L1	260	60	16231	0.105837	0.00932051	0.00859382
Small-subunit processome	7.64411	0.00107012	6	CC	2.14286	NOP56, RPS14, NOP58, MPHOSPH10, SNU13, UTP18	260	49	16231	0.270835	0.0231581	0.0213526
Midbody	6.14035	0.00285979	6	CC	2.14286	RACGAP1, INCENP, PLK1, BIRC5, RAB8A, RAN	260	61	16231	0.570377	0.0444021	0.0409402
Focal adhesion	3.78345	0.0211649	6	CC	2.14286	NRP1, CAV2, DLC1, CAV1, IRF2, ANXA6	260	99	16231	0.998183	0.208121	0.191895
Adherens junction	3.37443	0.0325936	6	CC	2.14286	CDH2, RDX, CTNNA1, SCRIB, EZR, LIMD1	260	111	16231	0.999943	0.282797	0.260749
Postsynaptic membrane	3.14758	0.0420039	6	CC	2.14286	CHRM2, GRIA2, CDH2, SCRIB, DBN1, GRIN1	260	119	16231	0.999997	0.354033	0.32643
Nuclear envelope	3.04522	0.0472639	6	CC	2.14286	CSE1L, DNASE1, RAN, LMNB2, TMPO, LMNB1	260	123	16231	0.999999	0.357841	0.329941
Nuclear matrix	10.7633	0.00109903	5	CC	1.78571	BASP1, PSPC1, VIM, LMNB2, LMNB1	260	29	16231	0.277033	0.0231581	0.0213526
Site of double-strand break	7.25894	0.00479717	5	CC	1.78571	RAD51, RNF169, PARP1, RPA3, SIRT6	260	43	16231	0.75794	0.0615289	0.0567318
Chromosome, centromeric region	6.24269	0.0082092	5	CC	1.78571	CENPU, CENPF, INCENP, HJURP, BIRC5	260	50	16231	0.912114	0.0926567	0.0854326
Lamellipodium	4.3352	0.027994	5	CC	1.78571	CDH2, TUBB3, STMN2, DBN1, MYLK	260	72	16231	0.99977	0.250249	0.230738
Condensed chromosome	35.6725	0.000134	4	CC	1.42857	TOP2A, RAD51, HMGB2, SMC2	260	7	16231	0.0387796	0.00439433	0.00405172
Pericentric heterochromatin	31.2135	0.000212	4	CC	1.42857	HELLS, INCENP, CBX1, SIRT6	260	8	16231	0.0606231	0.00625319	0.00576565
U2 snRNP	13.8726	0.00274453	4	CC	1.42857	SF3A3, SNRPD1, SNRPE, SNRPA1	260	18	16231	0.555475	0.0444021	0.0409402
U2-type precatalytic spliceosome	12.4854	0.00374514	4	CC	1.42857	SF3A3, EFTUD2, SNRPE, SNRPA1	260	20	16231	0.669414	0.0502189	0.0463035
Spindle microtubule	10.4045	0.00634444	4	CC	1.42857	PLK1, BIRC5, KIF11, KIF20A	260	24	16231	0.847039	0.0748644	0.0690275
Growth cone	8.05509	0.012984	4	CC	1.42857	BASP1, TUBB3, STMN2, DBN1	260	31	16231	0.978834	0.136795	0.12613
Chromosome, telomeric region	7.80337	0.0141613	4	CC	1.42857	FEN1, RAD51, RBBP7, TERF1	260	32	16231	0.985116	0.144055	0.132824
Mitotic spindle	6.40276	0.0240576	4	CC	1.42857	TUBB3, KIF23, KIF11, MAD2L1	260	39	16231	0.999241	0.228936	0.211086
Elg1 RFC-like complex	46.8202	0.00149003	3	CC	1.07143	RFC5, RFC3, RFC4	260	4	16231	0.35589	0.0293039	0.0270192
DNA replication factor C complex	31.2135	0.00364708	3	CC	1.07143	RFC5, RFC3, RFC4	260	6	16231	0.659676	0.0502189	0.0463035
Ctf18 RFC-like complex	31.2135	0.00364708	3	CC	1.07143	RFC5, RFC3, RFC4	260	6	16231	0.659676	0.0502189	0.0463035
Box C/D methylation guide snoRNP complex	26.7544	0.00505229	3	CC	1.07143	NOP56, NOP58, SNU13	260	7	16231	0.775573	0.0621011	0.0572593
Chaperonin-containing T-complex	20.809	0.00848045	3	CC	1.07143	CCT6A, CCT3, CCT8	260	9	16231	0.918927	0.0926567	0.0854326
U2-type catalytic step 2 spliceosome	11.705	0.0262697	3	CC	1.07143	EFTUD2, SNRPE, SNRPA1	260	16	16231	0.999611	0.242174	0.223292
U4/U6 x U5 tri-snRNP complex	8.91813	0.0436447	3	CC	1.07143	EFTUD2, SNRPE, SNU13	260	21	16231	0.999998	0.357644	0.32976
NuA4 histone acetyltransferase complex	8.51276	0.047515	3	CC	1.07143	RUVBL1, ACTL6A, DMAP1	260	22	16231	0.999999	0.357841	0.329941
Mitotic checkpoint complex	41.6179	0.0471144	2	CC	0.714286	CDC20, MAD2L1	260	3	16231	0.999999	0.357841	0.329941
ATP binding	2.89315	2.8e-14	62	MF	22.1429	TOP2A, RET, HSP90AB1, ADK, CHD5, NAT10, KIF11, MYLK, SMC2, RUVBL1, CHEK1, PBK, NEK1, PIM3, NEK2, EARS2, CCT3, RFC5, HELLS, RFC4, DAPK2, CAD, UBE2E1, VRK1, KIF23, CTPS1, MASTL, PASK, CIT, ACTA1, MSH2, MTHFD1, KIF2C, MCM5, DNA2, KIF20A, GART, CAMK1G, MCM2, BLM, DDX24, STK39, TTK, DGUOK, BRIP1, ORC1, CCT8, BUB1, PLK4, PLK2, PLK1, PAICS, MAPK12, HIPK2, CCT6A, MAPK10, WEE1, RAD51, PC, WNK2, CDK1, FGFR1	254	1248	14792	9.76e-12	9.78e-12	9.33e-12
DNA binding	2.61962	2e-05	26	MF	9.28571	TOP2A, FEN1, BLM, PCNA, POLDIP2, UHRF1, CHD5, BRCA1, BRCA2, BRIP1, EXO1, HMG20A, LYAR, TMPO, RFC5, CENPT, MBD3, CDT1, RFC3, RFC4, PARP1, NCL, POLR1C, REL, DNASE1, DNA2	254	578	14792	0.00694864	0.000872	0.000832
RNA binding	2.53201	0.000168	22	MF	7.85714	RPL4, SF3A3, DDX24, PUS1, NONO, NOP2, SNU13, NPM3, HNRNPM, MYBBP1A, CDH2, PSPC1, SNRPD1, DKC1, TRA2B, NCL, SNRPE, DNA2, RBBP7, GRSF1, EXOSC2, EIF3B	254	506	14792	0.0570341	0.00501104	0.00478131
Protein serine/threonine kinase activity	4.27216	5.13e-07	19	MF	6.78571	PLK4, PLK2, DAPK2, PLK1, STK39, VRK1, TTK, MASTL, PASK, MAPK12, CIT, HIPK2, WEE1, WNK2, CHEK1, PBK, CDK1, PIM3, BUB1	254	259	14792	0.000179	5.97e-05	5.69e-05
ATP hydrolysis activity	3.77869	1.16e-05	17	MF	6.07143	RFC5, CCT3, RFC3, BLM, RFC4, HSP90AB1, CHD5, KIF23, SMC2, CCT6A, BRIP1, RAD51, ORC1, RUVBL1, DNA2, CCT8, KIF20A	254	262	14792	0.00402639	0.000672	0.000642
Chromatin binding	4.17963	1.46e-05	15	MF	5.35714	L3MBTL1, HELLS, PCNA, SET, ACTL6A, CBX1, CHD5, NPM3, NAP1L4, SMC2, AR, CDC45, RAD51, ORC1, SOX9	254	209	14792	0.00509638	0.00073	0.000696
Protein homodimerization activity	4.00708	2.35e-05	15	MF	5.35714	BLM, RRM2, PARP1, CAV2, TPM1, SIRT6, TERF1, SKI, GHR, CENPF, STC2, BCL2, BIRC5, CRYAB, MAD2L1	254	218	14792	0.00816012	0.00091	0.000869
Histone binding	7.64718	1.2e-07	13	MF	4.64286	L3MBTL1, SET, UHRF1, HJURP, CHD5, NOC2L, NPM3, NAP1L4, NASP, NCAPD2, ANP32B, RBBP7, NCAPD3	254	99	14792	4.17e-05	2.09e-05	1.99e-05
Microtubule binding	3.90243	0.000128	13	MF	4.64286	PLK1, KIF23, KIF11, TERF1, DNM3, TPX2, CENPF, PRC1, MAP1B, BIRC5, KIF2C, KIF20A, DLGAP5	254	194	14792	0.0436561	0.00446349	0.00425886
Transcription corepressor activity	6.2194	1.05e-05	11	MF	3.92857	TLE1, CCND1, MYBBP1A, TRIM28, BASP1, C1QBP, SIRT6, DMAP1, LIMD1, NOC2L, HIPK2	254	103	14792	0.00365385	0.000672	0.000642
Single-stranded DNA binding	6.75203	0.000172	8	MF	2.85714	BLM, RAD51, CDC45, RPA3, PCBP2, MCM10, MCM5, MCM2	254	69	14792	0.0583651	0.00501104	0.00478131
Single-stranded DNA helicase activity	24.9584	2.48e-06	6	MF	2.14286	RFC3, RAD51, RFC4, MCM5, DNA2, MCM2	254	14	14792	0.000866	0.000217	0.000207
Protein serine kinase activity	8.31946	0.000714	6	MF	2.14286	MAPK10, CHEK1, PLK1, CDK1, PIM3, MASTL	254	42	14792	0.220578	0.0191626	0.018284
Damaged DNA binding	9.70604	0.00161403	5	MF	1.78571	PARP1, RPA3, HMGB2, SIRT6, UNG	254	30	14792	0.430931	0.0375532	0.0358316
Unfolded protein binding	3.83133	0.0411893	5	MF	1.78571	CCT6A, CCT3, HSP90AB1, CCT8, CRYAB	254	76	14792	1	0.513395	0.489859
DNA replication origin binding	17.9188	0.00124554	4	MF	1.42857	CDC45, ORC1, MCM10, MCM5	254	13	14792	0.352712	0.0310496	0.0296261
Nucleosome binding	8.95942	0.00961353	4	MF	1.42857	RNF169, PARP1, SIRT6, RBBP7	254	26	14792	0.965657	0.159768	0.152443
Beta-catenin binding	8.03258	0.0130133	4	MF	1.42857	AR, CDH2, CTNNA1, SOX9	254	29	14792	0.989657	0.197463	0.18841
ATP-dependent protein folding chaperone	8.03258	0.0130133	4	MF	1.42857	CCT6A, CCT3, HSP90AB1, CCT8	254	29	14792	0.989657	0.197463	0.18841
Protein domain specific binding	5.41732	0.0369432	4	MF	1.42857	SKI, CCNA2, BASP1, HMGB2	254	43	14792	0.999998	0.477525	0.455633
5'-flap endonuclease activity	29.1181	0.00417698	3	MF	1.07143	FEN1, EXO1, DNA2	254	6	14792	0.767954	0.0809871	0.0772742
Anaphase-promoting complex binding	29.1181	0.00417698	3	MF	1.07143	CDC20, PLK1, CLSPN	254	6	14792	0.767954	0.0809871	0.0772742
ATP-dependent activity, acting on DNA	29.1181	0.00417698	3	MF	1.07143	TOP2A, BLM, RAD51	254	6	14792	0.767954	0.0809871	0.0772742
DNA clamp loader activity	24.9584	0.00578198	3	MF	1.07143	RFC5, RFC3, RFC4	254	7	14792	0.867843	0.100896	0.09627
DNA binding, bending	24.9584	0.00578198	3	MF	1.07143	TOP2A, HMGB2, TERF1	254	7	14792	0.867843	0.100896	0.09627
3'-5' DNA helicase activity	15.8826	0.0144755	3	MF	1.07143	BLM, MCM5, MCM2	254	11	14792	0.993835	0.210498	0.200847
DNA helicase activity	11.6472	0.0264232	3	MF	1.07143	BRIP1, BLM, RUVBL1	254	15	14792	0.999913	0.368868	0.351957
Ligand-gated monoatomic ion channel activity	58.2362	0.0339163	2	MF	0.714286	ANXA6, GRIN1	254	2	14792	0.999994	0.455261	0.434389
