# Supplementary material for: Morphological and transcriptional insights into the role of histone phosphorylation-related genes in early development of the chicken duodenum
Source: Anim Biosci. 2025 Jun 10;38(11):2377–91. doi: 10.5713/ab.25.0108 (PMC12580959; doi:10.5713/ab.25.0108)
Supplement: Supplementary file 9 [file ab-25-0108-Supplementary-9.xlsx]

## Sheet: Sheet1
KEGG enrichment analysis for upregulated histone phosphorylation-related DEGs found in the duodenum of broilers
Term	Enrichment	PValue	Genes	Count	%	List Total	Pop Hits	Pop Total	Bonferroni	Benjamini	FDR
C-type lectin receptor signaling pathway	7.77293	6.51148e-08	SYK, KSR1, STAT1, ITPR1, NFATC2, IL2, RELA, CYLD, PAK1, IRF1, IL1B, PLCG2, IKBKE	13	7.97546	106	87	5514	5.99054e-06	5.99056e-06	5.40453e-06
Influenza A	5.43481	1.19349e-06	APAF1, STAT1, EIF2AK2, PRKCA, RELA, SOCS3, IL1B, TNFSF10, IRF7, FAS, TRIM25, IKBKE, TLR4, JAK1	14	8.58896	106	134	5514	0.000109795	5.49007e-05	4.953e-05
Adipocytokine signaling pathway	7.20261	2.71762e-05	SOCS3, STAT3, CD36, ACSL3, PCK1, PPARA, MTOR, RELA, CAMKK2	9	5.52147	106	65	5514	0.00249712	0.000833404	0.000751875
Necroptosis	4.54133	0.000124726	CYLD, STAT1, IL1B, STAT3, TNFSF10, TNFAIP3, FAS, EIF2AK2, DNM1L, TLR4, JAK1	11	6.74847	106	126	5514	0.0114099	0.00232784	0.00210012
Herpes simplex virus 1 infection	4.07991	0.000138135	SOCS3, APAF1, SYK, STAT1, IL1B, IRF7, FAS, EIF2AK2, IKBKE, MTOR, RELA, JAK1	12	7.36196	106	153	5514	0.0126289	0.00232784	0.00210012
NOD-like receptor signaling pathway	4.43572	0.000151816	P2RX7, STAT1, IL1B, ITPR1, IRF7, TNFAIP3, DNM1L, IKBKE, TLR4, RELA, JAK1	11	6.74847	106	129	5514	0.013871	0.00232784	0.00210012
Toll-like receptor signaling pathway	5.44384	0.000205358	STAT1, IL1B, CCL4, IRF7, MAP3K8, IKBKE, TLR4, RELA, JAK1	9	5.52147	106	86	5514	0.0187175	0.00269899	0.00243496
Cytosolic DNA-sensing pathway	6.74319	0.000508403	CASP7, IL1B, CCL4, POLR2E, IRF7, IKBKE, RELA	7	4.29448	106	54	5514	0.0457074	0.00584663	0.00527468
MAPK signaling pathway	2.64158	0.00320737	CSF1R, IGF2, TGFA, PRKCA, RELA, TGFBR2, PPM1A, PAK1, IL1B, FAS, MAP3K8, MAP3K13, SOS2	13	7.97546	106	256	5514	0.25588	0.0321928	0.0290435
ErbB signaling pathway	4.66836	0.00349922	CDKN1A, PAK1, PLCG2, TGFA, PRKCA, SOS2, MTOR	7	4.29448	106	78	5514	0.275659	0.0321928	0.0290435
PPAR signaling pathway	4.95418	0.00666597	MMP1, PPARG, CD36, ACSL3, PCK1, PPARA	6	3.68098	106	63	5514	0.459533	0.0557517	0.0502978
Cytokine-cytokine receptor interaction	2.588	0.0138788	CSF1R, IL15, IL2RA, IL1B, IL10RA, CCL4, TNFSF10, FAS, IL2, TGFBR2	10	6.13497	106	201	5514	0.723568	0.106404	0.0959949
RIG-I-like receptor signaling pathway	4.48439	0.0239992	CYLD, IRF7, TRIM25, IKBKE, RELA	5	3.06748	106	58	5514	0.892992	0.16984	0.153226
Apoptosis	2.93655	0.0302537	CASP7, APAF1, ITPR1, TNFSF10, FAS, RELA, MCL1	7	4.29448	106	124	5514	0.940769	0.19881	0.179361
