# Supplementary material for: Morphological and transcriptional insights into the role of histone phosphorylation-related genes in early development of the chicken duodenum
Source: Anim Biosci. 2025 Jun 10;38(11):2377–91. doi: 10.5713/ab.25.0108 (PMC12580959; doi:10.5713/ab.25.0108)
Supplement: Supplementary file 10 [file ab-25-0108-Supplementary-10.xlsx]

## Sheet: Sheet1
KEGG enrichment analysis for downregulated histone phosphorylation-related DEGs found in the duodenum of broilers
Term	Enrichment	PValue	Count	Genes	List Total	%	Pop Hits	Pop Total	Bonferroni	Benjamini	FDR
Cell cycle	4.99112	3.83e-09	21	CDT1, PCNA, PLK1, BUB1B, TTK, ESCO2, CCNA2, CDC20, WEE1, CDC45, RBL1, CCNE2, ORC1, CCND1, MYC, CHEK1, CDK1, MCM5, BUB1, MAD2L1, MCM2	160	7.5	145	5514	3.75e-07	3.75e-07	3.49e-07
DNA replication	11.4875	9.36e-08	10	RFC5, FEN1, RFC3, PCNA, RFC4, RPA3, POLE3, MCM5, DNA2, MCM2	160	3.57143	30	5514	9.18e-06	4.59e-06	4.26e-06
Mismatch repair	12.0619	1.45e-05	7	RFC5, RFC3, PCNA, RFC4, MSH2, EXO1, RPA3	160	2.5	20	5514	0.00142052	0.000474	0.00044
Ribosome biogenesis in eukaryotes	5.0545	4.94e-05	11	NOP56, NOP58, NOB1, DKC1, POP1, CSNK2B, NAT10, MPHOSPH10, SNU13, UTP18, RAN	160	3.92857	75	5514	0.00483236	0.00121099	0.00112449
Base excision repair	7.06923	0.000103	8	RFC5, FEN1, RFC3, PCNA, RFC4, PARP1, POLE3, UNG	160	2.85714	39	5514	0.0100149	0.00201296	0.00186918
Homologous recombination	6.51993	0.00058	7	BARD1, BRIP1, BLM, RAD51, RPA3, BRCA1, BRCA2	160	2.5	37	5514	0.0552324	0.00946664	0.00879046
Progesterone-mediated oocyte maturation	3.92611	0.00183833	9	MAPK10, CCNA2, HSP90AB1, PLK1, CDK1, BUB1, MAPK12, MAD2L1, INS	160	3.21429	79	5514	0.164999	0.0257367	0.0238983
Fanconi anemia pathway	4.92321	0.00262203	7	BRIP1, BLM, RAD51, RPA3, FANCC, BRCA1, BRCA2	160	2.5	49	5514	0.226861	0.0321199	0.0298256
Oocyte meiosis	3.07092	0.00835536	9	CDC20, AR, CCNE2, PLK1, CDK1, BUB1, MAPK12, MAD2L1, INS	160	3.21429	101	5514	0.560565	0.0909806	0.084482
Cellular senescence	2.5614	0.0100316	11	CCNA2, RBL1, CCNE2, CCND1, MYC, CHEK1, CDK1, MYBL2, SLC25A4, MAPK12, HIPK2	160	3.92857	148	5514	0.627703	0.0983099	0.0912878
Nucleotide excision repair	4.2199	0.0128372	6	RFC5, RFC3, PCNA, RFC4, RPA3, POLE3	160	2.14286	49	5514	0.718097	0.114368	0.106199
Spliceosome	2.69707	0.0174524	9	SF3A3, EFTUD2, HNRNPM, SNRPD1, ALYREF, TRA2B, SNRPE, SNU13, SNRPA1	160	3.21429	115	5514	0.821905	0.142528	0.132348
p53 signaling pathway	2.99674	0.0479897	6	RRM2, CCNE2, CCND1, CHEK1, CDK1, BCL2	160	2.14286	69	5514	0.99193	0.361769	0.335928
